# Supplementary material for: Site‐specific distribution of oak rhizosphere‐associated oomycetes revealed by cytochrome c oxidase subunit II metabarcoding
Source: Ecol Evol. 2019 Aug 16;9(18):10567–81. doi: 10.1002/ece3.5577 (PMC6787841; doi:10.1002/ece3.5577)
Supplement: Supplementary file 3 [file ECE3-9-10567-s003.xlsx]

## Sheet: species covered
#Table S1. Oomycete species matched by primer cox2_233D8r
Order	Genus	Species	Matched by primer
Albuginales	Albugo	achyranthis	x
Albuginales	Albugo	amaranthi	x
Albuginales	Albugo	candida	x
Albuginales	Albugo	capparidis	x
Albuginales	Albugo	capparis	x
Albuginales	Albugo	chardoni	x
Albuginales	Albugo	gomphrenae	x
Albuginales	Albugo	hesleri	x
Albuginales	Albugo	hohenheimia	x
Albuginales	Albugo	ipomoeaepanduratae	x
Albuginales	Albugo	laibachii	x
Albuginales	Albugo	leimonios	x
Albuginales	Albugo	lepidii	x
Albuginales	Albugo	lepigoni	x
Albuginales	Albugo	mauginii	x
Albuginales	Albugo	occidentalis	x
Albuginales	Albugo	platensis	x
Albuginales	Albugo	portulacae	x
Albuginales	Albugo	resedae	x
Albuginales	Albugo	tragopogonis
Albuginales	Albugo	trianthemae	x
Albuginales	Pustula	spinulosa	x
Albuginales	Pustula	tragopogonis	x
Albuginales	Wilsoniana	amaranthi	x
Albuginales	Wilsoniana	bliti	x
Albuginales	Wilsoniana	portulacae	x
Anisolpidiales	Anisolpidium	ectocarpii	x
Haptoglossales	Haptoglossa	heterospora	x
Haptoglossales	Haptoglossa	zoospora	x
Lagenidiales	Atkinsiella	dubia	x
Lagenidiales	Haliphthoros	milfordensis	x
Lagenidiales	Haliphthoros	philippinensis	x
Lagenidiales	Halocrusticida	okinawaensis	x
Lagenidiales	Lagena	radicicola	x
Lagenidiales	Lagenidium	callinectes	x
Lagenidiales	Lagenidium	caudatum	x
Lagenidiales	Lagenidium	giganteum	x
Lagenidiales	Lagenidium	humanum	x
Lagenidiales	Lagenidium	myophilum	x
Lagenidiales	Lagenidium	thermophilum	x
Leptomitales	Apodachlya	pyrifera	x
Leptomitales	Leptomitus	lacteus	x
Myzocytiopsidales	Eurychasma	dicksonii
Myzocytiopsidales	Myzocytiopsis	osiris	x
Olpidiopsidales	Olpidiopsis	porphyrae	x
Peronosporales	Basidiophora	entospora	x
Peronosporales	Benua	kellermanii	x
Peronosporales	Bremia	centaureae
Peronosporales	Bremia	cirsii
Peronosporales	Bremia	elliptica	x
Peronosporales	Bremia	lactucae	x
Peronosporales	Bremia	lapsanae	x
Peronosporales	Bremia	microspora	x
Peronosporales	Bremia	ovata	x
Peronosporales	Bremia	picridis
Peronosporales	Bremia	saussureae
Peronosporales	Bremia	sonchicola	x
Peronosporales	Bremia	taraxaci	x
Peronosporales	Bremia	tulasnei
Peronosporales	Eraphthora	butleri	x
Peronosporales	Graminivora	graminicola	x
Peronosporales	Hyaloperonospora	brassicae	x
Peronosporales	Hyaloperonospora	cardaminesenneaphyllos	x
Peronosporales	Hyaloperonospora	cardamineslaciniatae	x
Peronosporales	Hyaloperonospora	dentariae	x
Peronosporales	Hyaloperonospora	dentariaemacrophyllae	x
Peronosporales	Hyaloperonospora	erophilae	x
Peronosporales	Hyaloperonospora	lunariae	x
Peronosporales	Hyaloperonospora	malyi	x
Peronosporales	Hyaloperonospora	nasturtiiaquatici	x
Peronosporales	Hyaloperonospora	niessleana
Peronosporales	Hyaloperonospora	parasitica	x
Peronosporales	Hyaloperonospora	thlaspeosperfoliati	x
Peronosporales	Novotelnova	scorzonerae
Peronosporales	Paraperonospora	leptosperma	x
Peronosporales	Paraperonospora	tanaceti
Peronosporales	Perofascia	lepidii	x
Peronosporales	Peronophythora	litchii	x
Peronosporales	Peronosclerospora	eriochloae	x
Peronosporales	Peronosclerospora	miscanthi	x
Peronosporales	Peronosclerospora	noblei	x
Peronosporales	Peronosclerospora	sacchari	x
Peronosporales	Peronosclerospora	sorghi	x
Peronosporales	Peronospora	aestivalis	x
Peronosporales	Peronospora	affinis	x
Peronosporales	Peronospora	alchemillae
Peronosporales	Peronospora	alpicola	x
Peronosporales	Peronospora	alsinearum	x
Peronosporales	Peronospora	alta	x
Peronosporales	Peronospora	anagallidis	x
Peronosporales	Peronospora	antirrhini	x
Peronosporales	Peronospora	aparines	x
Peronosporales	Peronospora	apula	x
Peronosporales	Peronospora	arborescens	x
Peronosporales	Peronospora	arenariae	x
Peronosporales	Peronospora	argemones	x
Peronosporales	Peronospora	arthurii
Peronosporales	Peronospora	arvensis	x
Peronosporales	Peronospora	atriplicishastatae
Peronosporales	Peronospora	belbahrii	x
Peronosporales	Peronospora	bonihenrici	x
Peronosporales	Peronospora	bulbocapni	x
Peronosporales	Peronospora	calotheca	x
Peronosporales	Peronospora	campestris	x
Peronosporales	Peronospora	cerastiianomali	x
Peronosporales	Peronospora	cerastiibrachypetali	x
Peronosporales	Peronospora	chenopodiipolyspermi	x
Peronosporales	Peronospora	chrysosplenii	x
Peronosporales	Peronospora	conglomerata	x
Peronosporales	Peronospora	consolidae	x
Peronosporales	Peronospora	coronillae	x
Peronosporales	Peronospora	corydalis
Peronosporales	Peronospora	corydalisintermediae
Peronosporales	Peronospora	cristata	x
Peronosporales	Peronospora	cyparissiae	x
Peronosporales	Peronospora	debaryi	x
Peronosporales	Peronospora	destructor	x
Peronosporales	Peronospora	digitalis	x
Peronosporales	Peronospora	dipsaci	x
Peronosporales	Peronospora	echii	x
Peronosporales	Peronospora	effusa
Peronosporales	Peronospora	elsholtziae	x
Peronosporales	Peronospora	erodii	x
Peronosporales	Peronospora	ervi	x
Peronosporales	Peronospora	esulae	x
Peronosporales	Peronospora	farinosa	x
Peronosporales	Peronospora	ficariae	x
Peronosporales	Peronospora	flava	x
Peronosporales	Peronospora	fulva	x
Peronosporales	Peronospora	galii	x
Peronosporales	Peronospora	glechomae	x
Peronosporales	Peronospora	hiemalis	x
Peronosporales	Peronospora	holostei	x
Peronosporales	Peronospora	honckenyae	x
Peronosporales	Peronospora	illyrica	x
Peronosporales	Peronospora	knautiae	x
Peronosporales	Peronospora	kochiaescopariae	x
Peronosporales	Peronospora	lamii	x
Peronosporales	Peronospora	lapponica	x
Peronosporales	Peronospora	lepigoni
Peronosporales	Peronospora	linariae	x
Peronosporales	Peronospora	linariaegenistifoliae	x
Peronosporales	Peronospora	lithospermi	x
Peronosporales	Peronospora	litoralis
Peronosporales	Peronospora	manshurica	x
Peronosporales	Peronospora	mayorii	x
Peronosporales	Peronospora	meconopsidis	x
Peronosporales	Peronospora	melandryinoctiflori	x
Peronosporales	Peronospora	meliloti	x
Peronosporales	Peronospora	minor	x
Peronosporales	Peronospora	myosotidis	x
Peronosporales	Peronospora	oblatispora	x
Peronosporales	Peronospora	obovata
Peronosporales	Peronospora	parva	x
Peronosporales	Peronospora	paula	x
Peronosporales	Peronospora	perillae	x
Peronosporales	Peronospora	phacae	x
Peronosporales	Peronospora	polycarpi
Peronosporales	Peronospora	polygoni	x
Peronosporales	Peronospora	polygoniconvolvuli	x
Peronosporales	Peronospora	potentillaeanserinae	x
Peronosporales	Peronospora	potentillaereptantis	x
Peronosporales	Peronospora	potentillaesterilis
Peronosporales	Peronospora	pulveracea	x
Peronosporales	Peronospora	radii	x
Peronosporales	Peronospora	ranunculi	x
Peronosporales	Peronospora	romanica	x
Peronosporales	Peronospora	rubi	x
Peronosporales	Peronospora	rumicis
Peronosporales	Peronospora	salviaeplebeiae	x
Peronosporales	Peronospora	sanguisorbae	x
Peronosporales	Peronospora	saturejaehortensis	x
Peronosporales	Peronospora	saxifragae	x
Peronosporales	Peronospora	schachtii
Peronosporales	Peronospora	scleranthi	x
Peronosporales	Peronospora	scutellariae	x
Peronosporales	Peronospora	sepium	x
Peronosporales	Peronospora	sherardiae	x
Peronosporales	Peronospora	somniferi	x
Peronosporales	Peronospora	sordida	x
Peronosporales	Peronospora	stachydis	x
Peronosporales	Peronospora	stigmaticola	x
Peronosporales	Peronospora	swinglei	x
Peronosporales	Peronospora	symphyti	x
Peronosporales	Peronospora	tabacina	x
Peronosporales	Peronospora	teucrii	x
Peronosporales	Peronospora	tomentosa	x
Peronosporales	Peronospora	trifoliialpestris	x
Peronosporales	Peronospora	trifoliihybridi	x
Peronosporales	Peronospora	trifoliiminoris	x
Peronosporales	Peronospora	trifoliirepentis	x
Peronosporales	Peronospora	trifoliorum	x
Peronosporales	Peronospora	trigonotidis	x
Peronosporales	Peronospora	trivialis	x
Peronosporales	Peronospora	valerianae	x
Peronosporales	Peronospora	valerianellae	x
Peronosporales	Peronospora	variabilis	x
Peronosporales	Peronospora	verbasci	x
Peronosporales	Peronospora	verbenae	x
Peronosporales	Peronospora	verna
Peronosporales	Peronospora	vernalis	x
Peronosporales	Peronospora	viciae	x
Peronosporales	Peronospora	violacea	x
Peronosporales	Peronospora	violae	x
Peronosporales	Phytophthora	alni
Peronosporales	Phytophthora	alticola	x
Peronosporales	Phytophthora	andina	x
Peronosporales	Phytophthora	arecae	x
Peronosporales	Phytophthora	asiatica	x
Peronosporales	Phytophthora	asparagi	x
Peronosporales	Phytophthora	austrocedri	x
Peronosporales	Phytophthora	bisheria	x
Peronosporales	Phytophthora	boehmeriae	x
Peronosporales	Phytophthora	botryosa	x
Peronosporales	Phytophthora	brassicae	x
Peronosporales	Phytophthora	cactorum	x
Peronosporales	Phytophthora	cajani	x
Peronosporales	Phytophthora	cambivora
Peronosporales	Phytophthora	capensis	x
Peronosporales	Phytophthora	capsici	x
Peronosporales	Phytophthora	captiosa	x
Peronosporales	Phytophthora	chrysanthemi	x
Peronosporales	Phytophthora	cinnamomi	x
Peronosporales	Phytophthora	citricola	x
Peronosporales	Phytophthora	citrophthora	x
Peronosporales	Phytophthora	clandestina	x
Peronosporales	Phytophthora	colocasiae	x
Peronosporales	Phytophthora	cryptogea	x
Peronosporales	Phytophthora	cuyabensis	x
Peronosporales	Phytophthora	cyperi	x
Peronosporales	Phytophthora	drechsleri	x
Peronosporales	Phytophthora	erythroseptica
Peronosporales	Phytophthora	europaea	x
Peronosporales	Phytophthora	fallax	x
Peronosporales	Phytophthora	foliorum	x
Peronosporales	Phytophthora	fragariae
Peronosporales	Phytophthora	frigida	x
Peronosporales	Phytophthora	gallica	x
Peronosporales	Phytophthora	glovera	x
Peronosporales	Phytophthora	gonapodyides	x
Peronosporales	Phytophthora	hedraiandra	x
Peronosporales	Phytophthora	heveae	x
Peronosporales	Phytophthora	hibernalis	x
Peronosporales	Phytophthora	humicola	x
Peronosporales	Phytophthora	hydropathica	x
Peronosporales	Phytophthora	idaei	x
Peronosporales	Phytophthora	ilicis	x
Peronosporales	Phytophthora	infestans	x
Peronosporales	Phytophthora	insolita	x
Peronosporales	Phytophthora	inundata	x
Peronosporales	Phytophthora	ipomoeae	x
Peronosporales	Phytophthora	iranica	x
Peronosporales	Phytophthora	irrigata	x
Peronosporales	Phytophthora	katsurae	x
Peronosporales	Phytophthora	kelmania	x
Peronosporales	Phytophthora	kernoviae	x
Peronosporales	Phytophthora	lagoariana	x
Peronosporales	Phytophthora	lateralis	x
Peronosporales	Phytophthora	macrochlamydospora	x
Peronosporales	Phytophthora	meadii	x
Peronosporales	Phytophthora	medicaginis
Peronosporales	Phytophthora	megakarya	x
Peronosporales	Phytophthora	megasperma	x
Peronosporales	Phytophthora	melonis	x
Peronosporales	Phytophthora	mengei	x
Peronosporales	Phytophthora	mexicana	x
Peronosporales	Phytophthora	mirabilis	x
Peronosporales	Phytophthora	multivesiculata	x
Peronosporales	Phytophthora	multivora	x
Peronosporales	Phytophthora	nemorosa	x
Peronosporales	Phytophthora	nicotianae	x
Peronosporales	Phytophthora	niederhauserii	x
Peronosporales	Phytophthora	obscura	x
Peronosporales	Phytophthora	palmivora	x
Peronosporales	Phytophthora	parasitica	x
Peronosporales	Phytophthora	parsiana	x
Peronosporales	Phytophthora	parvispora	x
Peronosporales	Phytophthora	phaseoli	x
Peronosporales	Phytophthora	pinifolia	x
Peronosporales	Phytophthora	pisi	x
Peronosporales	Phytophthora	pistaciae	x
Peronosporales	Phytophthora	plurivora	x
Peronosporales	Phytophthora	polonica
Peronosporales	Phytophthora	porri	x
Peronosporales	Phytophthora	primulae	x
Peronosporales	Phytophthora	pseudosyringae	x
Peronosporales	Phytophthora	pseudotsugae	x
Peronosporales	Phytophthora	psychrophila	x
Peronosporales	Phytophthora	quercetorum	x
Peronosporales	Phytophthora	quercina	x
Peronosporales	Phytophthora	quininea	x
Peronosporales	Phytophthora	ramorum	x
Peronosporales	Phytophthora	richardiae	x
Peronosporales	Phytophthora	rosacearum	x
Peronosporales	Phytophthora	rubi
Peronosporales	Phytophthora	sansomea	x
Peronosporales	Phytophthora	sinensis	x
Peronosporales	Phytophthora	siskiyouensis	x
Peronosporales	Phytophthora	sojae	x
Peronosporales	Phytophthora	sulawesiensis	x
Peronosporales	Phytophthora	syringae	x
Peronosporales	Phytophthora	taxon	x
Peronosporales	Phytophthora	tentaculata	x
Peronosporales	Phytophthora	trifolii	x
Peronosporales	Phytophthora	tropicalis	x
Peronosporales	Phytophthora	uliginosa	x
Peronosporales	Phytophthora	undulata	x
Peronosporales	Phytophthora	vignae	x
Peronosporales	Phytopythium	boreale	x
Peronosporales	Phytopythium	carbonicum	x
Peronosporales	Phytopythium	citrinum	x
Peronosporales	Phytopythium	cucurbitacearum	x
Peronosporales	Phytopythium	delawarense	x
Peronosporales	Phytopythium	helicoides	x
Peronosporales	Phytopythium	litorale	x
Peronosporales	Phytopythium	megacarpum	x
Peronosporales	Phytopythium	montanum	x
Peronosporales	Phytopythium	oedochilum	x
Peronosporales	Phytopythium	sindhum	x
Peronosporales	Phytopythium	vexans	x
Peronosporales	Plasmopara	viticola	x
Peronosporales	Plasmopara	penniseti	x
Peronosporales	Plasmopara	angustiterminalis
Peronosporales	Plasmopara	halstedii	x
Peronosporales	Plasmopara	siegesbeckiae	x
Peronosporales	Plasmopara	baudysii	x
Peronosporales	Plasmopara	muralis	x
Peronosporales	Plasmopara	invertifolia	x
Peronosporales	Plasmopara	sphagneticolae	x
Peronosporales	Plasmopara	densa	x
Peronosporales	Plasmopara	megasperma	x
Peronosporales	Plasmopara	nivea
Peronosporales	Plasmopara	obducens	x
Peronosporales	Plasmopara	pimpinellae	x
Peronosporales	Plasmopara	pusilla	x
Peronosporales	Plasmoverna	anemonesranunculoides	x
Peronosporales	Plasmoverna	pygmaea	x
Peronosporales	Protobremia	sphaerosperma	x
Peronosporales	Pseudoperonospora	cannabina	x
Peronosporales	Pseudoperonospora	celtidis	x
Peronosporales	Pseudoperonospora	cubensis	x
Peronosporales	Pseudoperonospora	humuli	x
Peronosporales	Pseudoperonospora	urticae	x
Peronosporales	Salisapilia	sapeloensis	x
Peronosporales	Sclerophthora	macrospora	x
Peronosporales	Sclerospora	graminicola	x
Peronosporales	Viennotia	oplismeni	x
Peronosporales	Halophytophthora	bahamensis	x
Peronosporales	Halophytophthora	batemanensis	x
Peronosporales	Ovatisporangium	litorale	x
Peronosporales	Pythiogeton	ramosum	x
Peronosporales	Globisporangium	abappressorium	x
Peronosporales	Pythium	acanthicum	x
Peronosporales	Globisporangium	acanthophoron	x
Peronosporales	Globisporangium	acrogynum	x
Peronosporales	Pythium	adhaerens	x
Peronosporales	Pythium	afertile	x
Peronosporales	Pythium	amasculinum	x
Peronosporales	Elongisporangium	anandrum	x
Peronosporales	Pythium	angustatum	x
Peronosporales	Pythium	aphanidermatum	x
Peronosporales	Globisporangium	apiculatum	x
Peronosporales	Pilasporangium	apinafurcum	x
Peronosporales	Pythium	aquatile	x
Peronosporales	Pythium	aristosporum	x
Peronosporales	Pythium	arrhenomanes	x
Peronosporales	Globisporangium	attrantheridium	x
Peronosporales	Phytopythium	boreale	x
Peronosporales	Globisporangium	buismaniae	x
Peronosporales	Pythium	camurandrum	x
Peronosporales	Globisporangium	canariense	x
Peronosporales	Pythium	capillosum	x
Peronosporales	Globisporangium	carolinianum	x
Peronosporales	Globisporangium	catenulatum	x
Peronosporales	Pythium	cederbergense	x
Peronosporales	Phytopythium	chamaihyphon	x
Peronosporales	Pythium	chondricola	x
Peronosporales	Pythium	coloratum
Peronosporales	Pythium	conidiophorum	x
Peronosporales	Pythium	contiguanum	x
Peronosporales	Globisporangium	cryptoirregulare	x
Peronosporales	Globisporangium	cylindrosporum	x
Peronosporales	Globisporangium	debaryanum	x
Peronosporales	Phytopythium	delawarense	x
Peronosporales	Pythium	deliense	x
Peronosporales	Pythium	diclinum
Peronosporales	Elongisporangium	dimorphum	x
Peronosporales	Pythium	dissimile	x
Peronosporales	Pythium	dissotocum	x
Peronosporales	Globisporangium	echinulatum	x
Peronosporales	Pythium	emineosum	x
Peronosporales	Globisporangium	erinaceum	x
Peronosporales	Pythium	flevoense	x
Peronosporales	Globisporangium	glomeratum	x
Peronosporales	Pythium	graminicola	x
Peronosporales	Pythium	grandisporangium	x
Peronosporales	Elongisporangium	helicandrum	x
Peronosporales	Phytopythium	helicoides	x
Peronosporales	Globisporangium	heterothallicum	x
Peronosporales	Pythium	hydnosporum	x
Peronosporales	Globisporangium	hypogynum	x
Peronosporales	Pythium	inflatum	x
Peronosporales	Pythium	insidiosum	x
Peronosporales	Globisporangium	intermedium	x
Peronosporales	Globisporangium	irregulare	x
Peronosporales	Globisporangium	iwayamae	x
Peronosporales	Pythium	kashmirense	x
Peronosporales	Globisporangium	kunmingense	x
Peronosporales	Phytopythium	litorale	x
Peronosporales	Globisporangium	longisporangium	x
Peronosporales	Pythium	lutarium
Peronosporales	Pythium	lycopersici	x
Peronosporales	Globisporangium	macrosporum	x
Peronosporales	Globisporangium	mamillatum	x
Peronosporales	Pythium	marinum
Peronosporales	Globisporangium	marsipium	x
Peronosporales	Globisporangium	megalacanthum	x
Peronosporales	Phytopythium	mercuriale	x
Peronosporales	Globisporangium	middletonii	x
Peronosporales	Pythium	minus	x
Peronosporales	Pythium	monospermum	x
Peronosporales	Globisporangium	multisporum	x
Peronosporales	Pythium	myriotylum
Peronosporales	Globisporangium	nagaii	x
Peronosporales	Globisporangium	nodosum	x
Peronosporales	Globisporangium	nunn	x
Peronosporales	Phytopythium	oedichilum	x
Peronosporales	Phytopythium	oedochilum	x
Peronosporales	Globisporangium	okanoganense	x
Peronosporales	Pythium	oligandrum	x
Peronosporales	Pythium	oopapillum	x
Peronosporales	Globisporangium	ornacarpum	x
Peronosporales	Pythium	ornamentatum	x
Peronosporales	Globisporangium	orthogonon	x
Peronosporales	Phytopythium	ostracodes	x
Peronosporales	Pythium	pachycaule	x
Peronosporales	Globisporangium	paddicum	x
Peronosporales	Globisporangium	paroecandrum	x
Peronosporales	Globisporangium	parvum	x
Peronosporales	Pythium	periplocum	x
Peronosporales	Globisporangium	perplexum	x
Peronosporales	Pythium	phragmiticola	x
Peronosporales	Pythium	phragmitis	x
Peronosporales	Globisporangium	pleroticum	x
Peronosporales	Pythium	plurisporium	x
Peronosporales	Pythium	polare	x
Peronosporales	Pythium	porphyrae	x
Peronosporales	Elongisporangium	prolatum	x
Peronosporales	Globisporangium	pulchrum	x
Peronosporales	Pythium	pyrilobum	x
Peronosporales	Globisporangium	radiosum	x
Peronosporales	Globisporangium	recalcitrans	x
Peronosporales	Pythium	rhizooryzae	x
Peronosporales	Globisporangium	rhizosaccharum	x
Peronosporales	Globisporangium	rostratifingens	x
Peronosporales	Globisporangium	rostratum	x
Peronosporales	Globisporangium	salinum	x
Peronosporales	Pythium	salpingophorum	x
Peronosporales	Pythium	schmitthenneri	x
Peronosporales	Globisporangium	segnitium	x
Peronosporales	Pythium	selbyi	x
Peronosporales	Pythium	senticosum	x
Peronosporales	Globisporangium	solare	x
Peronosporales	Globisporangium	spiculum	x
Peronosporales	Globisporangium	spinosum	x
Peronosporales	Globisporangium	splendens	x
Peronosporales	Pythium	sterilum	x
Peronosporales	Pythium	sukuiense	x
Peronosporales	Pythium	sulcatum	x
Peronosporales	Globisporangium	sylvaticum	x
Peronosporales	Pythium	takayamanum	x
Peronosporales	Pythium	tardicrescens	x
Peronosporales	Pythium	torulosum	x
Peronosporales	Globisporangium	ultimum	x
Peronosporales	Globisporangium	uncinulatum	x
Peronosporales	Elongisporangium	undulatum	x
Peronosporales	Pythium	vanterpoolii	x
Peronosporales	Phytopythium	vexans	x
Peronosporales	Pythium	viniferum	x
Peronosporales	Globisporangium	violae	x
Peronosporales	Pythium	volutum	x
Peronosporales	Pythium	zingiberum
Rhipidiales	Sapromyces	elongatus	x
Saprolegniales	Achlya	ambisexualis	x
Saprolegniales	Achlya	hypogyna	x
Saprolegniales	Aphanomyces	euteiches	x
Saprolegniales	Aphanomyces	laevis	x
Saprolegniales	Dictyuchus	sterilis	x
Saprolegniales	Lepotlegnia	caudata	x
Saprolegniales	Plectospira	myriandra	x
Saprolegniales	Pythiopsis	cymosa	x
Saprolegniales	Saprolegnia	ferax	x
Saprolegniales	Saprolegnia	parasitica	x
Saprolegniales	Thraustotheca	clavata	x
Sclerosporales	Pachymetra	chaunorhiza	x
