# Supplementary material for: Site‐specific distribution of oak rhizosphere‐associated oomycetes revealed by cytochrome c oxidase subunit II metabarcoding
Source: Ecol Evol. 2019 Aug 16;9(18):10567–81. doi: 10.1002/ece3.5577 (PMC6787841; doi:10.1002/ece3.5577)
Supplement: Supplementary file 4 [file ECE3-9-10567-s004.fas]

#Cox2_Sequences_trimmed_for_NGS_approach
>KJ595409.1tax_d:Eukaryotak:Stramenopilesp:Oomyceteso:Peronosporalesf:Pythiaceaeg:Globisporangiums:Globisporangium+abappressorium
---------------------------------------------------------------------------------------AATTGTTGTAACTATTTTTGTTTGTTGGATGTTATTTAGAGTTAT-TACTCTTTTTGATGAAAAAAAAAATAAAATTCCT-TCTACTGTTGTA--CATGGTGCAACTATTGAAATTATTTGGACTTCAGTACCGGCTTTAATTTTATTAACCGTAGCAGTTCCTTCATTTGCTTTATTATATTCTATGGATGA---AGTTATTGATCCTATTATAACTTTAAAAGTAATAGGTAGTCAATGGTATTGGAGTTATGAATATTC
>AB468889.1tax_d:Eukaryotak:Stramenopilesp:Oomyceteso:Peronosporalesf:Pythiaceaeg:Pythiums:Pythium+acanthicum
---------------------------------------------------------------------------------------AATTATTGTGACTGTTTTTGTTTGTTGGATGTTATTTAGAGTAAT-TGTTTTATTCGATGAAAAAAAAAATCCAATACCT-GCTACATTTGTA--CATGGAGCAACTATTGAAATTATTTGGACAACAATTCCAGCATTAATTTTATTAACAGTAGCAGTTCCATCTTTTGCTTTATTATATTCAATGGATGA---AATTATTGATCCAATTATAACTTTAAAAGTAATCGGAAGTCAATGGTACTGGAGCTATGAATATTC
>AY286219.1tax_d:Eukaryotak:Stramenopilesp:Oomyceteso:Peronosporalesf:Pythiaceaeg:Pythiums:Pythium+acanthicum
---------------------------------------------------------------------------------------AATTATTGTGACTGTTTTTGTTTGTTGGATGTTATTTAGAGTAAT-TGTTTTATTCGATGAAAAAAAAAATCCAATACCT-GCTACATTTGTA--CATGGAGCAACTATTGAAATTATTTGGACAACAATTCCAGCATTAATTTTATTAACAGTAGCAGTTCCATCTTTTGCTTTATTATATTCAATGGATGA---AATTATTGATCCAATTATTACCTTAAAAGTAATTGGAAGTCAATGGTACTGGAGTTATGAATATTC
>KJ595380.1tax_d:Eukaryotak:Stramenopilesp:Oomyceteso:Peronosporalesf:Pythiaceaeg:Pythiums:Pythium+acanthicum
---------------------------------------------------------------------------------------AATTATTGTGACTGTTTTTGTTTGTTGGATGTTATTTAGAGTAAT-TGTTTTATTCGATGAAAAAAAAAATCCAATACCT-GCTACATTTGTA--CATGGAGCAACTATTGAAATTATTTGGACAACAATTCCAGCATTAATTTTATTAACAGTAGCAGTTCCATCTTTTGCTTTATTATATTCAATGGATGA---AATTATTGATCCAATTATAACTTTAAAAGTAATCGGAAGTCAATGGTACTGGAGCTATGAATATTC
>KJ595376.1tax_d:Eukaryotak:Stramenopilesp:Oomyceteso:Peronosporalesf:Pythiaceaeg:Globisporangiums:Globisporangium+acanthophoron
---------------------------------------------------------------------------------------AATTGTTATAACTACTTTTGTTTGTTGGTTATTATTTAGAGTTAT-TACTCTTTTTGATGAAAAAAAAAATAAAATTCCG-TCAACTGTAGTT--CATGGCGCAACTATTGAAATTATTTGGACTTCTATTCCTGCATTAATTTTATTAACTGTAGCAGTGCCTTCATTTGCTTTATTATACTCTATGGATGA---GGTAATTGATCCAATTATTACAATAAAAGTAATAGGTAGTCAATGGTATTGGAGCTATGAATATTC
>AY913807.1tax_d:Eukaryotak:Stramenopilesp:Oomyceteso:Albuginalesf:Albuginaceaeg:Albugos:Albugo+achyranthis
---------------------------------------------------------------------------------------AATTATTATTACAATTTTTGTATGTTGGCTTTTATTTAGAATAAT-TTATTTATTTAATGAAAAAAAAAATAAGATTTCT-GAAACATTTGTA--CATGGATCAACAATTGAAATTGTTTGGACTACAATTCCAGCTTTAATTTTATTAATTATAGCAATTCCATCCTTTGCATTATTGTATTCAATGGATGA---AATCATTTATCCTGTTATGACAATTAAAGTTATAGGAAGTCAATGGTTTTGGACTTATGAATATTC
>AB362324.1tax_d:Eukaryotak:Stramenopilesp:Oomyceteso:Peronosporalesf:Pythiaceaeg:Globisporangiums:Globisporangium+acrogynum
---------------------------------------------------------------------------------------AATTGTTGTAACTATTTTTGTTTGTTGGATGTTATTTAGAGTTAT-TACTCTTTTTGATGAAAAAAAAAATAAAATTCCT-TCTACTGTTGTA--CATGGTGCAACCATTGAAATTATTTGGACTTCAATACCTGCTTTAATTTTATTAACAGTAGCAGTACCTTCATTTGCTTTATTATATTCTATGGATGA---AGTAATTGATCCTATTATTACTGTTAAAGTTATAGGTAGTCAATGGTATTGGAGTTATGAATATTC
>HQ680577.1tax_d:Eukaryotak:Stramenopilesp:Oomyceteso:Peronosporalesf:Pythiaceaeg:Pythiums:Pythium+adhaerens
---------------------------------------------------------------------------------------AATTATCGTAACTGTTTTTGTTTGTTGGATGTTATTTAAAACAAT-CGTTCTTTTTGATGAAAAAAAAAATCCTATTCCT-GCTACTTTTGTA--CATGGTGCTACTATTGAAATAATTTGGACTACAATTCCAGCTTTAATTTTATTAACAGTAGCAGTACCTTCATTTGCTTTATTATATTCTATGGATGA---AATTATAGATCCAATCATTACTTTAAAAGTTATTGGAAGTCAATGGTATTGGAGCTATGAATATTC
>HQ680578.1tax_d:Eukaryotak:Stramenopilesp:Oomyceteso:Peronosporalesf:Pythiaceaeg:Pythiums:Pythium+adhaerens
---------------------------------------------------------------------------------------AATTATCGTAACTGTTTTTGTTTGTTGGATGTTATTTAAAACAAT-CGTTCTTTTTGATGAAAAAAAAAATCCTATTCCT-GCTACTTTTGTA--CATGGTGCTACTATTGAAATAATTTGGACTACAATTCCAGCTTTAATTTTATTAACAGTAGCAGTACCTTCATTTGCTTTATTATATTCTATGGATGA---AATTATAGATCCAATCATTACTTTAAAAGTTATTGGAAGTCAATGGTATTGGAGCTATGAATATTC
>HQ680579.1tax_d:Eukaryotak:Stramenopilesp:Oomyceteso:Peronosporalesf:Pythiaceaeg:Pythiums:Pythium+adhaerens
---------------------------------------------------------------------------------------AATTATCGTAACTGTTTTTGTTTGTTGGATGTTATTTAAAACAAT-AGTTCTTTTTGATGAAAAAAAAAATCCTATTCCT-GCTACTTTTGTA--CATGGTGCTACTATTGAAATAATTTGGACTACAATTCCAGCTTTAATTTTATTAACAGTAGCAGTACCTTCATTTGCTTTATTATATTCTATGGATGA---AATTATAGATCCAATCATTACTTTAAAAGTTATTGGAAGTCAATGGTATTGGAGCTATGAATATTC
>KJ595386.1tax_d:Eukaryotak:Stramenopilesp:Oomyceteso:Peronosporalesf:Pythiaceaeg:Pythiums:Pythium+adhaerens
---------------------------------------------------------------------------------------AATTATCGTAACTGTTTTTGTTTGTTGGATGTTATTTAAAACAAT-AATTCTTTTTGATGAAAAAAAAAATCCTATTCCT-GCTACTTTTGTA--CATGGTGCTACTATTGAAATAATTTGGACTACAATTCCAGCTTTAATTTTATTAACAGTAGCAGTACCTTCATTTGCTTTATTATATTCTATGGATGA---AATTATAGATCCAATTATTACTTTAAAAGTTATTGGTAGCCAATGGTATTGGAGCTATGAATATTC
>DQ365714.1tax_d:Eukaryotak:Stramenopilesp:Oomyceteso:Peronosporalesf:Peronosporaceaeg:Peronosporas:Peronospora+aestivalis
---------------------------------------------------------------------------------------AATTATTGTTACTGTCTTTGTTTGTTGGATGTTATTTAGAGTTAT-TACTCTTTTTAATGAAAAAAAAAATAAAATCCCA-TCTACTGTAGTA--CATGGAGCCACAATTGAAATTATTTGGACTTCTATCCCAGCTTTAATTTTATTAACTATAGCAATACCTTCATTTGCTTTATTATATTCAATGGATGA---AGTTATTGATCCAATTATTACATTAAAAGTAATTGGAAATCAATGGTATTGGAGTTATGAATATTC
>KJ654224.1tax_d:Eukaryotak:Stramenopilesp:Oomyceteso:Peronosporalesf:Peronosporaceaeg:Peronosporas:Peronospora+aestivalis
---------------------------------------------------------------------------------------AATTATTATTACCGTATTTGTTTGTTGGATGTTAGTTAGGGTTAT-TACTCTTTTTCATGAAAAAAGAAATAAAATACCA-TCAACAATTGTA--CACGGAGCTACCATTGAAATTATTTGGACTTCTATTCCCGCTTTAATTTTATTAATTATTGCAATACCTTCATTCGCTTTATTATATTCAATGGATGA---AGTTATCGATCCTATTATTACATTAAAAGTAATTGGAAATCAATGGTATTGGAGTTATGAATATTC
>KJ595440.1tax_d:Eukaryotak:Stramenopilesp:Oomyceteso:Peronosporalesf:Pythiaceaeg:Pythiums:Pythium+afertile
---------------------------------------------------------------------------------------AATTATTGTAACAGTTTTTGTTTGTTGGATGTTATTTAGAGTAAT-AACTTTATTTGATGAAAAAAAAAATCCTATTCCT-GCTACATTTGTA--CATGGTGCTACTATAGAAATTATTTGGACAACTATTCCTGCTTTAATTTTATTAACAGTAGCAGTACCTTCATTTGCTTTATTATATTCTATGGATGA---AATTATTGATCCAATCATTACTTTAAAAGTAATAGGTAGTCAATGGTATTGGAGTTATGAATATTC
>JQ439420.1tax_d:Eukaryotak:Stramenopilesp:Oomyceteso:Peronosporalesf:Peronosporaceaeg:Phytophthoras:Phytophthora+citricola
---------------------------------------------------------------------------------------AATTATGATTGTTGTATTTGTATGTTGGATGTTATTTAGAGTTGT-TACTCTTTTTGATGAAAAAAAAAATAAAATTCCA-GCAACTGTTGTA--CATGGTGCAACTATTGAAATTATTTGGACTACTATTCCAGCTTTAATTTTATTAACTGTAGCAATACCATCTTTTGCATTATTATATTCAATGGATGA---AGTAATTGATCCTATTATTACTTTAAAAGTAATAGGTAGTCAATGGTACTGGAGTTATGAATATTC
>JQ439421.1tax_d:Eukaryotak:Stramenopilesp:Oomyceteso:Peronosporalesf:Peronosporaceaeg:Phytophthoras:Phytophthora+citricola
---------------------------------------------------------------------------------------AATTATGATTGTTATATTTGTATGTTGGATGTTATTTAGAGTTGT-TACTCTTTTTGATGAAAAAAAAAATAAAATTCCA-GCAACTGTTGTA--CATGGTGCAACTATTGAAATTATTTGGACTTCTATTCCAGCTTTAATTTTATTAACTGTAGCAATACCATCTTTTGCATTATTATATTCAATGGATGA---AGTAATTGATCCTATTATTACTTTAAAAGTAATAGGTAGTCAATGGTACTGGAGTTATGAATATTC
>KC741466.1tax_d:Eukaryotak:Stramenopilesp:Oomyceteso:Lagenidialesf:Lagenidiaceaeg:Lagenidiums:Lagenidium+aff.deciduum
---------------------------------------------------------------------------------------AATAATTGTTACTGTTTTTGTTTGTTGGATGTTATTTAGAGTTAT-TACTTTATTTGATGAGAAAAAAAACACTGTTCCA-GCTAGATTTGTA--CATGGAGCTGTTATTGAAATTATTTGGACAACTATTCCTGCTTTAATTTTATTAACAGTAGCTGTACCGTCATTTGCTTTATTATATTCTATGGATGA---AGTTATTGATCCTATTATAACTTTAAAAGTAATAGGTAGTCAATGGTATTGGAGTTATGAATATTC
>KJ654184.1tax_d:Eukaryotak:Stramenopilesp:Oomyceteso:Peronosporalesf:Peronosporaceaeg:Bremias:Bremia+aff.lagoseridis
---------------------------------------------------------------------------------------AATCATGATTACAGTATTTGTTTGTTGGATGTTATTTAGAGTTGT-TACTCTTTTTGATGAAAAAGTAAATAAAGTTCCA-GCAACTATTGTT--CACGGAGCTACAATAGAAATCGTTTGGACTTCTATTCCTGCTTTAATTCTTTTAATTATAGCAATACCTTCTTTTGCTTTATTATATTCAATGGATGA---AATAATTGATCCTATTATTACATTAAAAGTAATTGGTAGTCAGTGGTATTGGAGTTATGAATATTC
>EU145740.1tax_d:Eukaryotak:Stramenopilesp:Oomyceteso:Peronosporalesf:Pythiaceaeg:Pythiums:Pythium+aff.phragmitis
---------------------------------------------------------------------------------------AATTATTGTAACTGTTTTTGTTTGTTGGATGTTATTTAGAGTTAT-TACATTATTTGATGAAAAAAAAAATCCTATTCCT-GCTACATTTGTA--CATGGAGCTACTATAGAAATTATTTGGACAACAATACCTGCTTTAATTTTATTAACCGTAGCTGTACCATCATTTGCTTTATTATATTCTATGGATGA---AATTATAGATCCTATTATTACTTTAAAAGTAATTGGTAGTCAATGGTATTGGAGTTATGAATATTC
>JF431921.1tax_d:Eukaryotak:Stramenopilesp:Oomyceteso:Peronosporalesf:Pythiaceaeg:Pythiums:Pythium+aff.phragmitis
---------------------------------------------------------------------------------------AATCGTGGTAACTATTTTTGTTTGTTGGATGTTATTTAGAGTTAT-TACTCTTTTCGATGAAAAAAAAAATAAAATTCCA-TCTACTGTTGTA--CATGGTGCAACTATTGAAATTATTTGGACTTCAGTACCAGCTTTAATTTTATTAACTGTAGCTGTACCTTCATTTGCTTTATTATATTCAATGGATGA---AGTTATTGATCCTATTATTACTTTAAAAGTAATTGGTAGTCAATGGTATTGGAGTTATGAATATTC
>KJ654213.1tax_d:Eukaryotak:Stramenopilesp:Oomyceteso:Peronosporalesf:Peronosporaceaeg:Peronosporas:Peronospora+affinis
---------------------------------------------------------------------------------------AATTATCATTACAATCTTTGTTTGTTGGATGTTGTTTAGAGTTAT-TGCTCTTTTTAATGAAAAAAAAAATAAAATTCCA-GCAACTGTAGTA--CATGGAGCGACTATTGAAATTATTTGGACGTCTATTCCTGCTTTTATTTTACTAACGATTGCTATACCTTCTTTTGCTTTATTATATTCAATGGATGA---AGTAATCGATCCAATTATTACGTTAAAAGTAATTGGAAATCAATGGTATTGGAGTTATGAATATTC
>KJ654273.1tax_d:Eukaryotak:Stramenopilesp:Oomyceteso:Peronosporalesf:Peronosporaceaeg:Peronosporas:Peronospora+alchemillae
---------------------------------------------------------------------------------------AATTATAATTACTGTGTTTGTTTGTTGGATGTTATTCAGAGTTAT-TACTCTTTTTGATGAAAAAAAAATAAAAATACCT-TCAACTGTAGTA--CATGGTGCTACTATTGAAATTATTTGGACAACTATTCCAGCTTTAATTTTATTAATTATTGCTGTACCTTCTTTTGCTTTATTATATTCAATGGATGA---AATAATTGATCCAATTATTACATTAAAAGTGATAGGAAATCAATGGTACTGGAGTTATGAGTATTC
>GU221930.1tax_d:Eukaryotak:Stramenopilesp:Oomyceteso:Peronosporalesf:Peronosporaceaeg:Phytophthoras:Phytophthora+alni
---------------------------------------------------------------------------------------AATTACTATTACTGTTTTCGTTTGTTGGATGTTATTTAGAGTTAT-TACTCTTTTTGATGAAAAAATAAATAAAATACCT-GCAACCATTGTA--CATGGTGCTACTATTGAAATTATTTGGACTTCTATTCCAGCTTTAATTTTATTAATTGTTGCTATTCCTTCTTTTGCATTATTATATTCAATGGATGA---AGTTATTGATCCTATTATTACATTAAAAGTGATTGGTAGTCAATGGTATTGGAGCTATGAGTATTC
>GU221931.1tax_d:Eukaryotak:Stramenopilesp:Oomyceteso:Peronosporalesf:Peronosporaceaeg:Phytophthoras:Phytophthora+alni
---------------------------------------------------------------------------------------AATTACTATTACTGTTTTCGTTTGTTGGATGTTATTTAGAGTTAT-TACTCTTTTTGATGAAAAAAAAAATAAAATACCT-GCAACCATTGTA--CATGGTGCTACTATTGAAATTATTTGGACTTCTATTCCAGCTTTAATTTTATTAATTGTTGCTATTCCTTCTTTTGCATTATTATATTCAATGGATGA---AGTTATTGATCCTATTATTACATTAAAAGTGATTGGTAGTCAATGGTATTGGAGCTATGAGTATTC
>GU221932.1tax_d:Eukaryotak:Stramenopilesp:Oomyceteso:Peronosporalesf:Peronosporaceaeg:Phytophthoras:Phytophthora+alni
---------------------------------------------------------------------------------------AATTACTATTACTGTTTTCGTTTGTTGGATGTTATTTAGAGTTAT-TACTCTTTTTGATGAAAAAAAAAATAAAATACCT-GCAACCATTGTA--CATGGTGCTACTATTGAAATTATTTGGACTTCTATTCCAGCTTTAATTTTATTAATTGTTGCTATTCCTTCTTTTGCATTATTATATTCAATGGATGA---AGTTATTGATCCTATTATTACATTAAAAGTGATTGGTAGTCAATGGTATTGGAGCTATGAGTATTC
>GU221933.1tax_d:Eukaryotak:Stramenopilesp:Oomyceteso:Peronosporalesf:Peronosporaceaeg:Phytophthoras:Phytophthora+alni
---------------------------------------------------------------------------------------AATTACTATTACTGTTTTCGTTTGTTGGATGTTATTTAGAGTTAT-TACTCTTTTTGATGAAAAAATAAATAAAATACCT-GCAACCATTGTA--CATGGTGCTACTATTGAAATTATTTGGACTTCTATTCCAGCTTTAATTTTATTAATTGTTGCTATTCCTTCTTTTGCATTATTATATTCAATGGATGA---AGTTATTGATCCTATTATTACATTAAAAGTGATTGGTAGTCAATGGTATTGGAGCTATGAGTATTC
>JF771238.1tax_d:Eukaryotak:Stramenopilesp:Oomyceteso:Peronosporalesf:Peronosporaceaeg:Phytophthoras:Phytophthora+alni
---------------------------------------------------------------------------------------AATTACTATTACTGTTTTCGTTTGTTGGATGTTATTTAGAGTTAT-TACTCTTTTTGATGAAAAAATAAATAAAATACCT-GCAACCATTGTA--CATGGTGCTACTATTGAAATTATTTGGACTTCTATTCCAGCTTTAATTTTATTAATTGTTGCTATTCCTTCTTTTGCATTATTATATTCAATGGATGA---AGTTATTGATCCTATTATTACATTAAAAGTGATTGGTAGTCAATGGTATTGGAGCTATGAGTATTC
>JF771239.1tax_d:Eukaryotak:Stramenopilesp:Oomyceteso:Peronosporalesf:Peronosporaceaeg:Phytophthoras:Phytophthora+alni
---------------------------------------------------------------------------------------AATTACTATTACTGTTTTCGTTTGTTGGATGTTATTTAGAGTTAT-TACTCTTTTTGATGAAAAAAAAAATAAAATACCT-GCGACCATTGTA--CATGGTGCTACTATTGAAATTATTTGGACTTCTATTCCAGCTTTAATTTTATTAATTGTTGCTATTCCTTCTTTTGCATTATTATATTCAATGGATGA---AGTTATTGATCCTATTATTACATTAAAAGTAATTGGTAGTCAATGGTATTGGAGCTATGAGTATTC
>JF771240.1tax_d:Eukaryotak:Stramenopilesp:Oomyceteso:Peronosporalesf:Peronosporaceaeg:Phytophthoras:Phytophthora+alni
---------------------------------------------------------------------------------------AATTACTATTACTGTTTTCGTTTGTTGGATGTTATTTAGAGTTAT-TACTCTTTTTGATGAAAAAATAAATAAAATACCT-GCAACCATTGTA--CATGGTGCTACTATTGAAATTATTTGGACTTCTATTCCAGCTTTAATTTTATTAATTGTTGCTATTCCTTCTTTTGCATTATTATATTCAATGGATGA---AGTTATTGATCCTATTATTACATTAAAAGTGATTGGTAGTCAATGGTATTGGAGCTATGAGTATTC
>JF771241.1tax_d:Eukaryotak:Stramenopilesp:Oomyceteso:Peronosporalesf:Peronosporaceaeg:Phytophthoras:Phytophthora+alni
---------------------------------------------------------------------------------------AATTACTATTACTGTTTTCGTTTGTTGGATGTTATTTAGAGTTAT-TACTCTTTTTGATGAAAAAATAAATAAAATACCT-GCAACCATTGTA--CATGGTGCTACTATTGAAATTATTTGGACTTCTATTCCAGCTTTAATTTTATTAATTGTTGCTATTCCTTCTTTTGCATTATTATATTCAATGGATGA---AGTTATTGATCCTATTATTACATTAAAAGTGATTGGTAGTCAATGGTATTGGAGCTATGAGTATTC
>JF771242.1tax_d:Eukaryotak:Stramenopilesp:Oomyceteso:Peronosporalesf:Peronosporaceaeg:Phytophthoras:Phytophthora+alni
---------------------------------------------------------------------------------------AATTACTATTACTGTTTTCGTTTGTTGGATGTTATTTAGAGTTAT-TACTCTTTTTGATGAAAAAATAAATAAAATACCT-GCAACCATTGTA--CATGGTGCTACTATTGAAATTATTTGGACTTCTATTCCAGCTTTAATTTTATTAATTGTTGCTATTCCTTCTTTTGCATTATTATATTCAATGGATGA---AGTTATTGATCCTATTATTACATTAAAAGTGATTGGTAGTCAATGGTATTGGAGCTATGAGTATTC
>JF771243.1tax_d:Eukaryotak:Stramenopilesp:Oomyceteso:Peronosporalesf:Peronosporaceaeg:Phytophthoras:Phytophthora+alni
---------------------------------------------------------------------------------------AATTACTATTACTGTTTTCGTTTGTTGGATGTTATTTAGAGTTAT-TACTCTTTTTGATGAAAAAATAAATAAAATACCT-GCAACCATTGTA--CATGGTGCTACTATTGAAATTATTTGGACTTCTATTCCAGCTTTAATTTTATTAATTGTTGCTATTCCTTCTTTTGCATTATTATATTCAATGGATGA---AGTTATTGATCCTATTATTACATTAAAAGTGATTGGTAGTCAATGGTATTGGAGCTATGAGTATTC
>JQ439401.1tax_d:Eukaryotak:Stramenopilesp:Oomyceteso:Peronosporalesf:Peronosporaceaeg:Phytophthoras:Phytophthora+alni
---------------------------------------------------------------------------------------AATTACTATTACTGTTTTCGTTTGTTGGATGTTATTTAGAGTTAT-TACTCTTTTTGATGAAAAAATAAATAAAATACCT-GCAACCATTGTA--CATGGTGCTACTATTGAAATTATTTGGACTTCTATTCCAGCTTTAATTTTATTAATTGTTGCTATTCCTTCTTTTGCATTATTATATTCAATGGATGA---AGTTATTGATCCTATTATTACATTAAAAGTGATTGGTAGTCAATGGTATTGGAGCTATGAGTATTC
>JQ439402.1tax_d:Eukaryotak:Stramenopilesp:Oomyceteso:Peronosporalesf:Peronosporaceaeg:Phytophthoras:Phytophthora+alni
---------------------------------------------------------------------------------------AATTACTATTACTGTTTTCGTTTGTTGGATGTTATTTAGAGTTAT-TACTCTTTTTGATGAAAAAAAAAATAAAATACCT-GCGACCATTGTA--CATGGTGCTACTATTGAAATTATTTGGACTTCTATTCCAGCTTTAATTTTATTAATTGTTGCTATTCCTTCTTTTGCATTATTATATTCAATGGATGA---AGTTATTGATCCTATTATTACATTAAAAGTAATTGGTAGTCAATGGTATTGGAGCTATGAGTATTC
>JQ439403.1tax_d:Eukaryotak:Stramenopilesp:Oomyceteso:Peronosporalesf:Peronosporaceaeg:Phytophthoras:Phytophthora+alni
---------------------------------------------------------------------------------------AATTACTATTACTGTTTTCGTTTGTTGGATGTTATTTAGAGTTAT-TACTCTTTTTGATGAAAAAATAAATAAAATACCT-GCAACCATTGTA--CATGGTGCTACTATTGAAATTATTTGGACTTCTATTCCAGCTTTAATTTTATTAATTGTTGCTATTCCTTCTTTTGCATTATTATATTCAATGGATGA---AGTTATTGATCCTATTATTACATTAAAAGTGATTGGTAGTCAATGGTATTGGAGCTATGAGTATTC
>JQ439404.1tax_d:Eukaryotak:Stramenopilesp:Oomyceteso:Peronosporalesf:Peronosporaceaeg:Phytophthoras:Phytophthora+alni
---------------------------------------------------------------------------------------AATTACTATTACTGTTTTCGTTTGTTGGATGTTATTTAGAGTTAT-TACTCTTTTTGATGAAAAAAAAAATAAAATACCT-GCGACCATTGTA--CATGGTGCTACTATTGAAATTATTTGGACTTCTATTCCAGCTTTAATTTTATTAATTGTTGCTATTCCTTCTTTTGCATTATTATATTCAATGGATGA---AGTTATTGATCCTATTATTACATTAAAAGTAATTGGTAGTCAATGGTATTGGAGCTATGAGTATTC
>DQ365715.1tax_d:Eukaryotak:Stramenopilesp:Oomyceteso:Peronosporalesf:Peronosporaceaeg:Peronosporas:Peronospora+alpicola
---------------------------------------------------------------------------------------AATTATTGTTACTGTATTTGTTTGTTGGATGTTATTTAGGGTAAT-TACTCTTTTTGATGAAAAAAAAAATAAAATTCCA-GCAACTGTAGTA--CATGGAGCTACTATTGAAATTATTTGGACTTCTATTCCAGCTTTAATTTTATTAATGGTTGCAGTACCCTCTTTTGCTTTATTATATTCAATGGATGA---AATAATTGATCCTATTATTACATTAAAAGTAATTGGTAATCAATGGTATTGGAGTTATGAATATTC
>KJ654286.1tax_d:Eukaryotak:Stramenopilesp:Oomyceteso:Peronosporalesf:Peronosporaceaeg:Peronosporas:Peronospora+alpicola
---------------------------------------------------------------------------------------AATTATTGTTACTGTATTTGTTTGTTGGATGTTATTTAGGGTAAT-TACTCTTTTTGATGAAAAAAAAAATAAAATTCCA-GCAACTGTAGTA--CATGGAGCTACTATTGAAATTATTTGGACTTCTATTCCAGCTTTAATTTTATTAATGGTTGCAGTACCCTCTTTTGCTTTATTATATTCAATGGATGA---AATAATTGATCCTATTATTACATTAAAAGTAATTGGTAATCAATGGTATTGGAGTTATGAATATTC
>KJ651340.1tax_d:Eukaryotak:Stramenopilesp:Oomyceteso:Peronosporalesf:Peronosporaceaeg:Peronosporas:Peronospora+alsinearum
---------------------------------------------------------------------------------------AATTATCGTTACTGTATTTGTTTGTTGGATGTTATTTAGAGTAAT-TACTCTTTTTGATGAAAAAAAAAATAAAATACCA-GCAACAGTTGTA--CATGGGGCTACTATTGAAATTATTTGGACTTCTATTCCAGCTTTAATTTTATTAATGATTGCAGTACCTTCTTTTGCTTTATTATATTCAATGGATGA---GGTTATTGATCCTATTATCACATTAAAAGTAATAGGTAACCAATGGTATTGGAGTTACGAATATTC
>KJ654256.1tax_d:Eukaryotak:Stramenopilesp:Oomyceteso:Peronosporalesf:Peronosporaceaeg:Peronosporas:Peronospora+alsinearum
---------------------------------------------------------------------------------------AATTATCGTTACTGTATTTGTTTGTTGGATGTTATTTAGAGTAAT-TACTCTTTTTGATGAAAAAAAAAATAAAATACCT-GCAACAGTTGTA--CATGGAGCTACTATTGAAATTATTTGGACTTCTATTCCCGCTTTAATTTTATTAATGATTGCAGTACCTTCTTTTGCTTTATTATATTCAATGGATGA---GATTATTGATCCTATTATCACATTAAAAGTAATAGGTAATCAATGGTATTGGAGTTATGAATATTC
>DQ365716.1tax_d:Eukaryotak:Stramenopilesp:Oomyceteso:Peronosporalesf:Peronosporaceaeg:Peronosporas:Peronospora+alta
---------------------------------------------------------------------------------------AATTATTGTTACGGTGTTTGTGTGTTGGATGTTATTTAGAGTTAT-TACTCTTTTTGATGAAAAAAAAAATAAAATTCCA-GCAACTATTGTT--CATGGGGCAACTATTGAAATAATTTGGACTTCTATTCCAGCTTTAATTTTATTAATTGTTGCAGTACCTTCTTTTGCTTTATTATATTCAATGGATGA---AGTAATTGATCCAATTATTACTTTAAAAGTAATTGGAAATCAATGGTATTGGACTTATGAATATTC
>KJ654234.1tax_d:Eukaryotak:Stramenopilesp:Oomyceteso:Peronosporalesf:Peronosporaceaeg:Peronosporas:Peronospora+alta
---------------------------------------------------------------------------------------AATTATTGTTACGGTGTTTGTGTGTTGGATGTTATTTAGAGTTAT-TACTCTTTTTGATGAAAAAAAAAATAAAATTCCA-GCAACTATTGTT--CATGGGGCAACTATTGAAATAATTTGGACTTCTATTCCAGCTTTAATTTTATTAATTGTTGCAGTACCTTCTTTTGCTTTATTATATTCAATGGATGA---AGTAATTGATCCAATTATTACTTTAAAAGTAATTGGAAATCAATGGTATTGGACTTATGAATATTC
>JN661174.1tax_d:Eukaryotak:Stramenopilesp:Oomyceteso:Peronosporalesf:Peronosporaceaeg:Phytophthoras:Phytophthora+alticola
---------------------------------------------------------------------------------------AATTATGATTACTGTATTTGTTTGTTGGATGTTATTTAGAGTTAT-TACTCTTTTTGATGAAAAAAAAAATAAAATCCCA-TCAACTGTTGTA--CATGGTGCTACTATTGAAATTATTTGGACCTCTATTCCAGCTTTAATTTTATTAACTGTTGCAGTTCCATCTTTTGCTTTATTATATTCAATGGATGA---AGTAATTGATCCAATTATAACTTTAAAAGTAATTGGTAGTCAATGGTATTGGAGTTATGAATATTC
>AY913805.1tax_d:Eukaryotak:Stramenopilesp:Oomyceteso:Albuginalesf:Albuginaceaeg:Wilsonianas:Wilsoniana+bliti
---------------------------------------------------------------------------------------AATTATTATTACAATTTTTGTATGTTGGCTTCTATTTAGAATAAT-TTATTTATTTAATGAAAAAAAAAATCAAATTTCT-GAAACATTTGTA--CATGGATCTACAATAGAAATTGTTTGGACTACAATACCTGCTTTAATTTTATTAATTATTGCAATCCCATCATTTGCATTATTATATTCAATGGATGA---AATTATTTATCCTATTATGACAATTAAAGTTATAGGAAGTCAATGGTTTTGGACTTATGAATATTC
>EU826090.1tax_d:Eukaryotak:Stramenopilesp:Oomyceteso:Albuginalesf:Albuginaceaeg:Wilsonianas:Wilsoniana+bliti
---------------------------------------------------------------------------------------AATTATTATTACAATTTTTGTATGTTGGCTTCTATTTAGAATAAT-TTATTTATTTAATGAAAAAAAAAATCAAATTTCT-GAAACATTTGTA--CATGGATCTACAATARAAATTGTTTGGACTACAATACCTGCTTTAATTTTATTAATTATTGCGATCCCATCATTTGCCTTATTATATTCAATGGATGA---AATTATTTATCCTATTATAACAATTAAAGTTATAGGAAGTCAATGGTTTTGGACGTATGAATATTC
>EU826091.1tax_d:Eukaryotak:Stramenopilesp:Oomyceteso:Albuginalesf:Albuginaceaeg:Wilsonianas:Wilsoniana+bliti
---------------------------------------------------------------------------------------AATTATTATTACAATTTTTGTATGTTGGCTTYTATTTAGAATAAT-TTATTTATTTAATGAAAAAAAAAATAAAATTTCT-GAAACATTTGTA--CATGGATCTACAATAGAAATTGTTTGGACTACAATACCGGCTTTAATTTTATTAATTATTGCAATCCCATCATTTGCTTTATTATATTCAATGGATGA---AATTATTTATCCTATTATGACAATTAAAGTTATAGGAAGTCAATGGTTTTGGACTTATGAATATTC
>JN849486.1tax_d:Eukaryotak:Stramenopilesp:Oomyceteso:Albuginalesf:Albuginaceaeg:Wilsonianas:Wilsoniana+bliti
---------------------------------------------------------------------------------------AATTATTATTACAATTTTTGTATGTTGGCTTCTATTTAGAATAAT-TTATTTATTTAATGAAAAAAAAAATCAAATTTCT-GAAACATTTGTA--CATGGATCTACAATAGAAATTGTTTGGACTACAATACCTGCTTTAATTTTATTAATTATTGCAATCCCATCATTTGCATTATTATATTCAATGGATGA---AATTATTTATCCTATTATGACAATTAAAGTTATAGGAAGTCAATGGTTTTGGACTTATGAATATTC
>JN849487.1tax_d:Eukaryotak:Stramenopilesp:Oomyceteso:Albuginalesf:Albuginaceaeg:Wilsonianas:Wilsoniana+bliti
---------------------------------------------------------------------------------------AATTATTATTACAATTTTTGTATGTTGGCTTCTATTTAGAATAAT-TTATTTATTTAATGAAAAAAAAAATCAAATTTCT-GAAACATTTGTA--CATGGATCTACAATAGAAATTGTTTGGACTACAATACCTGCTTTAATTTTATTAATTATTGCAATCCCATCATTTGCATTATTATATTCAATGGATGA---AATTATTTATCCTATTATGACAATTAAAGTTATAGGAAGTCAATGGTTTTGGACTTATGAATATTC
>KJ654158.1tax_d:Eukaryotak:Stramenopilesp:Oomyceteso:Albuginalesf:Albuginaceaeg:Wilsonianas:Wilsoniana+bliti
---------------------------------------------------------------------------------------AATTATTATTACAATTTTTGTATGTTGGCTTCTATTTAGAATAAT-TTATTTATTTAATGAAAAAAAAAATCAAATTTCT-GAAACATTTGTA--CATGGATCTACAATAGAAATTGTTTGGACTACAATACCTGCTTTAATTTTATTAATTATTGCGATCCCATCATTTGCCTTATTATATTCAATGGATGA---AATTATTTATCCTATTATAACAATTAAAGTTATAGGAAGTCAATGGTTTTGGACGTATGAATATTC
>KJ595390.1tax_d:Eukaryotak:Stramenopilesp:Oomyceteso:Peronosporalesf:Pythiaceaeg:Pythiums:Pythium+amasculinum
---------------------------------------------------------------------------------------AATTATTGTGACTGTTTTTGTTTGTTGGTTATTATTTAGAGTAAT-CGTATTATTCGATGAAAAAAAAAACCCAATACCT-GCTACATTTGTA--CATGGAGCAACTATTGAAATTATTTGGACAACAATTCCAGCATTAATTTTATTAACCGTAGCAGTTCCATCTTTTGCTTTATTATATTCAATGGATGA---AATTATTGATCCAATTATAACTTTAAAAGTAATAGGTAGTCAATGGTACTGGAGTTATGAATATTC
>AF086687.1tax_d:Eukaryotak:Stramenopilesp:Oomyceteso:Saprolegnialesf:Saprolegniaceaeg:Achlyas:Achlya+ambisexualis
---------------------------------------------------------------------------------------AGTATTAATTGTAATATTTGTTAGTTGGATTTTAGCTAGATGTAT-TTTTTTTTTTAATGAAAATACCAATAAAAAAGCT-GAAACTTTTGTA--CACGGTACTGTTTTAGAAATCGTATGGACAATAACTCCAGCACTTATTTTAATTATTATAGCTATTCCCTCTTTTTCTTTATTATATGCTATGGATGA---AGTAATTGATCCTGTTTTAACAGTAAAGGTAATAGGAAGTCAATGGTATTGGAGTTATGAATATTC
>KJ654196.1tax_d:Eukaryotak:Stramenopilesp:Oomyceteso:Peronosporalesf:Peronosporaceaeg:Peronosporas:Peronospora+anagallidis
---------------------------------------------------------------------------------------AATTATCGTTACTGTATTTGTTTGTTGGATGTTATTTAGAGTAAT-TACTCTTTTTTCTGAAAAAATAAATAAAATTCCA-GCAACAGTAGTA--CATGGAGCTACTATTGAAATTATTTGGACTTCCATTCCAGCTTTAATTTTATTAATGGTTGCGGTACCTTCTTTTGCTTTATTATATTCTATGGATGA---AGTAATTGATCCTATAATTACATTAAAAGTAATTGGGAATCAATGGTACTGGAGTTACGAATATTC
>AB362328.1tax_d:Eukaryotak:Stramenopilesp:Oomyceteso:Peronosporalesf:Pythiaceaeg:Elongisporangiums:Elongisporangium+anandrum
---------------------------------------------------------------------------------------AATCGTTGTAACTGTTTTTGTTTGTTGGATGTTATTTAGAGTTAT-TACTCTTTTTGATGAAAAAAAAAATAAAATTCCT-TCTACTATAGTA--CATGGTGCTACTATTGAAATTATTTGGACTACTATCCCAGCTTTAATTTTATTAACAGTAGCTGTACCTTCATTCGCTTTATTATATTCTATGGATGA---AGTAATTGATCCAATTATTACTTTAAAAGTAATAGGTAGTCAATGGTATTGGAGTTATGAATATTC
>GQ260982.1tax_d:Eukaryotak:Stramenopilesp:Oomyceteso:Peronosporalesf:Peronosporaceaeg:Phytophthoras:Phytophthora+andina
---------------------------------------------------------------------------------------AATTATGATTACTGTATTTGTTTGTTGGATGTTATTTAGAGTTAT-TACTCTTTTTGATGAAAAAAAAAATAAAATACCA-TCAACTGTTGTA--CATGGAGCTACTATAGAAATTATTTGGACTTCAATTCCAGCTTTAATTTTATTAACAGTTGCAGTTCCTTCTTTCGCGTTATTATATTCAATGGATGA---AGTAATTGACCCAATTATTACTTTAAAAGTAATTGGTAGTCAATGGTATTGGAGTTATGAATATTC
>GQ260983.1tax_d:Eukaryotak:Stramenopilesp:Oomyceteso:Peronosporalesf:Peronosporaceaeg:Phytophthoras:Phytophthora+andina
---------------------------------------------------------------------------------------AATTATGATTACTGTGTTTGTTTGTTGGATGTTATTTAGAGTTAT-TACTCTTTTTGATGAAAAAAAAAATAAAATACCA-TCAACTGTTGTA--CATGGAGCTACTATAGAAATTATTTGGACTTCAATTCCAGCTTTAATTTTATTAATAGTTGCAGTTCCTTCTTTCGCGTTATTATATTCAATGGATGA---AGTAATTGACCCAATTATTACTTTAAAAGTAATTGGTAGTCAATGGTATTGGAGTTATGAATATTC
>GQ260985.1tax_d:Eukaryotak:Stramenopilesp:Oomyceteso:Peronosporalesf:Peronosporaceaeg:Phytophthoras:Phytophthora+andina
---------------------------------------------------------------------------------------AATTATGATTACTGTATTTGTTTGTTGGATGTTATTTAGAGTTAT-TACTCTTTTTGATGAAAAAAAAAATAAAATACCA-TCAACTGTTGTA--CATGGAGCTACTATAGAAATTATTTGGACTTCAATTCCAGCTTTAATTTTATTAACAGTTGCAGTTCCTTCTTTCGCGTTATTATATTCAATGGATGA---AGTAATTGACCCAATTATTACTTTAAAAGTAATTGGTAGTCAATGGTATTGGAGTTATGAATATTC
>GQ260988.1tax_d:Eukaryotak:Stramenopilesp:Oomyceteso:Peronosporalesf:Peronosporaceaeg:Phytophthoras:Phytophthora+andina
---------------------------------------------------------------------------------------AATTATGATTACTGTATTTGTTTGTTGGATGTTATTTAGAGTTAT-TACTCTTTTTGATGAAAAAAAAAATAAAATACCA-TCAACTGTTGTA--CATGGAGCTACTATAGAAATTATTTGGACTTCAATTCCAGCTTTAATTTTATTAACAGTTGCAGTTCCTTCTTTCGCGTTATTATATTCAATGGATGA---AGTAATTGACCCAATTATTACTTTAAAAGTAATTGGTAGTCAATGGTATTGGAGTTATGAATATTC
>GQ260990.1tax_d:Eukaryotak:Stramenopilesp:Oomyceteso:Peronosporalesf:Peronosporaceaeg:Phytophthoras:Phytophthora+andina
---------------------------------------------------------------------------------------AATTATGATTACTGTGTTTGTTTGTTGGATGTTATTTAGAGTTAT-TACTCTTTTTGATGAAAAAAAAAATAAAATACCA-TCAACTGTTGTA--CATGGAGCTACTATAGAAATTATTTGGACTTCAATTCCAGCTTTAATTTTATTAATAGTTGCAGTTCCTTCTTTCGCGTTATTATATTCAATGGATGA---AGTAATTGACCCAATTATTACTTTAAAAGTAATTGGTAGTCAATGGTATTGGAGTTATGAATATTC
>GQ260991.1tax_d:Eukaryotak:Stramenopilesp:Oomyceteso:Peronosporalesf:Peronosporaceaeg:Phytophthoras:Phytophthora+andina
---------------------------------------------------------------------------------------AATTATGATTACTGTGTTTGTTTGTTGGATGTTATTTAGAGTTAT-TACTCTTTTTGATGAAAAAAAAAATAAAATACCA-TCAACTGTTGTA--CATGGAGCTACTATAGAAATTATTTGGACTTCAATTCCAGCTTTAATTTTATTAATAGTTGCAGTTCCTTCTTTCGCGTTATTATATTCAATGGATGA---AGTAATTGACCCAATTATTACTTTAAAAGTAATTGGTAGTCAATGGTATTGGAGTTATGAATATTC
>GQ260992.1tax_d:Eukaryotak:Stramenopilesp:Oomyceteso:Peronosporalesf:Peronosporaceaeg:Phytophthoras:Phytophthora+andina
---------------------------------------------------------------------------------------AATTATGATTACTGTGTTTGTTTGTTGGATGTTATTTAGAGTTAT-TACTCTTTTTGATGAAAAAAAAAATAAAATACCA-TCAACTGTTGTA--CATGGAGCTACTATAGAAATTATTTGGACTTCAATTCCAGCTTTAATTTTATTAATAGTTGCAGTTCCTTCTTTCGCGTTATTATATTCAATGGATGA---AGTAATTGACCCAATTATTACTTTAAAAGTAATTGGTAGTCAATGGTATTGGAGTTATGAATATTC
>GQ260993.1tax_d:Eukaryotak:Stramenopilesp:Oomyceteso:Peronosporalesf:Peronosporaceaeg:Phytophthoras:Phytophthora+andina
---------------------------------------------------------------------------------------AATTATGATTACTGTGTTTGTTTGTTGGATGTTATTTAGAGTTAT-TACTCTTTTTGATGAAAAAAAAAATAAAATACCA-TCAACTGTTGTA--CATGGAGCTACTATAGAAATTATTTGGACTTCAATTCCAGCTTTAATTTTATTAATAGTTGCAGTTCCTTCTTTCGCGTTATTATATTCAATGGATGA---AGTAATTGACCCAATTATTACTTTAAAAGTAATTGGTAGTCAATGGTATTGGAGTTATGAATATTC
>GQ260996.1tax_d:Eukaryotak:Stramenopilesp:Oomyceteso:Peronosporalesf:Peronosporaceaeg:Phytophthoras:Phytophthora+andina
---------------------------------------------------------------------------------------AATTATGATTACTGTGTTTGTTTGTTGGATGTTATTTAGAGTTAT-TACTCTTTTTGATGAAAAAAAAAATAAAATACCA-TCAACTGTTGTA--CATGGAGCTACTATAGAAATTATTTGGACTTCAATTCCAGCTTTAATTTTATTAATAGTTGCAGTTCCTTCTTTCGCGTTATTATATTCAATGGATGA---AGTAATTGACCCAATTATTACTTTAAAAGTAATTGGTAGTCAATGGTATTGGAGTTATGAATATTC
>GQ260998.1tax_d:Eukaryotak:Stramenopilesp:Oomyceteso:Peronosporalesf:Peronosporaceaeg:Phytophthoras:Phytophthora+andina
---------------------------------------------------------------------------------------AATTATGATTACTGTGTTTGTTTGTTGGATGTTATTTAGAGTTAT-TACTCTTTTTGATGAAAAAAAAAATAAAATACCA-TCAACTGTTGTA--CATGGAGCTACTATAGAAATTATTTGGACTTCAATTCCAGCTTTAATTTTATTAATAGTTGCAGTTCCTTCTTTCGCGTTATTATATTCAATGGATGA---AGTAATTGACCCAATTATTACTTTAAAAGTAATTGGTAGTCAATGGTATTGGAGTTATGAATATTC
>GQ261000.1tax_d:Eukaryotak:Stramenopilesp:Oomyceteso:Peronosporalesf:Peronosporaceaeg:Phytophthoras:Phytophthora+andina
---------------------------------------------------------------------------------------AATTATGATTACTGTATTTGTTTGTTGGATGTTATTTAGAGTTAT-TACTCTTTTTGATGAAAAAAAAAATAAAATACCA-TCAACTGTTGTA--CATGGAGCTACTATAGAAATTATTTGGACTTCAATTCCAGCTTTAATTTTATTAACAGTTGCAGTTCCTTCTTTCGCGTTATTATATTCAATGGATGA---AGTAATTGACCCAATTATTACTTTAAAAGTAATTGGTAGTCAATGGTATTGGAGTTATGAATATTC
>GQ261003.1tax_d:Eukaryotak:Stramenopilesp:Oomyceteso:Peronosporalesf:Peronosporaceaeg:Phytophthoras:Phytophthora+andina
---------------------------------------------------------------------------------------AATTATGATTACTGTATTTGTTTGTTGGATGTTATTTAGAGTTAT-TACTCTTTTTGATGAAAAAAAAAATAAAATACCA-TCAACTGTTGTA--CATGGAGCTACTATAGAAATTATTTGGACTTCAATTCCAGCTTTAATTTTATTAACAGTTGCAGTTCCTTCTTTCGCGTTATTATATTCAATGGATGA---AGTAATTGACCCAATTATTACTTTAAAAGTAATTGGTAGTCAATGGTATTGGAGTTATGAATATTC
>GQ261004.1tax_d:Eukaryotak:Stramenopilesp:Oomyceteso:Peronosporalesf:Peronosporaceaeg:Phytophthoras:Phytophthora+andina
---------------------------------------------------------------------------------------AATTATGATTACTGTGTTTGTTTGTTGGATGTTATTTAGAGTTAT-TACTCTTTTTGATGAAAAAAAAAATAAAATACCA-TCAACTGTTGTA--CATGGAGCTACTATAGAAATTATTTGGACTTCAATTCCAGCTTTAATTTTATTAATAGTTGCAGTTCCTTCTTTCGCGTTATTATATTCAATGGATGA---AGTAATTGACCCAATTATTACTTTAAAAGTAATTGGTAGTCAATGGTATTGGAGTTATGAATATTC
>GU221934.1tax_d:Eukaryotak:Stramenopilesp:Oomyceteso:Peronosporalesf:Peronosporaceaeg:Phytophthoras:Phytophthora+andina
---------------------------------------------------------------------------------------AATTATGATTACTGTGTTTGTTTGTTGGATGTTATTTAGAGTTAT-TACTCTTTTTGATGAAAAAAAAAATAAAATACCA-TCAACTGTTGTA--CATGGAGCTACTATAGAAATTATTTGGACTTCAATTCCAGCTTTAATTTTATTAATAGTTGCAGTTCCTTCTTTCGCGTTATTATATTCAATGGATGA---AGTAATTGACCCAATTATTACTTTAAAAGTAATTGGTAGTCAATGGTATTGGAGTTATGAATATTC
>GU318297.1tax_d:Eukaryotak:Stramenopilesp:Oomyceteso:Peronosporalesf:Peronosporaceaeg:Phytophthoras:Phytophthora+andina
---------------------------------------------------------------------------------------AATTATGATTACTGTATTTGTTTGTTGGATGTTATTTAGAGTTAT-TACTCTTTTTGATGAAAAAAAAAATAAAATACCA-TCAACTGTTGTA--CATGGAGCTACTATAGAAATTATTTGGACTTCAATTCCAGCTTTAATTTTATTAACAGTTGCAGTTCCTTCTTTCGCGTTATTATATTCAATGGATGA---AGTAATTGACCCAATTATTACTTTAAAAGTAATTGGTAGTCAATGGTATTGGAGTTATGAATATTC
>HM590419.1tax_d:Eukaryotak:Stramenopilesp:Oomyceteso:Peronosporalesf:Peronosporaceaeg:Phytophthoras:Phytophthora+andina
---------------------------------------------------------------------------------------AATTATGATTACTGTATTTGTTTGTTGGATGTTATTTAGAGTTAT-TACTCTTTTTGATGAAAAAAAAAATAAAATACCA-TCAACTGTTGTA--CATGGAGCTACTATAGAAATTATTTGGACTTCAATTCCAGCTTTAATTTTATTAACAGTTGCAGTTCCTTCTTTCGCGTTATTATATTCAATGGATGA---AGTAATTGACCCAATTATTACTTTAAAAGTAATTGGTAGTCAATGGTATTGGAGTTATGAATATTC
>JF771244.1tax_d:Eukaryotak:Stramenopilesp:Oomyceteso:Peronosporalesf:Peronosporaceaeg:Phytophthoras:Phytophthora+andina
---------------------------------------------------------------------------------------AATTATGATTACTGTATTTGTTTGTTGGATGTTATTTAGAGTTAT-TACTCTTTTTGATGAAAAAAAAAATAAAATACCA-TCAACTGTTGTA--CATGGAGCTACTATAGAAATTATTTGGACTTCAATTCCAGCTTTAATTTTATTAACAGTTGCAGTTCCTTCTTTCGCATTATTATATTCAATGGATGA---AGTAATTGACCCAATTATTACTTTAAAAGTAATTGGTAGTCAATGGTATTGGAGTTATGAATATTC
>JQ439405.1tax_d:Eukaryotak:Stramenopilesp:Oomyceteso:Peronosporalesf:Peronosporaceaeg:Phytophthoras:Phytophthora+andina
---------------------------------------------------------------------------------------AATTATGATTACTGTGTTTGTTTGTTGGATGTTATTTAGAGTTAT-TACTCTTTTTGATGAAAAAAAAAATAAAATACCA-TCAACTGTTGTA--CATGGAGCTACTATAGAAATTATTTGGACTTCAATTCCAGCTTTAATTTTATTAATAGTTGCAGTTCCTTCTTTCGCGTTATTATATTCAATGGATGA---AGTAATTGACCCAATTATTACTTTAAAAGTAATTGGTAGTCAATGGTATTGGAGTTATGAATATTC
>JQ439406.1tax_d:Eukaryotak:Stramenopilesp:Oomyceteso:Peronosporalesf:Peronosporaceaeg:Phytophthoras:Phytophthora+andina
---------------------------------------------------------------------------------------AATTATGATTACTGTATTTGTTTGTTGGATGTTATTTAGAGTTAT-TACTCTTTTTGATGAAAAAAAAAATAAAATACCA-TCAACTGTTGTA--CATGGAGCTACTATAGAAATTATTTGGACTTCAATTCCAGCTTTAATTTTATTAACAGTTGCAGTTCCTTCTTTCGCGTTATTATATTCAATGGATGA---AGTAATTGACCCAATTATTACTTTAAAAGTAATTGGTAGTCAATGGTATTGGAGTTATGAATATTC
>JQ439407.1tax_d:Eukaryotak:Stramenopilesp:Oomyceteso:Peronosporalesf:Peronosporaceaeg:Phytophthoras:Phytophthora+andina
---------------------------------------------------------------------------------------AATTATGATTACTGTGTTTGTTTGTTGGATGTTATTTAGAGTTAT-TACTCTTTTTGATGAAAAAAAAAATAAAATACCA-TCAACTGTTGTA--CATGGAGCTACTATAGAAATTATTTGGACTTCAATTCCAGCTTTAATTTTATTAATAGTTGCAGTTCCTTCTTTCGCGTTATTATATTCAATGGATGA---AGTAATTGACCCAATTATTACTTTAAAAGTAATTGGTAGTCAATGGTATTGGAGTTATGAATATTC
>JQ439408.1tax_d:Eukaryotak:Stramenopilesp:Oomyceteso:Peronosporalesf:Peronosporaceaeg:Phytophthoras:Phytophthora+andina
---------------------------------------------------------------------------------------AATTATGATTACTGTATTTGTTTGTTGGATGTTATTTAGAGTTAT-TACTCTTTTTGATGAAAAAAAAAATAAAATACCA-TCAACTGTTGTA--CATGGAGCTACTATAGAAATTATTTGGACTTCAATTCCAGCTTTAATTTTATTAACAGTTGCAGTTCCTTCTTTCGCGTTATTATATTCAATGGATGA---AGTAATTGACCCAATTATTACTTTAAAAGTAATTGGTAGTCAATGGTATTGGAGTTATGAATATTC
>JQ439409.1tax_d:Eukaryotak:Stramenopilesp:Oomyceteso:Peronosporalesf:Peronosporaceaeg:Phytophthoras:Phytophthora+andina
---------------------------------------------------------------------------------------AATTATGATTACTGTGTTTGTTTGTTGGATGTTATTTAGAGTTAT-TACTCTTTTTGATGAAAAAAAAAATAAAATACCA-TCAACTGTTGTA--CATGGAGCTACTATAGAAATTATTTGGACTTCAATTCCAGCTTTAATTTTATTAATAGTTGCAGTTCCTTCTTTCGCGTTATTATATTCAATGGATGA---AGTAATTGACCCAATTATTACTTTAAAAGTAATTGGTAGTCAATGGTATTGGAGTTATGAATATTC
>JQ439478.1tax_d:Eukaryotak:Stramenopilesp:Oomyceteso:Peronosporalesf:Peronosporaceaeg:Phytophthoras:Phytophthora+andina
---------------------------------------------------------------------------------------AATTATGATTACTGTATTTGTTTGTTGGATGTTATTTAGAGTTAT-TACTCTTTTTGATGAAAAAAAAAATAAAATACCA-TCAACTGTTGTA--CATGGAGCTACTATAGAAATTATTTGGACTTCAATTCCAGCTTTAATTTTATTAACAGTTGCAGTTCCTTCTTTCGCGTTATTATATTCAATGGATGA---AGTAATTGACCCAATTATTACTTTAAAAGTAATTGGTAGTCAATGGTATTGGAGTTATGAATATTC
>KJ408269.1tax_d:Eukaryotak:Stramenopilesp:Oomyceteso:Peronosporalesf:Peronosporaceaeg:Phytophthoras:Phytophthora+andina
---------------------------------------------------------------------------------------AATTATGATTACTGTGTTTGTTTGTTGGATGTTATTTAGAGTTAT-TACTCTTTTTGATGAAAAAAAAAATAAAATACCA-TCAACTGTTGTA--CATGGAGCTACTATAGAAATTATTTGGACTTCAATTCCAGCTTTAATTTTATTAATAGTTGCAGTTCCTTCTTTCGCGTTATTATATTCAATGGATGA---AGTAATTGACCCAATTATTACTTTAAAAGTAATTGGTAGTCAATGGTATTGGAGTTATGAATATTC
>KJ654171.1tax_d:Eukaryotak:Stramenopilesp:Oomyceteso:Peronosporalesf:Peronosporaceaeg:Plasmovernas:Plasmoverna+anemonesranunculoides
---------------------------------------------------------------------------------------AATTATGATTACTGTTTTTGTTTGTTGGATGCTGTTTAGAGTTGT-TACTCTTTTTGATGAAAAAAGGAATAAAATTTCT-TCAACAGTTGTA--CACGGAGCAACGATAGAGATTATTTGGACTTCTATTCCTGCTATTATTTTATTAATTATCGCGATACCCTCATTTGCTTTACTATATTCGATGGATGA---GATAATTGATCCTATCATTACACTGAAGGTTATCGGTAGTCAATGGTATTGGAGTTATGAATATTC
>KJ595387.1tax_d:Eukaryotak:Stramenopilesp:Oomyceteso:Peronosporalesf:Pythiaceaeg:Pythiums:Pythium+angustatum
---------------------------------------------------------------------------------------AATTATTGTAACAGTTTTTGTTTGTTGGATGTTATTTAGAGTTAT-TACTTTATTTGATGAAAAAAAAAACCCTATCCCA-GCTACATTTGTA--CATGGTGCTACTATTGAAATTATATGGACAACTATCCCAGCATTAATATTATTAACAGTAGCTGTTCCTTCATTTGCTTTATTATACTCTATGGATGA---AATTATTGATCCAATTATAACTTTAAAAGTAATTGGTAGTCAATGGTACTGGAGTTATGAATATTC
>EU743812.1tax_d:Eukaryotak:Stramenopilesp:Oomyceteso:Peronosporalesf:Peronosporaceaeg:Plasmoparas:Plasmopara+angustiterminalis
---------------------------------------------------------------------------------------AATTATGATTACTGTATTCGTTTGTTGGATGTTATTTAGAGTTGT-TACCCTTTTTGATGAAAAAAAAAATAAAATACCT-GCAACTGTTGTA--CATGGTGCAACTATTGAAATTATTTGGACTTCCGTTCCAGCTTTAATTTTATTAATTATTGCTGTACCGTCGTTTGCTTTATTATATTCTATGGATGA---AATTATTGATCCCATTATTACTTTAAAAGTAATTGGTAGTCAATGGTACTGGAGTTATGAGTATTC
>EU826097.1tax_d:Eukaryotak:Stramenopilesp:Oomyceteso:Peronosporalesf:Peronosporaceaeg:Plasmoparas:Plasmopara+angustiterminalis
---------------------------------------------------------------------------------------AATTATGATTACTGTATTCGTTTGTTGGATGTTATTTAGAGTTGT-TACCCTTTTTGATGAAAAAAAAAATAAAATACCT-GCAACTGTTGTA--CATGGTGCAACTATTGAAATTATTTGGACTTCCGTTCCAGCTTTAATTTTATTAATTATTGCTGTACCGTCGTTTGCTTTATTATATTCTATGGATGA---AATTATTGATCCCATTATTACTTTAAAAGTAATTGGTAGTCAATGGTACTGGAGTTATGAGTATTC
>HM628738.1tax_d:Eukaryotak:Stramenopilesp:Oomyceteso:Peronosporalesf:Peronosporaceaeg:Plasmoparas:Plasmopara+angustiterminalis
---------------------------------------------------------------------------------------AATTATGATTACTGTATTCGTTTGTTGGATGTTATTTAGAGTTGT-TACCCTTTTTGATGAAAAAAAAAATAAAATACCT-GCAACTGTTGTA--CATGGTGCAACTATTGAAATTATTTGGACTTCCGTTCCAGCTTTAATTTTATTAATTATTGCTGTACCGTCGTTTGCTTTATTATATTCTATGGATGA---AATTATTGATCCCATTATTACTTTAAAAGTAATTGGTAGTCAATGGTACTGGAGTTATGAGTATTC
>HM628741.1tax_d:Eukaryotak:Stramenopilesp:Oomyceteso:Peronosporalesf:Peronosporaceaeg:Plasmoparas:Plasmopara+angustiterminalis
---------------------------------------------------------------------------------------AATTATGATTACTGTATTCGTTTGTTGGATGTTATTTAGAGTTGT-TACCCTTTTTGATGAAAAAAAAAATAAAATACCT-GCAACTGTTGTA--CATGGTGCAACTATTGAAATTATTTGGACTTCCGTTCCAGCTTTAATTTTATTAATTATTGCTGTACCGTCGTTTGCTTTATTATATTCTATGGATGA---AATTATTGATCCCATTATTACTTTAAAAGTAATTGGTAGTCAATGGTACTGGAGTTATGAGTATTC
>HM628742.1tax_d:Eukaryotak:Stramenopilesp:Oomyceteso:Peronosporalesf:Peronosporaceaeg:Plasmoparas:Plasmopara+angustiterminalis
---------------------------------------------------------------------------------------AATTATGATTACTGTATTCGTTTGTTGGATGTTATTTAGAGTTGT-TACCCTTTTTGATGAAAAAAAAAATAAAATACCT-GCAACTGTTGTA--CATGGTGCAACTATTGAAATTATTTGGACTTCCGTTCCAGCTTTAATTTTATTAATTATTGCTGTACCGTCGTTTGCTTTATTATATTCTATGGATGA---AATTATTGATCCCATTATTACTTTAAAAGTAATTGGTAGTCAATGGTACTGGAGTTATGAGTATTC
>KJ654271.1tax_d:Eukaryotak:Stramenopilesp:Oomyceteso:Peronosporalesf:Peronosporaceaeg:Peronosporas:Peronospora+antirrhini
---------------------------------------------------------------------------------------AATTATTGTTACTGTATTTGTTTGTTGGATGTTATTTAGAGTAAT-TACCCTTTTTGGTGAAAAAAAACATAAAATTCCA-GCAACAGTAGTA--CATGGAGCTACTATCGAGATTATTTGGACTTCTATTCCCGCTTTAATTTTATTAATGGTTGCAGTACCTTCCTTTGCTTTATTATATTCAATGGATGA---AGTAATTGATCCTATCATTACATTAAAAGTAATTGGGAATCAATGGTACTGGAGTTATGAATATTC
>DQ365717.1tax_d:Eukaryotak:Stramenopilesp:Oomyceteso:Peronosporalesf:Peronosporaceaeg:Peronosporas:Peronospora+aparines
---------------------------------------------------------------------------------------AATTATTGTTACGGTATTTGTTTGTTGGATGTTATTTAGAGTTAT-TACTCTTTTTGATGAAAAAAAAAACAAAATCCCA-TCAACTGTTGTA--CATGGAGCTACTATTGAAATTATTTGGACTTCTATACCAGCTTTAATTTTATTGATTATTGCTATACCGTCATTTGCTTTATTATACTCGATGGATGA---AGTAATTGACCCTATTATTACTTTAAAAGTAATTGGAAATCAATGGTATTGGAGTTATGAATATTC
>KJ654214.1tax_d:Eukaryotak:Stramenopilesp:Oomyceteso:Peronosporalesf:Peronosporaceaeg:Peronosporas:Peronospora+aparines
---------------------------------------------------------------------------------------AATTATTGTTACGGTATTTGTTTGTTGGATGTTATTTAGAGTTAT-TACTCTTTTTGATGAAAAAAAAAACAAAATCCCA-TCAACTGTTGTA--CATGGAGCTACTATTGAAATTATTTGGACTTCTATACCAGCTTTAATTTTATTGATTATTGCTATACCGTCATTTGCTTTATTATACTCGATGGATGA---AGTAATTGACCCTATTATTACTTTAAAAGTAATTGGAAATCAATGGTATTGGAGTTATGAATATTC
>AB095072.1tax_d:Eukaryotak:Stramenopilesp:Oomyceteso:Peronosporalesf:Pythiaceaeg:Pythiums:Pythium+aphanidermatum
---------------------------------------------------------------------------------------AATTATTGTAACAGTTTTTGTTTGTTGGATGTTATTTAGAGTAAT-TACTTTATTTGATGAAAAAAAAAATCCAATACCT-GCTACATTTGTA--CATGGTGCTACTATTGAAATTATTTGGACAACAATTCCAGCATTAATTTTATTAACAGTAGCTGTTCCTTCTTTTGCATTATTATATTCTATGGATGA---AATTATTGATCCTATAATTACTTTAAAAGTAATAGGTAGTCAATGGTATTGGAGCTATGAATATTC
>AB095073.1tax_d:Eukaryotak:Stramenopilesp:Oomyceteso:Peronosporalesf:Pythiaceaeg:Pythiums:Pythium+aphanidermatum
---------------------------------------------------------------------------------------AATTATTGTAACAGTTTTTGTTTGTTGGATGTTATTTAGAGTAAT-TACTTTATTTGATGAAAAAAAAAATCCAATACCT-GCTACATTTGTA--CATGGTGCTACTATTGAAATTATTTGGACAACAATTCCAGCATTAATTTTATTAACAGTAGCTGTTCCTTCTTTTGCATTATTATATTCTATGGATGA---AATTATTGATCCTATAATTACTTTAAAAGTAATAGGTAGTCAATGGTATTGGAGCTATGAATATTC
>AB160854.1tax_d:Eukaryotak:Stramenopilesp:Oomyceteso:Peronosporalesf:Pythiaceaeg:Pythiums:Pythium+aphanidermatum
---------------------------------------------------------------------------------------AATTATTGTAACAGTTTTTGTTTGTTGGATGTTATTTAGAGTAAT-TACTTTATTTGATGAAAAAAAAAATCCAATACCT-GCTACATTTGTA--CATGGTGCTACTATTGAAATTATTTGGACAACAATTCCAGCATTAATTTTATTAACAGTAGCTGTTCCTTCTTTTGCATTATTATATTCTATGGATGA---AATTATTGATCCTATAATTACTTTAAAAGTAATAGGTAGTCAATGGTATTGGAGCTATGAATATTC
>AB468890.1tax_d:Eukaryotak:Stramenopilesp:Oomyceteso:Peronosporalesf:Pythiaceaeg:Pythiums:Pythium+aphanidermatum
---------------------------------------------------------------------------------------AATTATTGTAACAGTTTTTGTTTGTTGGATGTTATTTAGAGTAAT-TACTTTATTTGATGAAAAAAAAAATCCAATACCT-GCTACATTTGTA--CATGGTGCTACTATTGAAATTATTTGGACAACAATTCCAGCATTAATTTTATTAACAGTAGCTGTTCCTTCTTTTGCATTATTATATTCTATGGATGA---AATTATTGATCCTATAATTACTTTAAAAGTAATAGGTAGTCAATGGTATTGGAGCTATGAATATTC
>AF196578.1tax_d:Eukaryotak:Stramenopilesp:Oomyceteso:Peronosporalesf:Pythiaceaeg:Pythiums:Pythium+aphanidermatum
---------------------------------------------------------------------------------------AATTATTGTAACAGTTTTTGTTTGTTGGATGTTATTTAGAGTAAT-TACTTTATTTGATGAAAAAAAAAATCCAATACCT-GCTACATTTGTA--CATGGTGCTACTATTGAAATTATTTGGACAACAATTCCAGCATTAATTTTATTAACAGTAGCTGTTCCTTCTTTTGCATTATTATATTCTATGGATGA---AATTATTGATCCTATAATTACTTTAAAAGTAATAGGTAGTCAATGGTATTGGAGCTATGAATATTC
>AF196579.1tax_d:Eukaryotak:Stramenopilesp:Oomyceteso:Peronosporalesf:Pythiaceaeg:Pythiums:Pythium+aphanidermatum
---------------------------------------------------------------------------------------AATTATTGTAACAGTTTTTGTTTGTTGGATGTTATTTAGAGTAAT-TATTTTATTTGATGAAAAAAAAAATCCAATACCT-GCTACATTTGTA--CATGGTGCTACTATTGAAATTATTTGGACAACAATTCCAGCATTAATTTTATTAACAGTAGCTGTTCCTTCTTTTGCATTATTATATTCTATGGATGA---AATTATTGATCCTATAATTACTTTAAAAGTAATAGGTAGTCAATGGTATTGGAGCTATGAATATTC
>AF196580.1tax_d:Eukaryotak:Stramenopilesp:Oomyceteso:Peronosporalesf:Pythiaceaeg:Pythiums:Pythium+aphanidermatum
---------------------------------------------------------------------------------------AATTATTGTAACAGTTTTTGTTTGTTGGATGTTATTTAGAGTAAT-TACTTTATTTGATGAAAAAAAAAATCCAATACCT-GCTACATTTGTA--CATGGTGCTACTATTGAAATTATTTGGACAACAATTCCAGCATTAATTTTATTAACAGTAGCTGTTCCTTCTTTTGCATTATTATATTCTATGGATGA---AATTATTGATCCTATAATTACTTTAAAAGTAATAGGTAGTCAATGGTATTGGAGCTATGAATATTC
>AF196581.1tax_d:Eukaryotak:Stramenopilesp:Oomyceteso:Peronosporalesf:Pythiaceaeg:Pythiums:Pythium+aphanidermatum
---------------------------------------------------------------------------------------AATTATTGTAACAGTTTTTGTTTGTTGGATGTTATTTAGAGTAAT-TACTTTATTTGATGAAAAAAAAAATCCAATACCT-GCTACATTTGTA--CATGGTGCTACTATTGAAATTATTTGGACAACAATTCCAGCATTAATTTTATTAACAGTAGCTGTTCCTTCTTTTGCATTATTATATTCTATGGATGA---AATTATTGATCCTATAATTACTTTAAAAGTAATAGGTAGTCAATGGTATTGGAGCTATGAATATTC
>AF196582.1tax_d:Eukaryotak:Stramenopilesp:Oomyceteso:Peronosporalesf:Pythiaceaeg:Pythiums:Pythium+aphanidermatum
---------------------------------------------------------------------------------------AATTATTGTAACAGTTTTTGTTTGTTGGATGTTATTTAGAGTAAT-TACTTTATTTGATGAAAAAAAAAATCCAATACCT-GCTACATTTGTA--CATGGTGCTACTATTGAAATTATTTGGACAACAATTCCAGCATTAATTTTATTAACAGTAGCTGTTCCTTCTTTTGCATTATTATATTCTATGGATGA---AATTATTGATCCTATAATTACTTTAAAAGTAATAGGTAGTCAATGGTATTGGAGCTATGAATATTC
>AF196583.1tax_d:Eukaryotak:Stramenopilesp:Oomyceteso:Peronosporalesf:Pythiaceaeg:Pythiums:Pythium+aphanidermatum
---------------------------------------------------------------------------------------AATTATTGTAACAGTTTTTGTTTGTTGGATGTTATTTAGAGTAAT-TACTTTATTTGATGAAAAAAAAAATCCAATACCT-GCTACATTTGTA--CATGGTGCTACTATTGAAATTATTTGGACAACAATTCCAGCATTAATTTTATTAACAGTAGCTGTTCCTTCTTTTGCATTATTATATTCTATGGATGA---AATTATTGATCCTATAATTACTTTAAAAGTAATAGGTAGTCAATGGTATTGGAGCTATGAATATTC
>AF196584.1tax_d:Eukaryotak:Stramenopilesp:Oomyceteso:Peronosporalesf:Pythiaceaeg:Pythiums:Pythium+aphanidermatum
---------------------------------------------------------------------------------------AATTATTGTAACAGTTTTTGTTTGTTGGATGTTATTTAGAGTAAT-TACTTTATTTGATGAAAAAAAAAATCCAATACCT-GCTACATTTGTA--CATGGTGCTACTATTGAAATTATTTGGACAACAATTCCAGCATTAATTTTATTAACAGTAGCTGTTCCTTCTTTTGCATTATTATATTCTATGGATGA---AATTATTGATCCTATAATTACTTTAAAAGTAATAGGTAGTCAATGGTATTGGAGCTATGAATATTC
>AF196585.1tax_d:Eukaryotak:Stramenopilesp:Oomyceteso:Peronosporalesf:Pythiaceaeg:Pythiums:Pythium+aphanidermatum
---------------------------------------------------------------------------------------AATTATTGTAACAGTTTTTGTTTGTTGGATGTTATTTAGAGTAAT-TACTTTATTTGATGAAAAAAAAAATCCAATACCT-GCTACATTTGTA--CATGGTGCTACTATTGAAATTATTTGGACAACAATTCCAGCATTAATTTTATTAACAGTAGCTGTTCCTTCTTTTGCATTATTATATTCTATGGATGA---AATTATTGATCCTATAATTACTTTAAAAGTAATAGGTAGTCAATGGTATTGGAGCTATGAATATTC
>EU265663.1tax_d:Eukaryotak:Stramenopilesp:Oomyceteso:Peronosporalesf:Pythiaceaeg:Pythiums:Pythium+aphanidermatum
---------------------------------------------------------------------------------------AATTATTGTAACAGTTTTTGTTTGTTGGATGTTATTTAGAGTAAT-TACTTTATTTGATGAAAAAAAAAATCCAATACCT-GCTACATTTGTA--CATGGTGCTACTATTGAAATTATTTGGACAACAATTCCAGCATTAATTTTATTAACAGTAGCTGTTCCTTCTTTTGCATTATTATATTCTATGGATGA---AATTATTGATCCTATAATTACTTTAAAAGTAATAGGTAGTCAATGGTATTGGAGCTATGAATATTC
>KJ595344.1tax_d:Eukaryotak:Stramenopilesp:Oomyceteso:Peronosporalesf:Pythiaceaeg:Pythiums:Pythium+aphanidermatum
---------------------------------------------------------------------------------------AATTATTGTAACAGTTTTTGTTTGTTGGATGTTATTTAGAGTAAT-TACTTTATTTGATGAAAAAAAAAATCCAATACCT-GCTACATTTGTA--CATGGTGCTACTATTGAAATTATTTGGACAACAATTCCAGCATTAATTTTATTAACAGTAGCTGTTCCTTCTTTTGCATTATTATATTCTATGGATGA---AATTATTGATCCTATAATTACTTTAAAAGTAATAGGTAGTCAATGGTATTGGAGCTATGAATATTC
>KJ595422.1tax_d:Eukaryotak:Stramenopilesp:Oomyceteso:Peronosporalesf:Pythiaceaeg:Globisporangiums:Globisporangium+apiculatum
---------------------------------------------------------------------------------------AATTGTTGTAACTATTTTTGTTTGCTGGATGTTATTTAGAGTTAT-TACTCTTTTTGATGAAAAAAAAAATAAAATTCCT-TCTACTGTTGTA--CATGGTGCAACTATTGAAATTATTTGGACTTCAATACCTGCTTTAATTTTATTAACAGTAGCAGTACCTTCATTTGCTTTATTATATTCTATGGATGA---AGTAATTGATCCTATTATTACTGTTAAAGTTATAGGTAGTCAATGGTACTGGAGTTACGAATATTC
>AB458816.1tax_d:Eukaryotak:Stramenopilesp:Oomyceteso:Peronosporalesf:Pythiaceaeg:Pilasporangiums:Pilasporangium+apinafurcum
---------------------------------------------------------------------------------------AATTATAGTAACTGTTTTTGTTTGTTGGATGTTATTTAGAGTTAT-TACTCTTTTTGATGAAAAAAAAAATAAAATTCCT-TCAACTATTGTA--CATGGTGCTACTATTGAAATTATTTGGACTACTATTCCTGCATTAATTTTATTAGTTTTAGCAGTACCTTCTTTTGCTTTATTATATTCAATGGATGA---AGTTATTGATCCAATAATTACTTTAAAAGTTATAGGTAGTCAATGGTATTGGAGCTATGAATATTC
>AB458817.1tax_d:Eukaryotak:Stramenopilesp:Oomyceteso:Peronosporalesf:Pythiaceaeg:Pilasporangiums:Pilasporangium+apinafurcum
---------------------------------------------------------------------------------------AATTATAGTAACTGTTTTTGTTTGTTGGATGTTATTTAGAGTTAT-TACTCTTTTTGATGAAAAAAAAAATAAAATTCCT-TCAACTATTGTA--CATGGTGCTACTATTGAAATTATTTGGACTACTATTCCTGCATTAATTTTATTAGTTTTAGCAGTACCTTCTTTTGCTTTATTATATTCAATGGATGA---AGTTATTGATCCAATAATTACTTTAAAAGTTATAGGTAGTCAATGGTATTGGAGCTATGAATATTC
>AB458818.1tax_d:Eukaryotak:Stramenopilesp:Oomyceteso:Peronosporalesf:Pythiaceaeg:Pilasporangiums:Pilasporangium+apinafurcum
---------------------------------------------------------------------------------------AATTATAGTAACTGTTTTTGTTTGTTGGATGTTATTTAGAGTTAT-TACTCTTTTTGATGAAAAAAAAAATAAAATTCCT-TCAACTATTGTA--CATGGTGCTACTATTGAAATTATTTGGACTACTATTCCTGCATTAATTTTATTAGTTTTAGCAGTACCTTCTTTTGCTTTATTATATTCAATGGATGA---AGTTATTGATCCAATAATTACTTTAAAAGTTATAGGTAGTCAATGGTATTGGAGCTATGAATATTC
>AB458819.1tax_d:Eukaryotak:Stramenopilesp:Oomyceteso:Peronosporalesf:Pythiaceaeg:Pilasporangiums:Pilasporangium+apinafurcum
---------------------------------------------------------------------------------------AATTATAATAACTGTTTTTGTTTGTTGGATGTTATTTAGAGTTAT-TACTCTTTTTGATGAAAAAAAAAATAAAATTCCT-TCAACTATTGTA--CATGGTGCTACTATTGAAATTATTTGGACTACTATTCCTGCATTAATTTTATTAGTTTTAGCAGTACCTTCTTTTGCTTTATTATATTCAATGGATGA---AGTTATTGATCCAATAATTACTTTAAAAGTTATAGGTAGTCAATGGTATTGGAGCTATGAATATTC
>AB458820.1tax_d:Eukaryotak:Stramenopilesp:Oomyceteso:Peronosporalesf:Pythiaceaeg:Pilasporangiums:Pilasporangium+apinafurcum
---------------------------------------------------------------------------------------AATTATAATAACTGTTTTTGTTTGTTGGATGTTATTTAGAGTTAT-TACTCTTTTTGATGAAAAAAAAAATAAAATTCCT-TCAACTATTGTA--CATGGTGCTACTATTGAAATTATTTGGACTACTATTCCTGCATTAATTTTATTAGTTTTAGCAGTACCTTCTTTTGCTTTATTATATTCAATGGATGA---AGTTATTGATCCAATAATTACTTTAAAAGTTATAGGTAGTCAATGGTATTGGAGCTATGAATATTC
>AB459502.1tax_d:Eukaryotak:Stramenopilesp:Oomyceteso:Peronosporalesf:Pythiaceaeg:Pilasporangiums:Pilasporangium+apinafurcum
---------------------------------------------------------------------------------------AATTATAGTAACTGTTTTTGTTTGTTGGATGTTATTTAGAGTTAT-TACTCTTTTTGATGAAAAAAAAAATAAAATTCCT-TCAACTATTGTA--CATGGTGCTACTATTGAAATTATTTGGACTACTATTCCTGCATTAATTTTATTAGTTTTAGCAGTACCTTCTTTTGCTTTATTATATTCAATGGATGA---AGTTATTGATCCAATAATTACTTTAAAAGTTATAGGTAGTCAATGGTATTGGAGCTATGAATATTC
>AB459503.1tax_d:Eukaryotak:Stramenopilesp:Oomyceteso:Peronosporalesf:Pythiaceaeg:Pilasporangiums:Pilasporangium+apinafurcum
---------------------------------------------------------------------------------------AATTATAATAACTGTTTTTGTTTGTTGGATGTTATTTAGAGTTAT-TACTCTTTTTGATGAAAAAAAAAATAAAATTCCT-TCAACTATTGTA--CATGGTGCTACTATTGAAATTATTTGGACTACTATTCCTGCATTAATTTTATTAGTTTTAGCAGTACCTTCTTTTGCTTTATTATATTCAATGGATGA---AGTTATTGATCCAATAATTACTTTAAAAGTTATAGGTAGTCAATGGTATTGGAGCTATGAATATTC
>KJ651341.1tax_d:Eukaryotak:Stramenopilesp:Oomyceteso:Peronosporalesf:Peronosporaceaeg:Peronosporas:Peronospora+apula
---------------------------------------------------------------------------------------AATTATCGTTACTGTATTTGTTTGTTGGATGTTATTTAGAGTAAT-CATTCTGTTTGATGAAAAAAAAAATAAAATTCCA-GCAACCGTGGTA--CATGGAGCCACTATCGAAATTATTTGGACTTCTATTCCGGCTTTAATTTTATTAATGGTTGCAGTACCTTCTTTTGCTTTATTATATTCAATGGATGA---AGTAATTGACCCTATTATTACATTAAAAGTAATTGGAAATCAATGGTACTGGAGTTATGAATATTC
>KJ651342.1tax_d:Eukaryotak:Stramenopilesp:Oomyceteso:Peronosporalesf:Peronosporaceaeg:Peronosporas:Peronospora+apula
---------------------------------------------------------------------------------------AATTATCGTTACTGTATTTGTTTGTTGGATGTTATTTAGAGTAAT-CATTCTGTTTGATGAAAAAAAAAATAAAATTCCA-GCAACCGTGGTA--CATGGAGCCACTATCGAAATTATTTGGACTTCTATTCCGGCTTTAATTTTATTAATGGTTGCAGTACCTTCTTTTGCTTTATTATATTCAATGGATGA---AGTAATTGACCCTATTATTACATTAAAAGTGATTGGAAATCAATGGTACTGGAGTTATGAATATTC
>KJ651343.1tax_d:Eukaryotak:Stramenopilesp:Oomyceteso:Peronosporalesf:Peronosporaceaeg:Peronosporas:Peronospora+apula
---------------------------------------------------------------------------------------AATTATCGTTACTGTATTTGTTTGTTGGATGTTATTTAGAGTAAT-CATTCTGTTTGATGAAAAAAAAAATAAAATTCCA-GCAACCGTGGTA--CATGGAGCCACTATCGAAATTATTTGGACTTCTATTCCGGCTTTAATTTTATTAATGGTTGCAGTACCTTCTTTTGCTTTATTATATTCAATGGATGA---AGTAATTGACCCTATTATTACATTAAAAGTGATTGGAAATCAATGGTACTGGAGTTATGAATATTC
>AB468891.1tax_d:Eukaryotak:Stramenopilesp:Oomyceteso:Peronosporalesf:Pythiaceaeg:Pythiums:Pythium+aquatile
---------------------------------------------------------------------------------------AATTATTGTAACAGTTTTTGTATGTTGGTTGTTATTTAGAGTAAT-CACATTATTTGATGAAAAAAAAAACCCAATACCT-GCTACTTTTGTA--CATGGATCTACTATTGAAATTATTTGGACAACTATTCCAGCATTAATTTTATTAACAGTAGCCGTTCCATCATTTGCTTTATTATATTCTATGGATGA---AATTATTGACCCAATTATTACTTTAAAAGTAATAGGTAGTCAATGGTACTGGAGCTATGAATATTC
>KJ595355.1tax_d:Eukaryotak:Stramenopilesp:Oomyceteso:Peronosporalesf:Pythiaceaeg:Pythiums:Pythium+aquatile
---------------------------------------------------------------------------------------AATTATTGTAACAGTTTTTGTATGTTGGTTGTTATTTAGAGTAAT-CACATTATTTGATGAAAAAAAAAACCCAATACCT-GCTACTTTTGTA--CATGGATCTACTATTGAAATTATTTGGACAACTATTCCAGCATTAATTTTATTAACAGTAGCCGTTCCATCATTTGCTTTATTATATTCTATGGATGA---AATTATTGACCCAATTATTACTTTAAAAGTAATAGGTAGTCAATGGTACTGGAGCTATGAATATTC
>KJ651344.1tax_d:Eukaryotak:Stramenopilesp:Oomyceteso:Peronosporalesf:Peronosporaceaeg:Peronosporas:Peronospora+arborescens
---------------------------------------------------------------------------------------AATTATCGTTACTGTATTTGTTTGTTGGATGTTATTTAGAGTAAT-TACTCTTTTTGATGAAAAAAAAAATAAAATTCCA-GCAACGGTGGTA--CATGGAGCTACTATAGAAATTATTTGGACTTCTATTCCAGCTTTAATTTTATTGATGGTAGCCGTACCGTCCTTCGCTTTATTATATTCAATGGATGA---GGTAATTGATCCTATCATTACATTAAAAGTAATTGGGAATCAATGGTACTGGAGTTATGAATATTC
>KJ651345.1tax_d:Eukaryotak:Stramenopilesp:Oomyceteso:Peronosporalesf:Peronosporaceaeg:Peronosporas:Peronospora+arborescens
---------------------------------------------------------------------------------------AATTATCGTTACTGTATTTGTTTGTTGGATGTTATTTAGAGTAAT-TACTCTTTTTGATGAAAAAAAAAATAAAATTCCA-GCAACGGTGGTA--CATGGAGCTACTATAGAAATTATTTGGACTTCTATTCCAGCTTTAATTTTATTGATGGTAGCCGTACCGTCCTTCGCTTTATTATATTCAATGGATGA---GGTAATTGATCCTATCATTACATTAAAAGTAATTGGGAATCAATGGTACTGGAGTTATGAATATTC
>KJ651346.1tax_d:Eukaryotak:Stramenopilesp:Oomyceteso:Peronosporalesf:Peronosporaceaeg:Peronosporas:Peronospora+arborescens
---------------------------------------------------------------------------------------AATTATCGTTACTGTATTTGTTTGTTGGATGTTATTTAGAGTAAT-TACTCTTTTTGATGAAAAAAAAAATAAAATTCCA-GCAACGGTGGTA--CATGGAGCTACTATAGAAATTATTTGGACTTCTATTCCAGCTTTAATTTTATTGATGGTAGCCGTACCGTCCTTCGCTTTATTATATTCAATGGATGA---GGTAATTGATCCTATCATTACATTAAAAGTAATTGGGAATCAATGGTACTGGAGTTATGAATATTC
>KJ651347.1tax_d:Eukaryotak:Stramenopilesp:Oomyceteso:Peronosporalesf:Peronosporaceaeg:Peronosporas:Peronospora+arborescens
---------------------------------------------------------------------------------------AATTATCGTTACTGTATTTGTTTGTTGGATGTTATTTAGAGTAAT-TACTCTTTTTGATGAAAAAAAAAATAAAATTCCA-GCAACGGTGGTA--CATGGAGCTACTATAGAAATTATTTGGACTTCTATTCCAGCTTTAATTTTATTGATGGTAGCCGTACCGTCCTTCGCTTTATTATATTCAATGGATGA---GGTAATTGATCCTATCATTACATTAAAAGTAATTGGGAATCAATGGTACTGGAGTTATGAATATTC
>KJ651348.1tax_d:Eukaryotak:Stramenopilesp:Oomyceteso:Peronosporalesf:Peronosporaceaeg:Peronosporas:Peronospora+arborescens
---------------------------------------------------------------------------------------AATTATCGTTACTGTATTTGTTTGTTGGATGTTATTTAGAGTAAT-TACTCTTTTTGATGAAAAAAAAAATAAAATTCCA-GCAACGGTGGTA--CATGGAGCTACTATAGAAATTATTTGGACTTCTATTCCAGCTTTAATTTTATTGATGGTAGCCTTACCGTCCTTCGCTTTATTATATTCAATGGATGA---GGTAATTGATCCTATCATTACATTAAAAGTAATTGGGAATCAATGGTACTGGAGTTATGAATATTC
>KJ651349.1tax_d:Eukaryotak:Stramenopilesp:Oomyceteso:Peronosporalesf:Peronosporaceaeg:Peronosporas:Peronospora+arborescens
---------------------------------------------------------------------------------------AATTATCGTTACTGTATTTGTTTGTTGGATGTTATTTAGAGTAAT-TACTCTTTTTGATGAAAAAAAAAATAAAATTCCA-GCAACGGTGGTA--CATGGAGCTACTATAGAAATTATTTGGACTTCTATTCCAGCTTTAATTTTATTGATGGTAGCCGTACCGTCCTTCGCTTTATTATATTCAATGGATGA---GGTAATTGATCCTATCATTACATTAAAAGTAATTGGGAATCAATGGTACTGGAGTTATGAATATTC
>KJ651350.1tax_d:Eukaryotak:Stramenopilesp:Oomyceteso:Peronosporalesf:Peronosporaceaeg:Peronosporas:Peronospora+arborescens
---------------------------------------------------------------------------------------AATTATCGTTACTGTATTTGTTTGTTGGATGTTATTTAGAGTAAT-TACTCTTTTTGATGAAAAAAAAAATAAAATTCCA-GCAACGGTGGTA--CATGGAGCTACTATAGAAATTATTTGGACTTCTATTCCAGCTTTAATTTTATTGATGGTAGCCGTACCGTCCTTCGCTTTATTATATTCAATGGATGA---GGTAATTGATCCTATCATTACATTAAAAGTAATTGGGAATCAATGGTACTGGAGTTATGAATATTC
>KJ651351.1tax_d:Eukaryotak:Stramenopilesp:Oomyceteso:Peronosporalesf:Peronosporaceaeg:Peronosporas:Peronospora+arborescens
---------------------------------------------------------------------------------------AATTATCGTTACTGTATTTGTTTGTTGGATGTTATTTAGAGTAAT-TACTCTTTTTGATGAAAAAAAAAATAAAATTCCA-GCAACGGTGGTA--CATGGAGCTACTATAGAAATTATTTGGACTTCTATTCCAGCTTTAATTTTATTGATGGTAGCCGTACCGTCCTTCGCTTTATTATATTCAATGGATGA---GGTAATTGATCCTATCATTACATTAAAAGTAATTGGGAATCAATGGTACTGGAGTTATGAATATTC
>KJ651352.1tax_d:Eukaryotak:Stramenopilesp:Oomyceteso:Peronosporalesf:Peronosporaceaeg:Peronosporas:Peronospora+arborescens
---------------------------------------------------------------------------------------AATTATCGTTACTGTATTTGTTTGTTGGATGTTATTTAGAGTAAT-TACTCTTTTTGATGAAAAAAAAAATAAAATTCCA-GCAACGGTGGTA--CATGGAGCTACTATAGAAATTATTTGGACTTCTATTCCAGCTTTAATTTTATTGATGGTAGCCGTACCGTCCTTCGCTTTATTATATTCAATGGATGA---GGTAATTGATCCTATCATTACATTAAAAGTAATTGGGAATCAATGGTACTGGAGTTATGAATATTC
>KJ651353.1tax_d:Eukaryotak:Stramenopilesp:Oomyceteso:Peronosporalesf:Peronosporaceaeg:Peronosporas:Peronospora+arborescens
---------------------------------------------------------------------------------------AATTATCGTTACTGTATTTGTTTGTTGGATGTTATTTAGAGTAAT-TACTCTTTTTGATGAAAAAAAAAATAAAATTCCA-GCAACGGTGGTA--CATGGAGCTACTATAGAAATTATTTGGACTTCTATTCCAGCTTTAATTTTATTGATGGTAGCCGTACCGTCCTTCGCTTTATTATATTCAATGGATGA---GGTAATTGATCCTATCATTACATTAAAAGTAATTGGGAATCAATGGTACTGGAGTTATGAATATTC
>KJ651354.1tax_d:Eukaryotak:Stramenopilesp:Oomyceteso:Peronosporalesf:Peronosporaceaeg:Peronosporas:Peronospora+arborescens
---------------------------------------------------------------------------------------AATTATCGTTACTGTATTTGTTTGTTGGATGTTATTTAGAGTAAT-TACTCTTTTTGATGAAAAAAAAAATAAAATTCCA-GCAACGGTGGTA--CATGGAGCTACTATAGAAATTATTTGGACTTCTATTCCAGCTTTAATTTTATTGATGGTAGCCGTACCGTCCTTCGCTTTATTATATTCAATGGATGA---GGTAATTGATCCTATCATTACATTAAAAGTAATTGGGAATCAATGGTACTGGAGTTATGAATATTC
>KJ651355.1tax_d:Eukaryotak:Stramenopilesp:Oomyceteso:Peronosporalesf:Peronosporaceaeg:Peronosporas:Peronospora+arborescens
---------------------------------------------------------------------------------------AATTATCGTTACTGTATTTGTTTGTTGGATGTTATTTAGAGTAAT-TACTCTTTTTGATGAAAAAAAAAATAAAATTCCA-GCAACGGTGGTA--CATGGAGCTACTATAGAAATTATTTGGACTTCTATTCCAGCTTTAATTTTATTGATGGTAGCCGTACCGTCCTTCGCTTTATTATATTCAATGGATGA---GGTAATTGATCCTATCATTACATTAAAAGTAATTGGGAATCAATGGTACTGGAGTTATGAATATTC
>KJ651356.1tax_d:Eukaryotak:Stramenopilesp:Oomyceteso:Peronosporalesf:Peronosporaceaeg:Peronosporas:Peronospora+arborescens
---------------------------------------------------------------------------------------AATTATCGTTACTGTATTTGTTTGTTGGATGTTATTTAGAGTAAT-TACTCTTTTTGATGAAAAAAAAAATAAAATTCCA-GCAACGGTGGTA--CATGGAGCTACTATAGAAATTATTTGGACTTCTATTCCAGCTTTAATTTTATTGATGGTAGCCGTACCGTCCTTCGCTTTATTATATTCAATGGATGA---GGTAATTGATCCTATCATTACATTAAAAGTAATTGGGAATCAATGGTACTGGAGTTATGAATATTC
>KJ654232.1tax_d:Eukaryotak:Stramenopilesp:Oomyceteso:Peronosporalesf:Peronosporaceaeg:Peronosporas:Peronospora+arborescens
---------------------------------------------------------------------------------------AATTATCGTTACTGTATTTGTTTGTTGGATGTTATTTAGAGTAAT-TACTCTTTTTGATGAAAAAAAAAATAAAATTCCA-GCAACGGTGGTA--CATGGAGCTACTATAGAAATTATTTGGACTTCTATTCCAGCTTTAATTTTATTGATGGTAGCCGTACCGTCCTTCGCTTTATTATATTCAATGGATGA---GGTAATTGATCCTATCATTACATTAAAAGTAATTGGGAATCAATGGTACTGGAGTTATGAATATTC
>AY129176.1tax_d:Eukaryotak:Stramenopilesp:Oomyceteso:Peronosporalesf:Peronosporaceaeg:Phytophthoras:Phytophthora+arecae
---------------------------------------------------------------------------------------AATTATGATTACTGTATTTGTTTGTTGGATGTTATTTAGAGTTAT-TACTCTTTTTGATGAAAAAAACAATAAAATCCCA-TCAACTATTGTA--CATGGTGCTACTATTGAAATTATTTGGACTTCTATTCCAGCTTTAATTCTATTAACTGTTGCAATTCCATCTTTTGCTTTATTATATTCTATGGATGA---AGTAATTGATCCAATTATAACTTTAAAAGTTATAGGTAGTCAATGGTATTGGAGTTATGAATATTC
>GU221935.1tax_d:Eukaryotak:Stramenopilesp:Oomyceteso:Peronosporalesf:Peronosporaceaeg:Phytophthoras:Phytophthora+arecae
---------------------------------------------------------------------------------------AATTATGATTACTGTATTTGTTTGTTGGATGTTATTTAGAGTTAT-TACTCTTTTTGATGAAAAAAACAATAAAATCCCA-TCAACTATTGTA--CATGGTGCTACTATTGAAATTATTTGGACTTCTATTCCAGCTTTAATTCTATTAACTGTTGCAATTCCATCTTTTGCTTTATTATATTCTATGGATGA---AGTAATTGATCCAATTATAACTTTAAAAGTTATAGGTAGTCAATGGTATTGGAGTTATGAATATTC
>JF771245.1tax_d:Eukaryotak:Stramenopilesp:Oomyceteso:Peronosporalesf:Peronosporaceaeg:Phytophthoras:Phytophthora+palmivora
---------------------------------------------------------------------------------------AATTATGATTACTGTATTTGTTTGTTGGATGTTATTTAGAGTTAT-TACTCTTTTTGATGAAAAAAAAAATAAAATCCCA-TCAACTGTTGTA--CATGGTGCTACTATTGAAATTATTTGGACTTCTATTCCAGCTTTAATTTTATTAACTGTTGCAATTCCATCTTTTGCTTTATTATATTCTATGGATGA---AGTAATTGATCCAATTATAACTTTAAAAGTTATAGGTAGTCAATGGTATTGGAGTTATGAATATTC
>JQ439410.1tax_d:Eukaryotak:Stramenopilesp:Oomyceteso:Peronosporalesf:Peronosporaceaeg:Phytophthoras:Phytophthora+arecae
---------------------------------------------------------------------------------------AATTATGATTACTGTATTTGTTTGTTGGATGTTATTTAGAGTTAT-TACTCTTTTTGATGAAAAAAACAATAAAATCCCA-TCAACTATTGTA--CATGGTGCTACTATTGAAATTATTTGGACTTCTATTCCAGCTTTAATTCTATTAACTGTTGCAATTCCATCTTTTGCTTTATTATATTCTATGGATGA---AGTAATTGATCCAATTATAACTTTAAAAGTTATAGGTAGTCAATGGTATTGGAGTTATGAATATTC
>KJ654227.1tax_d:Eukaryotak:Stramenopilesp:Oomyceteso:Peronosporalesf:Peronosporaceaeg:Peronosporas:Peronospora+arenariae
---------------------------------------------------------------------------------------AATTATTGTTACTGTATTTGTTTGTTGGATGTTATTTAGAGTAAT-TACTCTTTTTGAAGAAAAAAAAAATAAAATTCCA-GCAACAGTGGTA--CATGGAGCTACTATTGAAATTATTTGGACTTCTATCCCAGCTTTAATTTTATTAATGGTTGCGGTACCTTCTTTTGCTTTATTATATTCAATGGATGA---GGTAATTGATCCTATCATTACATTAAAAGTAATTGGGAATCAATGGTATTGGAGTTACGAATATTC
>KJ651357.1tax_d:Eukaryotak:Stramenopilesp:Oomyceteso:Peronosporalesf:Peronosporaceaeg:Peronosporas:Peronospora+argemones
---------------------------------------------------------------------------------------AATTATCATTACTGTATTTGTTTGTTGGATGTTATTTAGAGTAAT-CACTCTTTTTGATGAAAAAAAAAATAAAATCCCA-GCAACCGTGGTA--CATGGGGCCACTATCGAAATTATTTGGACTTCTATTCCAGCTTTAATTTTATTAATGGTTGCAGTACCTTCTTTTGCTTTATTGTATTCAATGGATGA---AGTAATTGACCCTATCATTACATTAAAAGTGATTGGAAATCAATGGTATTGGAGTTATGAATATTC
>KJ654231.1tax_d:Eukaryotak:Stramenopilesp:Oomyceteso:Peronosporalesf:Peronosporaceaeg:Peronosporas:Peronospora+argemones
---------------------------------------------------------------------------------------AATTATCGTTACTGTATTTGTTTGTTGGATGTTATTTAGAGTAAT-TACTCTTTTTGATGAAAAAATAAATAAAATTCCA-GCAACGGTGGTA--CATGGAGCTACTATAGAAATTATTTGGACTTCTATTCCAGCTTTAATTTTATTGATGGTAGCCGTACCGTCCTTTGCTCTATTATATTCAATGGATGA---GGTAATTGATCCTATCATTACATTAAAAGTAATTGGGAATCAATGGTACTGGAGTTATGAATATTC
>AB095060.1tax_d:Eukaryotak:Stramenopilesp:Oomyceteso:Peronosporalesf:Pythiaceaeg:Pythiums:Pythium+aristosporum
---------------------------------------------------------------------------------------AATTATAGTAACTGTTTTTGTTTGTTGGATGTTATTTAGAGTTAT-TACATTATTCGATGAAAAAAAAAATCCTATTCCT-GCGACATTTGTA--CATGGAGCTACTATAGAAATTATTTGGACAACAATTCCTGCTTTAATTTTATTAACTGTAGCAGTACCATCATTTGCTTTACTATATTCTATGGATGA---AATCATAGATCCTATTATTACTTTAAAAGTAATTGGTAGTCAATGGTATTGGAGTTATGAATATTC
>AB160853.1tax_d:Eukaryotak:Stramenopilesp:Oomyceteso:Peronosporalesf:Pythiaceaeg:Pythiums:Pythium+aristosporum
---------------------------------------------------------------------------------------AATTATAGTAACTGTTTTTGTTTGTTGGATGTTATTTAGAGTTAT-TACATTATTCGATGAAAAAAAAAATCCTATTCCT-GCGACATTTGTA--CATGGAGCTACTATAGAAATTATTTGGACAACAATTCCTGCTTTAATTTTATTAACTGTAGCAGTACCATCATTTGCTTTACTATATTCTATGGATGA---AATCATAGATCCTATTATTACTTTAAAAGTAATTGGTAGTCAATGGTATTGGAGTTATGAATATTC
>AB095053.1tax_d:Eukaryotak:Stramenopilesp:Oomyceteso:Peronosporalesf:Pythiaceaeg:Pythiums:Pythium+arrhenomanes
---------------------------------------------------------------------------------------AATTATTGTAACTGTTTTTGTTTGTTGGATGTTATTTAGAGTTAT-TACATTGTTTGATGAAAAAAAAAACCCTATTCCT-GCGACATTTGTA--CATGGAGCTACTATAGAAATTATTTGGACAACAATTCCTGCTCTAATTTTATTAACTGTAGCAGTACCATCATTTGCTTTATTATATTCTATGGATGA---AATCATAGATCCTATTATTACTTTAAAAGTAATTGGTAGTCAATGGTATTGGAGTTATGAATATTC
>AB095054.1tax_d:Eukaryotak:Stramenopilesp:Oomyceteso:Peronosporalesf:Pythiaceaeg:Pythiums:Pythium+arrhenomanes
---------------------------------------------------------------------------------------AATTATTGTAACTGTTTTTGTTTGTTGGATGTTATTTAGAGTTAT-TACATTATTTGATGAAAAAAAAAATCCTATTCCT-GCGACATTTGTA--CATGGAGCTACTATAGAAATTATTTGGACAACAATTCCTGCTTTAATTTTATTAACTGTAGCAGTACCATCATTTGCTTTATTATATTCTATGGATGA---AATCATAGATCCTATTATTACTTTAAAAGTAATTGGTAGTCAATGGTATTGGAGTTATGAATATTC
>AB095055.1tax_d:Eukaryotak:Stramenopilesp:Oomyceteso:Peronosporalesf:Pythiaceaeg:Pythiums:Pythium+arrhenomanes
---------------------------------------------------------------------------------------AATTATTGTAACTGTTTTTGTTTGTTGGATGTTATTTAGAGTTAT-TACATTATTTGATGAAAAAAAAAATCCTATTCCT-GCGACATTTGTA--CATGGAGCTACTATAGAAATTATTTGGACAACAATTCCTGCTTTAATTTTATTAACTGTAGCAGTACCATCATTTGCTTTATTATATTCTATGGATGA---AATCATAGATCCTATTATTACTTTAAAAGTAATTGGTAGTCAATGGTATTGGAGTTATGAATATTC
>AB095056.1tax_d:Eukaryotak:Stramenopilesp:Oomyceteso:Peronosporalesf:Pythiaceaeg:Pythiums:Pythium+arrhenomanes
---------------------------------------------------------------------------------------AATTATTGTAACTGTTTTTGTTTGTTGGATGTTATTTAGAGTTAT-TACATTGTTTGATGAAAAAAAAAACCCTATTCCT-GCGACATTTGTA--CATGGAGCTACTATAGAAATTATTTGGACAACAATTCCTGCTCTAATTTTATTAACTGTAGCAGTACCATCATTTGCTTTATTATATTCTATGGATGA---AATCATAGATCCTATTATTACTTTAAAAGTAATTGGTAGTCAATGGTATTGGAGTTATGAATATTC
>AB095058.1tax_d:Eukaryotak:Stramenopilesp:Oomyceteso:Peronosporalesf:Pythiaceaeg:Pythiums:Pythium+arrhenomanes
---------------------------------------------------------------------------------------AATAATTGTAACTATTTTTGTTTGTTGGATGTTATTTAGAGTTAT-TACATTATTTGATGAAAAAAAAAATACTATTCCT-GCTACATTTGTA--CATGGAGCTACTATAGAAATTATTTGGACAACTATTCCTGCTTTAATTTTATTAACAGTAGCTGTACCTTCATTCGCTTTATTATATTCTATGGATGA---AATTATCGATCCTATTATTACTTTAAAAGTAATTGGAAGTCAATGGTATTGGAGTTATGAATATTC
>AB095059.1tax_d:Eukaryotak:Stramenopilesp:Oomyceteso:Peronosporalesf:Pythiaceaeg:Pythiums:Pythium+arrhenomanes
---------------------------------------------------------------------------------------AATAATTGTAACTATTTTTGTTTGTTGGATGTTATTTAGAGTTAT-TACATTATTTGATGAAAAAAAAAATACTATTCCT-GCTACATTTGTA--CATGGAGCTACTATAGAAATTATTTGGACAACTATTCCTGCTTTAATTTTATTAACAGTAGCTGTACCTTCATTCGCTTTATTATATTCTATGGATGA---AATTATCGATCCTATTATTACTTTAAAAGTAATTGGAAGTCAATGGTATTGGAGTTATGAATATTC
>AB160850.1tax_d:Eukaryotak:Stramenopilesp:Oomyceteso:Peronosporalesf:Pythiaceaeg:Pythiums:Pythium+arrhenomanes
---------------------------------------------------------------------------------------AATTATTGTAACTGTTTTTGTTTGTTGGATGTTATTTAGAGTTAT-TACATTATTTGATGAAAAAAAAAATCCTATTCCT-GCGACATTTGTA--CATGGAGCTACTATAGAAATTATTTGGACAACAATTCCTGCTTTAATTTTATTAACTGTAGCAGTACCATCATTTGCTTTATTATATTCTATGGATGA---AATCATAGATCCTATTATTACTTTAAAAGTAATTGGTAGTCAATGGTATTGGAGTTATGAATATTC
>AB160851.1tax_d:Eukaryotak:Stramenopilesp:Oomyceteso:Peronosporalesf:Pythiaceaeg:Pythiums:Pythium+arrhenomanes
---------------------------------------------------------------------------------------AATTATTGTAACTGTTTTTGTTTGTTGGATGTTATTTAGAGTTAT-TACATTATTTGATGAAAAAAAAAATCCTATTCCT-GCGACATTTGTA--CATGGAGCTACTATAGAAATTATTTGGACAACAATTCCTGCTTTAATTTTATTAACTGTAGCAGTACCATCATTTGCTTTATTATATTCTATGGATGA---AATCATAGATCCTATTATTACTTTAAAAGTAATTGGTAGTCAATGGTATTGGAGTTATGAATATTC
>AB160852.1tax_d:Eukaryotak:Stramenopilesp:Oomyceteso:Peronosporalesf:Pythiaceaeg:Pythiums:Pythium+arrhenomanes
---------------------------------------------------------------------------------------AATTATTGTAACTGTTTTTGTTTGTTGGATGTTATTTAGAGTTAT-TACATTATTTGATGAAAAAAAAAATCCTATTCCT-GCGACATTTGTA--CATGGAGCTACTATAGAAATTATTTGGACAACAATTCCTGCTTTAATTTTATTAACTGTAGCAGTACCATCATTTGCTTTATTATATTCTATGGATGA---AATCATAGATCCTATTATTACTTTAAAAGTAATTGGTAGTCAATGGTATTGGAGTTATGAATATTC
>AF196586.1tax_d:Eukaryotak:Stramenopilesp:Oomyceteso:Peronosporalesf:Pythiaceaeg:Pythiums:Pythium+arrhenomanes
---------------------------------------------------------------------------------------AATTATTGTAACTGTTTTTGTTTGTTGGATGTTATTTAGAGTTAT-TACATTATTTGATGAAATAAAAAATCCTATTCCT-GCGACATTTGTA--CATGGAGCTACTATAGAAATTATTTGGACAACAATTCCTGCTTTAATTTTATTAACTGTAGCAGTACCATCATTCGCTTTATTATATTCTATGGATGA---AATCATAGATCCTATTATTACATTAAAAGTAATTGGTAGTCAATGGTATTGGAGTTATGAATATTC
>AF196587.1tax_d:Eukaryotak:Stramenopilesp:Oomyceteso:Peronosporalesf:Pythiaceaeg:Pythiums:Pythium+arrhenomanes
---------------------------------------------------------------------------------------AATTATAGTAACTGTTTTTGTTTGTTGGATGTTATTTAGAGTTAT-TACATTATTCGATGAAAAAAAAAATCCTATTCCT-GCGACATTTGTA--CATGGAGCTACTATAGAAATTATTTGGACAACAATTCCTGCTTTAATTTTATTAACTGTAGCAGTACCATCATTTGCTTTACTATATTCTATGGATGA---AATCATAGATCCTATTATTACTTTAAAAGTAATTGGTAGTCAATGGTATTGGAGTTATGAATATTC
>EU152857.1tax_d:Eukaryotak:Stramenopilesp:Oomyceteso:Peronosporalesf:Pythiaceaeg:Pythiums:Pythium+arrhenomanes
---------------------------------------------------------------------------------------AATTATTGTAACTGTTTTTGTTTGTTGGATGTTATTTAGAGTTAT-TACATTATTTGATGAAAAAAAAAATCCTATTCCT-GCGACATTTGTA--CATGGAGCTACTATAGAAATTATTTGGACAACAATTCCTGCTTTAATTTTATTAACTGTAGCAGTACCATCATTTGCTTTATTATATTCTATGGATGA---AATCATAGATCCTATTATTACTTTAAAAGTAATTGGTAGTCAATGGTATTGGAGTTATGAATATTC
>KJ651358.1tax_d:Eukaryotak:Stramenopilesp:Oomyceteso:Peronosporalesf:Peronosporaceaeg:Peronosporas:Peronospora+arthurii
---------------------------------------------------------------------------------------AATTATAGTTACTGTATTTGTTTGTTGGATGTTATTTAGAGTAAT-TACTCTTTTTGATGAAAAAAAAAATAAAATCCCA-GCAACAGTAGTA--CATGGAGCTACTCTTGAAATTATTTGGACTTCTATTCCAGCTTTAATTTTATTAATGGTTGCAGTACCTTCGTTTGCTTTATTATATTCAATGGATGA---AGTAATTGATCCTATCATTACATTAAAAGTAATTGGGAATCAATGGTATTGGAGTTACGAGTATTC
>KJ654230.1tax_d:Eukaryotak:Stramenopilesp:Oomyceteso:Peronosporalesf:Peronosporaceaeg:Peronosporas:Peronospora+arthurii
---------------------------------------------------------------------------------------AATTATAGTTACTGTATTTGTTTGTTGGATGTTATTTAGAGTAAT-TACTCTTTTTGATGAAAAAAAAAATAAAATCCCA-GCAACAGTAGTA--CATGGAGCTACTCTTGAAATTATTTGGACTTCTATTCCAGCTTTAATTTTATTAATGGTTGCAGTACCTTCGTTTGCTTTATTATATTCAATGGATGA---AGTAATTGATCCTATCATTACATTAAAAGTAATTGGGAATCAATGGTATTGGAGTTACGAGTATTC
>DQ365719.1tax_d:Eukaryotak:Stramenopilesp:Oomyceteso:Peronosporalesf:Peronosporaceaeg:Peronosporas:Peronospora+arvensis
---------------------------------------------------------------------------------------AATTATTGTTACGGTATTTGTATGTTGGATGTTATTTAGAGTTAT-TACTCTTTTTGATGAAAAAAAAAATAAGACCCCA-GCAACGGTAGTA--CATGGAGCTACTATTGAAATTATTTGGACTTCTATCCCAGCTTTAATTTTATTAATTGTGGCAATACCTTCTTTCGCTTTATTATATTCGATGGATGA---AGTGATTGATCCTATTATCACTTTAAAGGTAATTGGGAATCAATGGTATTGGAGTTATGAATATTC
>AB894377.1tax_d:Eukaryotak:Stramenopilesp:Oomyceteso:Peronosporalesf:Peronosporaceaeg:Phytophthoras:Phytophthora+asiatica
---------------------------------------------------------------------------------------AATTACCATTACTGTTTTTGTTTGTTGGATGTTATTTAGAGTTAT-TACTCTTTTTGATGAAAAAAAAAATAAAATTCCG-GCAACTATTGTA--CATGGTGCTACTATTGAAATTATTTGGACTTCTATTCCGGCGTTAATTTTATTAACCGTAGCTATTCCATCTTTTGCGTTATTATATTCAATGGATGA---AGTAATTGATCCTATTATTACTTTAAAAGTGATTGGTAGTCAATGGTATTGGAGTTATGAATATTC
>AB894378.1tax_d:Eukaryotak:Stramenopilesp:Oomyceteso:Peronosporalesf:Peronosporaceaeg:Phytophthoras:Phytophthora+asiatica
---------------------------------------------------------------------------------------AATTACCATTACTGTTTTTGTTTGTTGGATGTTATTTAGAGTTAT-TACTCTTTTTGATGAAAAAAAAAATAAAATTCCG-GCAACTATTGTA--CATGGTGCTACTATTGAAATTATTTGGACTTCTATTCCGGCGTTAATTTTATTAACCGTAGCTATTCCATCTTTTGCGTTATTATATTCAATGGATGA---AGTAATTGATCCTATTATTACTTTAAAAGTGATTGGTAGTCAATGGTATTGGAGTTATGAATATTC
>AB894379.1tax_d:Eukaryotak:Stramenopilesp:Oomyceteso:Peronosporalesf:Peronosporaceaeg:Phytophthoras:Phytophthora+asiatica
---------------------------------------------------------------------------------------AATTACCATTACTGTTTTTGTTTGTTGGATGTTATTTAGAGTTAT-TACTCTTTTTGATGAAAAAAAAAATAAAATTCCG-GCAACTATTGTA--CATGGTGCTACTATTGAAATTATTTGGACTTCTATTCCGGCGTTAATTTTATTAACTGTAGCTATTCCATCCTTTGCGTTATTATATTCAATGGATGA---AGTAATTGATCCTATTATTACTTTAAAAGTGATTGGTAGTCAATGGTATTGGAGTTATGAATATTC
>GU221936.1tax_d:Eukaryotak:Stramenopilesp:Oomyceteso:Peronosporalesf:Peronosporaceaeg:Phytophthoras:Phytophthora+asparagi
---------------------------------------------------------------------------------------AGTTATGATAACTGTATTTGTTTGCTGGATGTTATTTAGAGTTAT-CACTCTTTTTGATGAAAAAAAAAATAAAATTCCA-GCAACTATTGTA--CATGGGGCTACTATTGAAATTATTTGGACTTCTATTCCAGCTTTAATTTTATTAATTGTTGCTATACCATCATTTGCTTTATTATATTCAATGGATGA---AGTAATTGATCCGATTATTACTTTAAAAGTAATCGGTAGTCAATGGTATTGGAGTTATGAATATTC
>GU221937.1tax_d:Eukaryotak:Stramenopilesp:Oomyceteso:Peronosporalesf:Peronosporaceaeg:Phytophthoras:Phytophthora+asparagi
---------------------------------------------------------------------------------------AGTTATGATAACTGTATTTGTTTGCTGGATGTTATTTAGAGTTAT-CACTCTTTTTGATGAAAAAAAAAATAAAATTCCA-GCAACTATTGTA--CATGGGGCTACTATTGAAATTATTTGGACTTCTATTCCAGCTTTAATTTTATTAATTGTTGCTATACCATCATTTGCTTTATTATATTCAATGGATGA---AGTAATTGATCCGATTATTACTTTAAAAGTAATCGGTAGTCAATGGTATTGGAGTTATGAATATTC
>JF771246.1tax_d:Eukaryotak:Stramenopilesp:Oomyceteso:Peronosporalesf:Peronosporaceaeg:Phytophthoras:Phytophthora+asparagi
---------------------------------------------------------------------------------------AGTTATGATAACTGTATTTGTTTGCTGGATGTTATTTAGAGTTAT-CACTCTTTTTGATGAAAAAAAAAATAAAATTCCA-GCAACTATTGTA--CATGGGGCTACTATTGAAATTATTTGGACTTCTATTCCAGCTTTAATTTTATTAATTGTTGCTATACCATCATTTGCTTTATTATATTCAATGGATGA---AGTAATTGATCCGATTATTACTTTAAAAGTAATCGGTAGTCAATGGTATTGGAGTTATGAATATTC
>JF771247.1tax_d:Eukaryotak:Stramenopilesp:Oomyceteso:Peronosporalesf:Peronosporaceaeg:Phytophthoras:Phytophthora+asparagi
---------------------------------------------------------------------------------------AGTTATGATAACTGTATTTGTTTGCTGGATGTTATTTAGAGTTAT-CACTCTTTTTGATGAAAAAAAAAATAAAATTCCA-GCAACTATTGTA--CATGGGGCTACTATTGAAATTATTTGGACTTCTATTCCAGCTTTAATTTTATTAATTGTTGCTATACCATCATTTGCTTTATTATATTCAATGGATGA---AGTAATTGATCCGATTATTACTTTAAAAGTAATCGGTAGTCAATGGTATTGGAGTTATGAATATTC
>JF771248.1tax_d:Eukaryotak:Stramenopilesp:Oomyceteso:Peronosporalesf:Peronosporaceaeg:Phytophthoras:Phytophthora+asparagi
---------------------------------------------------------------------------------------AGTTATGATAACTGTATTTGTTTGCTGGATGTTATTTAGAGTTAT-CACTCTTTTTGATGAAAAAAAAAATAAAATTCCA-GCAACTATTGTA--CATGGGGCTACTATTGAAATTATTTGGACTTCTATTCCAGCTTTAATTTTATTAATTGTTGCTATACCATCATTTGCTTTATTATATTCAATGGATGA---AGTAATTGATCCGATTATTACTTTAAAAGTAATCGGTAGTCAATGGTATTGGAGTTATGAATATTC
>JF771249.1tax_d:Eukaryotak:Stramenopilesp:Oomyceteso:Peronosporalesf:Peronosporaceaeg:Phytophthoras:Phytophthora+asparagi
---------------------------------------------------------------------------------------AGTTATGATAACTGTATTTGTTTGCTGGATGTTATTTAGAGTTAT-CACTCTTTTTGATGAAAAAAAAAATAAAATTCCA-GCAACTATTGTA--CATGGGGCTACTATTGAAATTATTTGGACTTCTATTCCAGCTTTAATTTTATTAATTGTTGCTATACCATCATTTGCTTTATTATATTCAATGGATGA---AGTAATTGATCCGATTATTACTTTAAAAGTAATCGGTAGTCAATGGTATTGGAGTTATGAATATTC
>KP330603.1tax_d:Eukaryotak:Stramenopilesp:Oomyceteso:Peronosporalesf:Peronosporaceaeg:Peronosporas:Peronospora+atriplicishastatae
---------------------------------------------------------------------------------------AATTATCGTTACTGTATTTGTTTGTTGGATGTTATTTAGAGTAAT-TACTCTTTTTGATGAAAAAAAAAATAAAATTCCA-GCAACAGTAGTA--CACGGAGCTACTATTGAAATTATTTGGACTTCTATTCCAGCTTTAATTTTATTAATAGTTGCAGTACCTTCTTTTGCGTTATTATATTCAATGGATGA---AGTAATTGATCCTATTATCACATTAAAAGTAATTGGTAATCAATGGTATTGGAGTTACGAGTATTC
>KP330604.1tax_d:Eukaryotak:Stramenopilesp:Oomyceteso:Peronosporalesf:Peronosporaceaeg:Peronosporas:Peronospora+atriplicishastatae
---------------------------------------------------------------------------------------AATTATCGTTACTGTATTTGTTTGTTGGATGTTATTTAGAGTAAT-TACTCTTTTTGATGAAAAAAAAAATAAAATTCCA-GCAACAGTAGTA--CACGGAGCTACTATTGAAATTATTTGGACTTCTATTCCAGCTTTAATTTTATTAATAGTTGCAGTACCTTCTTTTGCGTTATTATATTCAATGGATGA---AGTAATTGATCCTATTATCACATTAAAAGTAATTGGTAATCAATGGTATTGGAGTTACGAGTATTC
>KP330605.1tax_d:Eukaryotak:Stramenopilesp:Oomyceteso:Peronosporalesf:Peronosporaceaeg:Peronosporas:Peronospora+atriplicishastatae
---------------------------------------------------------------------------------------AATTATCGTTACTGTATTTGTTTGTTGGATGTTATTTAGAGTAAT-TACTCTTTTTGATGAAAAAAAAAATAAAATTCCA-GCAACAGTAGTA--CACGGAGCTACTATTGAAATTATTTGGACTTCTATTCCAGCTTTAATTTTATTAATAGTTGCAGTACCTTCTTTTGCGTTATTATATTCAATGGATGA---AGTAATTGATCCTATTATCACATTAAAAGTAATTGGTAATCAATGGTATTGGAGTTACGAGTATTC
>AB512874.1tax_d:Eukaryotak:Stramenopilesp:Oomyceteso:Peronosporalesf:Pythiaceaeg:Globisporangiums:Globisporangium+attrantheridium
---------------------------------------------------------------------------------------AACTGTTGTAACTATTTTTGTTTGTTGGATGTTATTTAGAGTTAT-TACTCTTTTTGATGAAAAAAAAAATAAAATCCCT-TCAACTGTTGTA--CATGGTGCAACTATTGAAATTATTTGGACTTCAGTACCTGCTTTAATTTTATTAACAGTAGCAGTACCTTCATTTGCTTTATTATATTCTATGGATGA---AGTTATAGATCCTATTATAACTTTAAAAGTAATAGGTAGTCAATGGTATTGGAGCTATGAATATTC
>AB512875.1tax_d:Eukaryotak:Stramenopilesp:Oomyceteso:Peronosporalesf:Pythiaceaeg:Globisporangiums:Globisporangium+attrantheridium
---------------------------------------------------------------------------------------AATTGTTGTAACTATTTTTGTTTGTTGGATGTTATTTAGAGTTAT-TACTCTTTTTGATGAAAAAAAAAATAAAATTCCT-TCAACTGTTGTA--CATGGTGCAACTATTGAAATTATTTGGACTTCAGTACCTGCTTTAATTTTATTAACAGTAGCAGTACCTTCATTTGCTTTATTATATTCTATGGATGA---AGTTATAGATCCTATTATAACTTTAAAAGTAATAGGTAGTCAATGGTATTGGAGCTATGAATATTC
>AB512876.1tax_d:Eukaryotak:Stramenopilesp:Oomyceteso:Peronosporalesf:Pythiaceaeg:Globisporangiums:Globisporangium+attrantheridium
---------------------------------------------------------------------------------------AATTGTTGTAACTATTTTTGTTTGTTGGATGTTATTTAGAGTTAT-TACTCTTTTTGATGAAAAAAAAAATAAAATCCCT-TCAACTGTTGTA--CATGGTGCAACTATTGAAATTATTTGGACTTCAGTACCTGCTTTAATTTTATTAACAGTAGCAGTACCTTCATTTGCTTTATTATATTCTATGGATGA---AGTTATAGATCCTATTATAACTTTAAAAGTAATAGGTAGTCAATGGTATTGGAGCTATGAATATTC
>AB512877.1tax_d:Eukaryotak:Stramenopilesp:Oomyceteso:Peronosporalesf:Pythiaceaeg:Globisporangiums:Globisporangium+attrantheridium
---------------------------------------------------------------------------------------AATTGTTGTAACTATTTTTGTTTGTTGGATGTTATTTAGAGTTAT-TACTCTTTTTGATGAAAAAAAAAATAAAATCCCT-TCAACTGTTGTA--CATGGTGCAACTATTGAAATTATTTGGACTTCAGTACCTGCTTTAATTTTATTAACAGTAGCAGTACCTTCATTTGCTTTATTATATTCTATGGATGA---AGTTATAGATCCTATTATAACTTTAAAAGTAATAGGTAGTCAATGGTATTGGAGCTATGAATATTC
>AB512878.1tax_d:Eukaryotak:Stramenopilesp:Oomyceteso:Peronosporalesf:Pythiaceaeg:Globisporangiums:Globisporangium+attrantheridium
---------------------------------------------------------------------------------------AATTGTTGTAACTATTTTTGTTTGTTGGATGTTATTTAGAGTTAT-TACTCTTTTTGATGAAAAAAAAAATAAAATCCCT-TCAACTGTTGTA--CATGGTGCAACTATTGAAATTATTTGGACTTCAGTACCTGCTTTAATTTTATTAACAGTAGCAGTACCTTCATTTGCTTTATTATATTCTATGGATGA---AGTTATAGATCCTATTATAACTTTAAAAGTAATAGGTAGTCAATGGTATTGGAGCTATGAATATTC
>AB512879.1tax_d:Eukaryotak:Stramenopilesp:Oomyceteso:Peronosporalesf:Pythiaceaeg:Globisporangiums:Globisporangium+attrantheridium
---------------------------------------------------------------------------------------AATTGTTGTAACTATTTTTGTTTGTTGGATGTTATTTAGAGTTAT-TACTCTTTTTGATGAAAAAAAAAATAAAATCCCT-TCAACTGTTGTA--CATGGTGCAACTATTGAAATTATTTGGACTTCAGTACCTGCTTTAATTTTATTAACAGTAGCAGTACCTTCATTTGCTTTATTATATTCTATGGATGA---AGTTATAGATCCTATTATAACTTTAAAAGTAATAGGTAGTCAATGGTATTGGAGCTATGAATATTC
>AB512880.1tax_d:Eukaryotak:Stramenopilesp:Oomyceteso:Peronosporalesf:Pythiaceaeg:Globisporangiums:Globisporangium+attrantheridium
---------------------------------------------------------------------------------------AATTGTTGTAACTATTTTTGTTTGTTGGATGTTATTTAGAGTTAT-TACTCTTTTTGATGAAAAAAAAAATAAAATCCCT-TCAACTGTTGTA--CATGGTGCAACTATTGAAATTATTTGGACTTCAGTACCTGCTTTAATTTTATTAACAGTAGCAGTACCTTCATTTGCTTTATTATATTCTATGGATGA---AGTTATAGATCCTATTATAACTTTAAAAGTAATAGGTAGTCAATGGTATTGGAGCTATGAATATTC
>AB512881.1tax_d:Eukaryotak:Stramenopilesp:Oomyceteso:Peronosporalesf:Pythiaceaeg:Globisporangiums:Globisporangium+attrantheridium
---------------------------------------------------------------------------------------AATTGTTGTAACTATTTTTGTTTGTTGGATGTTATTTAGAGTTAT-TACTCTTTTTGATGAAAAAAAAAATAAAATCCCT-TCAACTGTTGTA--CATGGTGCAACTATTGAAATTATTTGGACTTCAGTACCTGCTTTAATTTTATTAACAGTAGCAGTACCTTCATTTGCTTTATTATATTCTATGGATGA---AGTTATAGATCCTATTATAACTTTAAAAGTAATAGGTAGTCAATGGTATTGGAGCTATGAATATTC
>AB512882.1tax_d:Eukaryotak:Stramenopilesp:Oomyceteso:Peronosporalesf:Pythiaceaeg:Globisporangiums:Globisporangium+attrantheridium
---------------------------------------------------------------------------------------AATTGTTGTAACTATTTTTGTTTGTTGGATGTTATTTAGAGTTAT-TACTCTTTTTGATGAAAAAAAAAATAAAATCCCT-TCAACTGTTGTA--CATGGTGCAACTATTGAAATTATTTGGACTTCAGTACCTGCTTTAATTTTATTAACAGTAGCAGTACCTTCATTTGCTTTATTATATTCTATGGATGA---AGTTATAGATCCTATTATAACTTTAAAAGTAATAGGTAGTCAATGGTATTGGAGCTATGAATATTC
>AB512883.1tax_d:Eukaryotak:Stramenopilesp:Oomyceteso:Peronosporalesf:Pythiaceaeg:Globisporangiums:Globisporangium+attrantheridium
---------------------------------------------------------------------------------------AATTGTTGTAACTATTTTTGTTTGTTGGATGTTATTTAGAGTTAT-TACTCTTTTTGATGAAAAAAAAAATAAAATTCCT-TCAACTGTTGTA--CATGGTGCAACTATTGAAATTATTTGGACTTCAGTACCTGCTTTAATTTTATTAACAGTAGCAGTACCTTCATTTGCTTTATTATATTCTATGGATGA---AGTTATAGATCCTATTATAACTTTAAAAGTAATAGGTAGTCAATGGTATTGGAGCTATGAATATTC
>AB512884.1tax_d:Eukaryotak:Stramenopilesp:Oomyceteso:Peronosporalesf:Pythiaceaeg:Globisporangiums:Globisporangium+attrantheridium
---------------------------------------------------------------------------------------AATTGTTGTAACTATTTTTGTTTGTTGGATGTTATTTAGAGTTAT-TACTCTTTTTGATGAAAAAAAAAATAAAATCCCT-TCAACTGTTGTA--CATGGTGCAACTATTGAAATTATTTGGACTTCAGTACCTGCTTTAATTTTATTAACAGTAGCAGTACCTTCATTTGCTTTATTATATTCTATGGATGA---AGTTATAGATCCTATTATAACTTTAAAAGTAATAGGTAGTCAATGGTATTGGAGCTATGAATATTC
>AB512885.1tax_d:Eukaryotak:Stramenopilesp:Oomyceteso:Peronosporalesf:Pythiaceaeg:Globisporangiums:Globisporangium+attrantheridium
---------------------------------------------------------------------------------------AATTGTTGTAACTATTTTTGTTTGTTGGATGTTATTTAGAGTTAT-TACTCTTTTTGATGAAAAAAAAAATAAAATCCCT-TCAACTGTTGTA--CATGGTGCAACTATTGAAATTATTTGGACTTCAGTACCTGCTTTAATTTTATTAACAGTAGCAGTACCTTCATTTGCTTTATTATATTCTATGGATGA---AGTTATAGATCCTATTATAACTTTAAAAGTAATAGGTAGTCAATGGTATTGGAGCTATGAATATTC
>AB512886.1tax_d:Eukaryotak:Stramenopilesp:Oomyceteso:Peronosporalesf:Pythiaceaeg:Globisporangiums:Globisporangium+attrantheridium
---------------------------------------------------------------------------------------AATTGTTGTAACTATTTTTGTTTGTTGGATGTTATTTAGAGTTAT-TACTCTTTTCGATGAAAAAAAAAATAAAATCCCT-TCAACTGTTGTA--CATGGTGCAACTATTGAAATTATTTGGACTTCAGTACCTGCTTTAATTTTATTAACAGTAGCAGTACCTTCATTTGCTTTGTTATATTCTATGGATGA---AGTTATAGATCCTATTATAACTTTAAAAGTAATAGGTAGTCAATGGTATTGGAGCTATGAATATTC
>AB512887.1tax_d:Eukaryotak:Stramenopilesp:Oomyceteso:Peronosporalesf:Pythiaceaeg:Globisporangiums:Globisporangium+attrantheridium
---------------------------------------------------------------------------------------AATTGTTGTAACTATTTTTGTTTGTTGGATGTTATTTAGAGTTAT-TACTCTTTTTGATGAAAAAAAAAATAAAATCCCT-TCAACTGTTGTA--CATGGTGCAACTATTGAAATTATTTGGACTTCAGTACCTGCTTTAATTTTATTAACAGTAGCAGTACCTTCATTTGCTTTATTATATTCTATGGATGA---AGTTATAGATCCTATTATAACTTTAAAAGTAATAGGTAGTCAATGGTATTGGAGCTATGAATATTC
>AB512888.1tax_d:Eukaryotak:Stramenopilesp:Oomyceteso:Peronosporalesf:Pythiaceaeg:Globisporangiums:Globisporangium+attrantheridium
---------------------------------------------------------------------------------------AATTGTTGTAACTATTTTTGTTTGTTGGATGTTATTTAGAGTTAT-TACTCTTTTTGATGAAAAAAAAAATAAAATTCCT-TCAACTGTTGTA--CATGGTGCAACTATTGAAATTATTTGGACTTCAGTACCAGCTTTAATTTTATTAACAGTAGCAGTACCTTCATTTGCTTTGTTATATTCTATGGATGA---AGTTATAGATCCTATTATAACTTTAAAAGTAATAGGTAGTCAATGGTATTGGAGTTATGAATATTC
>AB512889.1tax_d:Eukaryotak:Stramenopilesp:Oomyceteso:Peronosporalesf:Pythiaceaeg:Globisporangiums:Globisporangium+attrantheridium
---------------------------------------------------------------------------------------AATTGTTGTAACTATTTTTGTTTGTTGGATGTTATTTAGAGTTAT-TACTCTTTTTGATGAAAAAAAAAATAAAATCCCT-TCAACTGTTGTA--CATGGTGCAACTATTGAAATTATTTGGACTTCAGTACCTGCTTTAATTTTATTAACAGTAGCAGTACCTTCATTTGCTTTATTATATTCTATGGATGA---AGTTATAGATCCTATTATAACTTTAAAAGTAATAGGTAGTCAATGGTATTGGAGCTATGAATATTC
>AB512890.1tax_d:Eukaryotak:Stramenopilesp:Oomyceteso:Peronosporalesf:Pythiaceaeg:Globisporangiums:Globisporangium+attrantheridium
---------------------------------------------------------------------------------------AATTGTTGTAACTATTTTTGTTTGTTGGATGTTATTTAGAGTTAT-TACTCTTTTTGATGAAAAAAAAAATAAAATTCCT-TCAACTGTTGTA--CATGGTGCAACTATTGAAATTATTTGGACTTCAGTACCAGCTTTAATTTTATTAACAGTAGCAGTACCTTCATTTGCTTTGTTATATTCTATGGATGA---AGTTATAGATCCTATTATAACTTTAAAAGTAATAGGTAGTCAATGGTATTGGAGTTATGAATATTC
>AB512891.1tax_d:Eukaryotak:Stramenopilesp:Oomyceteso:Peronosporalesf:Pythiaceaeg:Globisporangiums:Globisporangium+attrantheridium
---------------------------------------------------------------------------------------AATTGTTGTAACTATTTTTGTTTGTTGGATGTTATTTAGAGTTAT-TACTCTTTTTGATGAAAAAAAAAATAAAATCCCT-TCAACTGTTGTA--CATGGTGCAACTATTGAAATTATTTGGACTTCAGTACCTGCTTTAATTTTATTAACAGTAGCAGTACCTTCATTTGCTTTATTATATTCTATGGATGA---AGTTATAGATCCTATTATAACTTTAAAAGTAATAGGTAGTCAATGGTATTGGAGCTATGAATATTC
>EU109577.1tax_d:Eukaryotak:Stramenopilesp:Oomyceteso:Peronosporalesf:Pythiaceaeg:Globisporangiums:Globisporangium+attrantheridium
---------------------------------------------------------------------------------------AATTGTTGTAACTATTTTTGTTTGTTGGATGTTATTTAGAGTTAT-TACTCTTTTTGATGAAAAAAAAAATAAAATTCCT-TCAACTGTTGTA--CATGGTGCAACTATTGAAATTATTTGGACTTCAGTACCAGCTTTAATTTTATTAACAGTAGCAGTACCTTCATTTGCTTTGTTATATTCTATGGATGA---AGTTATAGATCCTATTATAACTTTAAAAGTAATAGGTAGTCAATGGTATTGGAGTTATGAATATTC
>EU109579.1tax_d:Eukaryotak:Stramenopilesp:Oomyceteso:Peronosporalesf:Pythiaceaeg:Globisporangiums:Globisporangium+attrantheridium
---------------------------------------------------------------------------------------AATTGTTGTAACTATTTTTGTTTGTTGGATGTTATTTAGAGTTAT-TACTCTTTTTGATGAAAAAAAAAATAAAATCCCT-TCAACTGTTGTA--CATGGTGCAACTATTGAAATTATTTGGACTTCAGTACCTGCTTTAATTTTATTAACAGTAGCAGTACCTTCATTTGCTTTATTATATTCTATGGATGA---AGTTATAGATCCTATTATAACTTTAAAAGTAATAGGTAGTCAATGGTATTGGAGCTATGAATATTC
>GU071764.1tax_d:Eukaryotak:Stramenopilesp:Oomyceteso:Peronosporalesf:Pythiaceaeg:Globisporangiums:Globisporangium+attrantheridium
---------------------------------------------------------------------------------------AATTGTTGTAACTATTTTTGTTTGTTGGATGTTATTTAGAGTTAT-TACTCTTTTTGATGAAAAAAAAAATAAAATCCCT-TCAACTGTTGTA--CATGGTGCAACTATTGAAATTATTTGGACTTCAGTACCTGCTTTAATTTTATTAACAGTAGCAGTACCTTCATTTGCTTTATTATATTCTATGGATGA---AGTTATAGATCCTATTATAACTTTAAAAGTAATAGGTAGTCAATGGTATTGGAGCTATGAATATTC
>GU221938.1tax_d:Eukaryotak:Stramenopilesp:Oomyceteso:Peronosporalesf:Peronosporaceaeg:Phytophthoras:Phytophthora+austrocedri
---------------------------------------------------------------------------------------AATTATGATTACTGTATTTGTGTGTTGGATGTTATTTAGAGTTAT-TACTCTTTTTGATGAAAAAATAAATAGAACACCT-GCTACTATAATA--CATGGTGCAACTATTGAGATTATTTGGACATCTATTCCAGCTTTAATTTTATTATTTGTTGCAGTTCCTTCTTTTGCTTTATTATATTCAATGGATGA---AGTAATTGATCCTATTATTACTTTAAAAGTAATAGGTAGTCAATGGTACTGGAGTTATGAATATTC
>GU221939.1tax_d:Eukaryotak:Stramenopilesp:Oomyceteso:Peronosporalesf:Peronosporaceaeg:Phytophthoras:Phytophthora+austrocedri
---------------------------------------------------------------------------------------AATTATGATTACTGTATTTGTGTGTTGGATGTTATTTAGAGTTAT-TACTCTTTTTGATGAAAAAATAAATAGAACACCT-GCTACTATAATA--CATGGTGCAACTATTGAGATTATTTGGACATCTATTCCAGCTTTAATTTTATTATTTGTTGCAGTTCCTTCTTTTGCTTTATTATATTCAATGGATGA---AGTAATTGATCCTATTATTACTTTAAAAGTAATAGGTAGTCAATGGTACTGGAGTTATGAATATTC
>HQ917881.1tax_d:Eukaryotak:Stramenopilesp:Oomyceteso:Peronosporalesf:Peronosporaceaeg:Phytophthoras:Phytophthora+austrocedri
---------------------------------------------------------------------------------------AATTATGATTACTGTATTTGTGTGTTGGATGTTATTTAGAGTTAT-TACTCTTTTTGATGAAAAAATAAATAGAACACCT-GCTACTATAATA--CATGGTGCAACTATTGAGATTATTTGGACATCTATTCCAGCTTTAATTTTATTATTTGTTGCAGTTCCTTCTTTTGCTTTATTATATTCAATGGATGA---AGTAATTGATCCTATTATTACTTTAAAAGTAATAGGTAGTCAATGGTACTGGAGTTATGAATATTC
>HQ917882.1tax_d:Eukaryotak:Stramenopilesp:Oomyceteso:Peronosporalesf:Peronosporaceaeg:Phytophthoras:Phytophthora+austrocedri
---------------------------------------------------------------------------------------AATTATGATTACTGTATTTGTGTGTTGGATGTTATTTAGAGTTAT-TACTCTTTTTGATGAAAAAATAAATAGAACACCT-GCTACTATAATA--CATGGTGCAACTATTGAGATTATTTGGACATCTATTCCAGCTTTAATTTTATTATTTGTTGCAGTTCCTTCTTTTGCTTTATTATATTCAATGGATGA---AGTAATTGATCCTATTATTACTTTAAAAGTAATAGGTAGTCAATGGTACTGGAGTTATGAATATTC
>JQ346528.1tax_d:Eukaryotak:Stramenopilesp:Oomyceteso:Peronosporalesf:Peronosporaceaeg:Phytophthoras:Phytophthora+austrocedri
---------------------------------------------------------------------------------------AATTATGATTACTGTATTTGTTTGTTGGATGTTATTTAGAGTTAT-TACTCTTTTTGATGAAAAAATAAATAAAACACCT-GCTACTATAATA--CATGGTGCAACTATTGAAATTATTTGGACATCTATTCCAGCTTTAATTTTATTAATTGTTGCAGTTCCTTCTTTTGCTTTATTATATTCAATGGATGA---AGTAATTGATCCTATTATTACTTTAAAAGTAATAGGTAGTCAATGGTATTGGAGTTATGAATATTC
>JQ346529.1tax_d:Eukaryotak:Stramenopilesp:Oomyceteso:Peronosporalesf:Peronosporaceaeg:Phytophthoras:Phytophthora+austrocedri
---------------------------------------------------------------------------------------AATTATGATTACTGTATTTGTTTGTTGGATGTTATTTAGAGTTAT-TACTCTTTTTGATGAAAAAATAAATAAAACACCT-GCTACTATAATA--CATGGTGCAACTATTGAAATTATTTGGACATCTATTCCAGCTTTAATTTTATTAATTGTTGCAGTTCCTTCTTTTGCTTTATTATATTCAATGGATGA---AGTAATTGATCCTATTATTACTTTAAAAGTAATAGGTAGTCAATGGTATTGGAGTTATGAATATTC
>JF771250.1tax_d:Eukaryotak:Stramenopilesp:Oomyceteso:Peronosporalesf:Pythiaceaeg:Halophytophthoras:Halophytophthora+bahamensis
---------------------------------------------------------------------------------------AATAATTATAACAATTTTTGTTTGCTGGATGCTATTCCGAGTTAT-TACTCTATTTAATGAAAAAAATAATAAAGTACCT-GCTACTTTTGTT--CATGGATCAACCATTGAAATTATTTGGACAACTATTCCAGCTTTAATTTTATTAACTGTAGCTGTTCCTTCATTTGCTTTATTATATTCTATGGATGA---AGTAATAGATCCTATAATTACAATAAAAGTTATTGGAAGTCAATGGTATTGGAGTTATGAATATTC
>DQ365703.1tax_d:Eukaryotak:Stramenopilesp:Oomyceteso:Peronosporalesf:Pythiaceaeg:Halophytophthoras:Halophytophthora+batemanensis
---------------------------------------------------------------------------------------AATTATCGTAACTATTTTTGTTTGTTGGATGTTATTTAGAGTAAT-TACTCTTTTTGATGAAAAAAAAAATAAAATTCCT-GCTACTGTTGTA--CATGGTGCTACTATTGAAATTATTTGGACTTCTATTCCAGCTTTAATTTTATTAACTGTAGCAGTACCTTCTTTTGCTTTACTATATTCAATGGATGA---AGTAATTGATCCTATTATTACTTTAAAAGTAATAGGTAGTCAATGGTACTGGAGTTATGAATATTC
>EU826098.1tax_d:Eukaryotak:Stramenopilesp:Oomyceteso:Peronosporalesf:Peronosporaceaeg:Plasmoparas:Plasmopara+baudysii
---------------------------------------------------------------------------------------AATTATGATTACAGTATTTGTTTGTTGGATGTTATTTAAAGTTAT-TTTTCTTTTTGATGAAAAAAAAAATAAGATTCCT-TCAACTGTTGTA--CATGGTGCAACTATTGAAATTATTTGGACTTCTATTCCAGCTTTAATTTTATTAATTATAGCAATCCCGTCTTTCGCCTTATTATATTCAATGGATGA---AATAATTGATCCAATTATTACTTTAAAGGTAATAGGAAGTCAATGGTACTGGAGTTATGAATATTC
>FJ394339.1tax_d:Eukaryotak:Stramenopilesp:Oomyceteso:Peronosporalesf:Peronosporaceaeg:Peronosporas:Peronospora+belbahrii
---------------------------------------------------------------------------------------AATTATTGTTACTGTATTTGTATGTTGGATGTTATTTAGAGTTAT-TACTCTTTTTGATGAAAAAAAAAATAAAATACCA-GCAACTGTAGTA--CATGGAGCTACTATTGAAATTATTTGGACTTCAATACCAGCTTTAATTTTATTAATGGTTGCAATACCGTCTTTTGCTTTATTATATTCAATGGATGA---AGTTATTGATCCTATTATTACTTTAAAAGTAATTGGAAATCAATGGTATTGGAGTTATGAATATTC
>FJ394340.1tax_d:Eukaryotak:Stramenopilesp:Oomyceteso:Peronosporalesf:Peronosporaceaeg:Peronosporas:Peronospora+belbahrii
---------------------------------------------------------------------------------------AATTATTGTTACTGTATTTGTATGTTGGATGTTATTTAGAGTTAT-TACTCTTTTTGATGAAAAAAAAAATAAAATACCA-GCAACTGTAGTA--CATGGAGCTACTATTGAAATTATTTGGACTTCAATACCAGCTTTAATTTTATTAATGGTTGCAATACCGTCTTTTGCTTTATTATATTCAATGGATGA---AGTTATTGATCCTATTATTACTTTAAAAGTAATTGGAAATCAATGGTATTGGAGTTATGAATATTC
>FJ394342.1tax_d:Eukaryotak:Stramenopilesp:Oomyceteso:Peronosporalesf:Peronosporaceaeg:Peronosporas:Peronospora+belbahrii
---------------------------------------------------------------------------------------AATTATTGTTACTGTATTTGTATGTTGGATGTTATTTAGAGTTAT-TACTCTTTTTGATGAAAAAAAAAATAAAATACCA-GCAACTGTAGTA--CATGGAGCTACTATTGAAATTATTTGGACTTCAATACCAGCTTTAATTTTATTAATGGTTGCAATACCGTCTTTTGCTTTATTATATTCAATGGATGA---AGTTATTGATCCTATTATTACTTTAAAAGTAATTGGAAATCAATGGTATTGGAGTTATGAATATTC
>FJ394343.1tax_d:Eukaryotak:Stramenopilesp:Oomyceteso:Peronosporalesf:Peronosporaceaeg:Peronosporas:Peronospora+belbahrii
---------------------------------------------------------------------------------------AATTATTGTTACTGTATTTGTATGTTGGATGTTATTTAGAGTTAT-TACTCTTTTTGATGAAAAAAAAAATAAAATACCA-GCAACTGTAGTA--CATGGAGCTACTATTGAAATTATTTGGACTTCAATACCAGCTTTAATTTTATTAATGGTTGCAATACCGTCTTTTGCTTTATTATATTCAATGGATGA---AGTTATTGATCCTATTATTACTTTAAAAGTAATTGGAAATCAATGGTATTGGAGTTATGAATATTC
>KJ654229.1tax_d:Eukaryotak:Stramenopilesp:Oomyceteso:Peronosporalesf:Peronosporaceaeg:Peronosporas:Peronospora+belbahrii
---------------------------------------------------------------------------------------AATTATTGTTACTGTATTTGTATGTTGGATGTTATTTAGAGTTAT-TATTCTTTTTGATGAAAAAAAAAATAAAATACCA-GCAACTGTAGTA--CATGGAGCTACTATTGAAATTATTTGGACTTCAATACCAGCTTTAATTTTATTAATGGTTGCAATACCGTCTTTTGCTTTATTATATTCAATGGATGA---AGTTATTGACCCTATTATTACTTTAAAAGTAATTGGAAATCAATGGTATTGGAGTTATGAATATTC
>GU221940.1tax_d:Eukaryotak:Stramenopilesp:Oomyceteso:Peronosporalesf:Peronosporaceaeg:Phytophthoras:Phytophthora+bisheria
---------------------------------------------------------------------------------------AATTATGACTACTGTATTTGTTTGTTGGATGTTATTTAGAGTTAT-TACTCTTTTTGATGAAAAAAAAAACAAAATACCC-GCAACTGTTGTA--CATGGTGCAACTATTGAAATTATTTGGACTTCTATTCCAGCATTAATTTTATTAACTATTGCAATTCCATCTTTTGCTTTATTATATTCAATGGATGA---AGTAATTGATCCTATTATTACTTTAAAAGTAATAGGTAGTCAATGGTATTGGAGTTATGAATATTC
>GU221941.1tax_d:Eukaryotak:Stramenopilesp:Oomyceteso:Peronosporalesf:Peronosporaceaeg:Phytophthoras:Phytophthora+bisheria
---------------------------------------------------------------------------------------AATTATGACTACTGTATTTGTTTGTTGGATGTTATTTAGAGTTAT-TACTCTTTTTGATGAAAAAAAAAACAAAATACCC-GCAACTGTTGTA--CATGGTGCAACTATTGAAATTATTTGGACTTCTATTCCAGCATTAATTTTATTAACTATTGCAATTCCATCTTTTGCTTTATTATATTCAATGGATGA---AGTAATTGATCCTATTATTACTTTAAAAGTAATAGGTAGTCAATGGTATTGGAGTTATGAATATTC
>GU221942.1tax_d:Eukaryotak:Stramenopilesp:Oomyceteso:Peronosporalesf:Peronosporaceaeg:Phytophthoras:Phytophthora+bisheria
---------------------------------------------------------------------------------------AATTATGACTACTGTATTTGTTTGTTGGATGTTATTTAGAGTTAT-TACTCTTTTTGATGAAAAAAAAAACAAAATACCC-GCAACTGTTGTA--CATGGTGCAACTATTGAAATTATTTGGACTTCTATTCCAGCATTAATTTTATTAACTATTGCAATTCCATCTTTTGCTTTATTATATTCAATGGATGA---AGTAATTGATCCTATTATTACTTTAAAAGTAATAGGTAGTCAATGGTATTGGAGTTATGAATATTC
>JF771251.1tax_d:Eukaryotak:Stramenopilesp:Oomyceteso:Peronosporalesf:Peronosporaceaeg:Phytophthoras:Phytophthora+bisheria
---------------------------------------------------------------------------------------AATTATGACTACTGTATTTGTTTGTTGGATGTTATTTAGAGTTAT-TACTCTTTTTGATGAAAAAAAAAATAAAATACCA-GCAACTGTTGTA--CATGGTGCAACTATTGAAATTATTTGGACTTCTATTCCAGCATTAATTTTATTAACTGTTGCAGTTCCATCTTTTGCTTTATTATATTCAATGGATGA---AGTAATTGATCCTATTATTACTTTAAAAGTAATAGGTAGTCAATGGTATTGGAGTTATGAATATTC
>JF771252.1tax_d:Eukaryotak:Stramenopilesp:Oomyceteso:Peronosporalesf:Peronosporaceaeg:Phytophthoras:Phytophthora+bisheria
---------------------------------------------------------------------------------------AATTATGACTACTGTATTTGTTTGTTGGATGTTATTTAGAGTTAT-TACTCTTTTTGATGAAAAAAAAAATAAAATACCA-GCAACTGTTGTA--CATGGTGCAACTATTGAAATTATTTGGACTTCTATTCCAGCATTAATTTTATTAACTGTTGCAGTTCCATCTTTTGCTTTATTATATTCAATGGATGA---AGTAATTGATCCTATTATTACTTTAAAAGTAATAGGTAGTCAATGGTATTGGAGTTATGAATATTC
>GU292161.1tax_d:Eukaryotak:Stramenopilesp:Oomyceteso:Albuginalesf:Albuginaceaeg:Wilsonianas:Wilsoniana+bliti
---------------------------------------------------------------------------------------AATAATTATTAC-ATTTTTGTATGTTGGCTTTTATTTAGAATAAT-TTATTTATTTAATGAAAAAAAAAATAAGATTTCG-GAAACATTTGTA--CATGGATCAACAATTGAAATTGTTTGGACTACAATTCCGGCTTTAATTTTATTAATTATAGCTATTCCATCATTTGCATTATTATATTCAATGGATGA---AATTATTTATCCTATTATGACAATTAAAGTTATAGGAAGTCAATGGTTTTGGACTTATGAATATTC
>KF850480.1tax_d:Eukaryotak:Stramenopilesp:Oomyceteso:Albuginalesf:Albuginaceaeg:Wilsonianas:Wilsoniana+bliti
---------------------------------------------------------------------------------------AATTATTATTACAATTTTTGTATGTTGGCTTTTGTTTAGAATAAT-TTATTTATTTAATGAAAAAAAAAATAAAATTTCT-GAAACATTTGTA--CATGGATCAACAATTGAAATTATTTGGACTACAATTCCGGCTTTAATTTTACTAATTATCGCTATTCCATCATTTGCATTATTATATTCAATGGATGA---AATTATTTATCCTATGATGACAATTAAAGTTATAGGAAGTCAATGGTTTTGGACTTATGAATATTC
>AY129177.1tax_d:Eukaryotak:Stramenopilesp:Oomyceteso:Peronosporalesf:Peronosporaceaeg:Phytophthoras:Phytophthora+boehmeriae
---------------------------------------------------------------------------------------AATCCTTATAACCGTTTTTGTTTGTTGGTTGTTATTTAGAGTTAT-TACTCTTTTTAATGAAAAAAAAAATAAAATTCCA-TCAACTGTTGTA--CATGGTGCAACTATTGAAATTATTTGGACTTCAATTCCAGCTTTAATATTATTAACTGTTGCAATTCCATCTTTTGCTTTATTATATTCAATGGATGA---AGTAATTGACCCTATTATTACTTTAAAAGTAATTGGAAGTCAATGGTATTGGAGTTATGAATATTC
>DQ365736.1tax_d:Eukaryotak:Stramenopilesp:Oomyceteso:Peronosporalesf:Peronosporaceaeg:Phytophthoras:Phytophthora+boehmeriae
---------------------------------------------------------------------------------------AATTCTTATAACTGTTTTTGTTTGTTGGTTGTTATTTAGAGTTAT-TACTCTTTTTAATGAAAAAAAAAATAAAATTCCA-TCAACTGTTGTA--CATGGTGCAACTATTGAAATTATTTGGACTTCAATTCCTGCTTTAATATTATTAACTGTTGCAATTCCATCTTTTGCTTTATTATATTCTATGGATGA---AGTAATTGATCCAATTATTACTTTAAAAGTAATTGGAAGTCAATGGTATTGGAGTTATGAATATTC
>GU221943.1tax_d:Eukaryotak:Stramenopilesp:Oomyceteso:Peronosporalesf:Peronosporaceaeg:Phytophthoras:Phytophthora+boehmeriae
---------------------------------------------------------------------------------------AATCCTTATAACCGTTTTTGTTTGTTGGTTGTTATTTAGAGTTAT-TACTCTTTTTAATGAAAAAAAAAATAAAATTCCA-TCAACTGTTGTA--CATGGTGCAACTATTGAAATTATTTGGACTTCAATTCCAGCTTTAATATTATTAACTGTTGCAATTCCATCTTTTGCTTTATTATATTCAATGGATGA---AGTAATTGACCCTATTATTACTTTAAAAGTAATTGGAAGTCAATGGTATTGGAGTTATGAATATTC
>GU221944.1tax_d:Eukaryotak:Stramenopilesp:Oomyceteso:Peronosporalesf:Peronosporaceaeg:Phytophthoras:Phytophthora+boehmeriae
---------------------------------------------------------------------------------------AATTCTTATAACTGTTTTTGTTTGTTGGTTGTTATTTAGAGTTAT-TACTCTTTTTAATGAAAAAAAAAATAAAATTCCA-TCAACTGTTGTA--CATGGTGCAACTATTGAAATTATTTGGACATCAATTCCTGCTTTAATATTATTAACTGTTGCAATTCCATCTTTTGCTTTACTATATTCAATGGATGA---AGTAATTGATCCAATTATTACTTTAAAAGTAATTGGAAGTCAATGGTATTGGAGTTATGAATATTC
>GU318298.1tax_d:Eukaryotak:Stramenopilesp:Oomyceteso:Peronosporalesf:Peronosporaceaeg:Phytophthoras:Phytophthora+boehmeriae
---------------------------------------------------------------------------------------AATTCTTATAACTGTTTTTGTTTGTTGGTTGTTATTTAGAGTTAT-TACTCTTTTTAATGAAAAAAAAAATAAAATTCCA-TCAACTGTTGTA--CATGGTGCAACTATTGAAATTATTTGGACTTCAATTCCTGCTTTAATATTATTAACTGTTGCAATTCCATCTTTTGCTTTATTATATTCTATGGATGA---AGTAATTGATCCAATTATTACTTTAAAAGTAATTGGAAGTCAATGGTATTGGAGTTATGAATATTC
>DQ365720.1tax_d:Eukaryotak:Stramenopilesp:Oomyceteso:Peronosporalesf:Peronosporaceaeg:Peronosporas:Peronospora+bonihenrici
---------------------------------------------------------------------------------------AATTATTGTTACAGTATTTGTTTGTTGGATGTTATTTAGAGTAAT-TACTCTTTTTGATGAAAAAAAAAATAAAATCCCA-GCAACAGTAGTA--CATGGGGCTACTATTGAAATTATTTGGACTTCTATTCCAGCCTTAATTTTATTAATGGTTGCAGTACCTTCTTTTGCTTTATTATATTCAATGGATGA---AGTAATTGATCCTATTATTACATTAAAAGTAATAGGTAACCAATGGTACTGGAGTTATGAATATTC
>KJ651359.1tax_d:Eukaryotak:Stramenopilesp:Oomyceteso:Peronosporalesf:Peronosporaceaeg:Peronosporas:Peronospora+bonihenrici
---------------------------------------------------------------------------------------AATTATTGTTACAGTATTTGTTTGTTGGATGTTATTTAGAGTAAT-TACTCTTTTTGATGAAAAAAAAAATAAAATCCCA-GCAACAGTAGTA--CATGGGGCTACTATTGAAATTATTTGGACTTCTATTCCAGCCTTAATTTTATTAATGGTTGCAGTACCTTCTTTTGCTTTATTATATTCAATGGATGA---AGTAATTGATCCTATTATTACATTAAAAGTAATAGGTAACCAATGGTACTGGAGTTATGAATATTC
>KJ654200.1tax_d:Eukaryotak:Stramenopilesp:Oomyceteso:Peronosporalesf:Peronosporaceaeg:Peronosporas:Peronospora+bonihenrici
---------------------------------------------------------------------------------------AATTATTGTTACAGTATTTGTTTGTTGGATGTTATTTAGAGTAAT-TACTCTTTTTGATGAAAAAAAAAATAAAATCCCA-GCAACAGTAGTA--CATGGGGCTACTATTGAAATTATTTGGACTTCTATTCCAGCCTTAATTTTATTAATGGTTGCAGTACCTTCTTTTGCTTTATTATATTCAATGGATGA---AGTAATTGATCCTATTATTACATTAAAAGTAATAGGTAACCAATGGTACTGGAGTTATGAATATTC
>KP330687.1tax_d:Eukaryotak:Stramenopilesp:Oomyceteso:Peronosporalesf:Peronosporaceaeg:Peronosporas:Peronospora+bonihenrici
---------------------------------------------------------------------------------------AATTATTGTTACAGTATTTGTTTGTTGGATGTTATTTAGAGTAAT-TACTCTTTTTGATGAAAAAAAAAATAAAATCCCA-GCAACAGTAGTA--CATGGGGCTACTATTGAAATTATTTGGACTTCTATTCCAGCCTTAATTTTATTAATGGTTGCAGTACCTTCTTTTGCTTTATTATATTCAATGGATGA---AGTAATTGATCCTATTATTACATTAAAAGTAATAGGTAACCAATGGTACTGGAGTTATGAATATTC
>AB690677.1tax_d:Eukaryotak:Stramenopilesp:Oomyceteso:Peronosporalesf:Pythiaceaeg:Phytopythiums:Phytopythium+boreale
---------------------------------------------------------------------------------------AGTTATTATAACAGTTTTTGTTTGTTGGATGTTATTTAGAGTTAT-TTATCTTTTTGATGAACAAAAAAATAAAGTTCCT-GCTACTGTTATA--CACGGTGCTACTATTGAAATTATTTGGACTACTATTCCAGCTTTAATTTTATTAACAGTTGCTATTCCTTCTTTTGCATTATTATATTCAATGGATGA---AGTTATTGATCCTATTATTACTGTTAAAGTTATAGGTAGTCAATGGTATTGGAGTTATGAATATTC
>GU221945.1tax_d:Eukaryotak:Stramenopilesp:Oomyceteso:Peronosporalesf:Peronosporaceaeg:Phytophthoras:Phytophthora+botryosa
---------------------------------------------------------------------------------------AATTATGATTGTTGTATTTGTATGTTGGATGTTATTTAGAGTTAT-TACTCTTTTTGATGAAAAAAAAAATAAAATTCCA-GCAACTGTTGTA--CATGGTGCTACTATTGAAATTATTTGGACTTCTATTCCAGCTTTAATTTTATTAACTGTAGCAATACCATCTTTTGCATTATTATATTCAATGGATGA---AGTAATAGATCCTATTATTACTTTAAAAGTGATTGGTAGTCAATGGTATTGGAGCTATGAATATTC
>GU221946.1tax_d:Eukaryotak:Stramenopilesp:Oomyceteso:Peronosporalesf:Peronosporaceaeg:Phytophthoras:Phytophthora+botryosa
---------------------------------------------------------------------------------------AATTATGATTGTTGTATTTGTATGTTGGATGTTATTTAGAGTTAT-TACTCTTTTTGATGAAAAAAAAAATAAAATTCCA-GCAACTGTTGTA--CATGGTGCTACTATTGAAATTATTTGGACTTCTATTCCAGCTTTAATTTTATTAACTGTAGCAATACCATCTTTTGCATTATTATATTCAATGGATGA---AGTAATAGATCCTATTATTACTTTAAAAGTGATTGGTAGTCAATGGTATTGGAGCTATGAATATTC
>GU221947.1tax_d:Eukaryotak:Stramenopilesp:Oomyceteso:Peronosporalesf:Peronosporaceaeg:Phytophthoras:Phytophthora+botryosa
---------------------------------------------------------------------------------------AATTATGATTGTTGTATTTGTATGTTGGATGTTATTTAGAGTTAT-TACTCTTTTTGATGAAAAAAAAAATAAAATTCCA-GCAACTGTTGTA--CATGGTGCTACTATTGAAATTATTTGGACTTCTATTCCAGCTTTAATTTTATTAACTGTAGCAATACCATCTTTTGCATTATTATATTCAATGGATGA---AGTAATAGATCCTATTATTACTTTAAAAGTGATTGGTAGTCAATGGTATTGGAGCTATGAATATTC
>GU221948.1tax_d:Eukaryotak:Stramenopilesp:Oomyceteso:Peronosporalesf:Peronosporaceaeg:Phytophthoras:Phytophthora+botryosa
---------------------------------------------------------------------------------------AATTATGATTGTTGTATTTGTATGTTGGATGTTATTTAGAGTTAT-TACTCTTTTTGATGAAAAAAAAAATAAAATTCCA-GCAACTGTTGTA--CATGGTGCTACTATTGAAATTATTTGGACTTCTATTCCAGCTTTAATTTTATTAACTGTAGCAATACCATCTTTTGCATTATTATATTCAATGGATGA---AGTAATAGATCCTATTATTACTTTAAAAGTGATTGGTAGTCAATGGTATTGGAGCTATGAATATTC
>JN618581.1tax_d:Eukaryotak:Stramenopilesp:Oomyceteso:Peronosporalesf:Peronosporaceaeg:Phytophthoras:Phytophthora+botryosa
---------------------------------------------------------------------------------------AATTATGATTGTTGTATTTGTATGTTGGATGTTATTTAGAGTTAT-TACTCTTTTTGATGAAAAAAAAAATAAAATTCCA-GCAACTGTTGTA--CATGGTGCTACTATTGAAATTATTTGGACTTCTATTCCAGCTTTAATTTTATTAACTGTAGCAATACCATCTTTTGCATTATTATATTCAATGGATGA---AGTAATAGATCCTATTATTACTTTAAAAGTGATTGGTAGTCAATGGTATTGGAGCTATGAATATTC
>JN618582.1tax_d:Eukaryotak:Stramenopilesp:Oomyceteso:Peronosporalesf:Peronosporaceaeg:Phytophthoras:Phytophthora+botryosa
---------------------------------------------------------------------------------------AATTATGATTGTTGTATTTGTATGTTGGATGTTATTTAGAGTTAT-TACTCTTTTTGATGAAAAAAAAAATAAAATTCCA-GCAACTGTTGTA--CATGGTGCTACTATTGAAATTATTTGGACTTCTATTCCAGCTTTAATTTTATTAACTGTAGCAATACCATCTTTTGCATTATTATATTCAATGGATGA---AGTAATAGATCCTATTATTACTTTAAAAGTGATTGGTAGTCAATGGTATTGGAGCTATGAATATTC
>JN618604.1tax_d:Eukaryotak:Stramenopilesp:Oomyceteso:Peronosporalesf:Peronosporaceaeg:Phytophthoras:Phytophthora+botryosa
---------------------------------------------------------------------------------------AATTATGATTGTTGTATTTGTATGTTGGATGTTATTTAGAGTTAT-TACTCTTTTTGATGAAAAAAAAAATAAAATTCCA-GCAACTGTTGTA--CATGGTGCTACTATTGAAATTATTTGGACTTCTATTCCAGCTTTAATTTTATTAACTGTAGCAATACCATCTTTTGCATTATTATATTCAATGGATGA---AGTAATAGATCCTATTATTACTTTAAAAGTGATTGGTAGTCAATGGTATTGGAGCTATGAATATTC
>JN618605.1tax_d:Eukaryotak:Stramenopilesp:Oomyceteso:Peronosporalesf:Peronosporaceaeg:Phytophthoras:Phytophthora+botryosa
---------------------------------------------------------------------------------------AATTATGATTACTGTATTTGTTTGTTGGATGTTATTTAGAGTTAT-TACTCTTTTTGATGAAAAAAACAATAAAATCCCA-TCAACTATTGTA--CATGGTGCTACTATTGAAATTATTTGGACTTCTATTCCAGCTTTAATTCTATTAACTGTTGCAATTCCATCTTTTGCTTTATTATATTCTATGGATGA---AGTAATTGATCCAATTATAACTTTAAAAGTTATAGGTAGTCAATGGTATTGGAGTTATGAATATTC
>JN618608.1tax_d:Eukaryotak:Stramenopilesp:Oomyceteso:Peronosporalesf:Peronosporaceaeg:Phytophthoras:Phytophthora+botryosa
---------------------------------------------------------------------------------------AATTATGATTGTTGTATTTGTATGTTGGATGTTATTTAGAGTTAT-TACTCTTTTTGATGAAAAAAAAAATAAAATTCCA-GCAACTGTTGTA--CATGGTGCTACTATTGAAATTATTTGGACTTCTATTCCAGCTTTAATTTTATTAACTGTAGCAATACCATCTTTTGCATTATTATATTCAATGGATGA---AGTAATAGATCCTATTATTACTTTAAAAGTGATTGGTAGTCAATGGTATTGGAGCTATGAATATTC
>JN618609.1tax_d:Eukaryotak:Stramenopilesp:Oomyceteso:Peronosporalesf:Peronosporaceaeg:Phytophthoras:Phytophthora+botryosa
---------------------------------------------------------------------------------------AATTATGATTGTTGTATTTGTATGTTGGATGTTATTTAGAGTTAT-TACTCTTTTTGATGAAAAAAAAAATAAAATTCCA-GCAACTGTTGTA--CATGGTGCTACTATTGAAATTATTTGGACTTCTATTCCAGCTTTAATTTTATTAACTGTAGCAATACCATCTTTTGCATTATTATATTCAATGGATGA---AGTAATAGATCCTATTATTACTTTAAAAGTGATTGGTAGTCAATGGTATTGGAGCTATGAATATTC
>JN618610.1tax_d:Eukaryotak:Stramenopilesp:Oomyceteso:Peronosporalesf:Peronosporaceaeg:Phytophthoras:Phytophthora+botryosa
---------------------------------------------------------------------------------------AATTATGATTGTTGTATTTGTATGTTGGATGTTATTTAGAGTTAT-TACTCTTTTTGATGAAAAAAAAAATAAAATTCCA-GCAACTGTTGTA--CATGGTGCTACTATTGAAATTATTTGGACTTCTATTCCAGCTTTAATTTTATTAACTGTAGCAATACCATCTTTTGCATTATTATATTCAATGGATGA---AGTAATAGATCCTATTATTACTTTAAAAGTGATTGGTAGTCAATGGTATTGGAGCTATGAATATTC
>JN618611.1tax_d:Eukaryotak:Stramenopilesp:Oomyceteso:Peronosporalesf:Peronosporaceaeg:Phytophthoras:Phytophthora+botryosa
---------------------------------------------------------------------------------------AATTATGATTGTTGTATTTGTATGTTGGATGTTATTTAGAGTTAT-TACTCTTTTTGATGAAAAAAAAAATAAAATTCCA-GCAACTGTTGTA--CATGGTGCTACTATTGAAATTATTTGGACTTCTATTCCAGCTTTAATTTTATTAACTGTAGCAATACCATCTTTTGCATTATTATATTCAATGGATGA---AGTAATAGATCCTATTATTACTTTAAAAGTGATTGGTAGTCAATGGTATTGGAGCTATGAATATTC
>DQ365704.1tax_d:Eukaryotak:Stramenopilesp:Oomyceteso:Peronosporalesf:Peronosporaceaeg:Hyaloperonosporas:Hyaloperonospora+brassicae
---------------------------------------------------------------------------------------AATTGTTATTACGGTATTTGTTTGTTGGATGTTATTTAGAGTTAT-TACTCTTTTTGATGAAAAAAAAAATAAAATTCCG-GCAACGATTGTT--CATGGTGCTACTATTGAAATTATTTGGACGTCTATTCCTGCTTTAATTTTATTAATTGTTGCAATACCCTCATTCGCTTTATTATATTCAATGGATGA---AGTAATTGATCCTATTATTACTTTAAAAGTAATAGGAAGTCAATGGTATTGGAGTTATGAATATTC
>GU221949.1tax_d:Eukaryotak:Stramenopilesp:Oomyceteso:Peronosporalesf:Peronosporaceaeg:Phytophthoras:Phytophthora+brassicae
---------------------------------------------------------------------------------------AATTATGATTACTGTATTTGTTTGTTGGATGTTATTTAGAGTTAT-TACTCTTTTTGATGAAAAAAAAAATAAGATACCT-TCTACGGTAATA--CATGGTGCAACAATCGAAATTATTTGGACATCTATTCCAGCTTTAATTCTTTTAATTGTTGCAGTACCTTCTTTTGCTTTATTATATTCAATGGATGA---AGTAATAGATCCTATTATTACTTTAAAAGTAATTGGTAGTCAATGGTACTGGAGTTATGAATATTC
>GU221950.1tax_d:Eukaryotak:Stramenopilesp:Oomyceteso:Peronosporalesf:Peronosporaceaeg:Phytophthoras:Phytophthora+brassicae
---------------------------------------------------------------------------------------AATTATGATTACTGTATTTGTTTGTTGGATGTTATTTAGAGTTAT-TACTCTTTTTGATGAAAAAAAAAATAAGATACCT-TCTACGGTAATA--CATGGTGCAACAATCGAAATTATTTGGACATCTATTCCAGCTTTAATTCTTTTAATTGTTGCAGTACCTTCTTTTGCTTTATTATATTCAATGGATGA---AGTAATAGATCCTATTATTACTTTAAAAGTAATTGGTAGTCAATGGTACTGGAGTTATGAATATTC
>JF771253.1tax_d:Eukaryotak:Stramenopilesp:Oomyceteso:Peronosporalesf:Peronosporaceaeg:Phytophthoras:Phytophthora+brassicae
---------------------------------------------------------------------------------------AATTATGATTACTGTATTTGTTTGTTGGATGTTATTTAGAGTTAT-TACTCTTTTTGATGAAAAAAAAAATAAGATACCT-TCTACGGTAATA--CATGGTGCAACAATCGAAATTATTTGGACATCTATTCCAGCTTTAATTCTTTTAATTGTTGCAGTACCTTCTTTTGCTTTATTATATTCAATGGATGA---AGTAATAGATCCTATTATTACTTTAAAAGTAATTGGTAGTCAATGGTACTGGAGTTATGAATATTC
>JF771254.1tax_d:Eukaryotak:Stramenopilesp:Oomyceteso:Peronosporalesf:Peronosporaceaeg:Phytophthoras:Phytophthora+brassicae
---------------------------------------------------------------------------------------AATTATGATTACTGTATTTGTTTGTTGGATGTTATTTAGAGTTAT-TACTCTTTTTGATGAAAAAAAAAATAAGATACCT-TCTACGGTAATA--CATGGTGCAACAATCGAAATTATTTGGACATCTATTCCAGCTTTAATTCTTTTAATTGTTGCAGTACCTTCTTTTGCTTTATTATATTCAATGGATGA---AGTAATAGATCCTATTATTACTTTAAAAGTAATTGGTAGTCAATGGTACTGGAGTTATGAATATTC
>JF771255.1tax_d:Eukaryotak:Stramenopilesp:Oomyceteso:Peronosporalesf:Peronosporaceaeg:Phytophthoras:Phytophthora+brassicae
---------------------------------------------------------------------------------------AATTATGATTACTGTATTTGTTTGTTGGATGTTATTTAGAGTTAT-TACTCTTTTTGATGAAAAAAAAAATAAGATACCT-TCTACGGTAATA--CATGGTGCAACAATCGAAATTATTTGGACATCTATTCCAGCTTTAATTCTTTTAATTGTTGCAGTACCTTCTTTTGCTTTATTATATTCAATGGATGA---AGTAATAGATCCTATTATTACTTTAAAAGTAATTGGTAGTCAATGGTACTGGAGTTATGAATATTC
>JF771256.1tax_d:Eukaryotak:Stramenopilesp:Oomyceteso:Peronosporalesf:Peronosporaceaeg:Phytophthoras:Phytophthora+brassicae
---------------------------------------------------------------------------------------AATTATGATTACTGTATTTGTTTGTTGGATGTTATTTAGAGTTAT-TACTCTTTTTGATGAAAAAAAAAATAAGATACCT-TCTACGGTAATA--CATGGTGCAACAATCGAAATTATTTGGACATCTATTCCAGCTTTAATTCTTTTAATTGTTGCAGTACCTTCTTTTGCTTTATTATATTCAATGGATGA---AGTAATAGATCCTATTATTACTTTAAAAGTAATTGGTAGTCAATGGTACTGGAGTTATGAATATTC
>KJ595368.1tax_d:Eukaryotak:Stramenopilesp:Oomyceteso:Peronosporalesf:Pythiaceaeg:Globisporangiums:Globisporangium+buismaniae
---------------------------------------------------------------------------------------AATTGTTATAACTACTTTTGTTTGTTGGATGTTATTTAGAGTTAT-TACTCTTTTTGATGAAAAAAAAAATAAAATTCCA-TCAACTGTTGTA--CATGGTGCCACTATTGAAATTATTTGGACTTCAATTCCAGCTTTAATTTTATTAACTGTAGCAATTCCATCATTTGCTTTATTATATTCGATGGATGA---GGTTATTGATCCAATTATTACAATAAAAGTAATTGGTAGTCAATGGTATTGGAGTTATGAATATTC
>KJ651360.1tax_d:Eukaryotak:Stramenopilesp:Oomyceteso:Peronosporalesf:Peronosporaceaeg:Peronosporas:Peronospora+bulbocapni
---------------------------------------------------------------------------------------AATTATTATTACTGTATTTGTTTGTTGGTTATTATTTAGAGTAAT-TACTCTTTTTGATGAAAAAATAAATAAAATCCCC-GCAACCATAGTA--CATGGGGCTACTATCGAAATTATTTGGACTTCTATTCCAGCTTTAATTTTATTAATGGTTGCAGTACCTTCGTTTGCTTTATTGTATTCAATGGATGA---AGTAATTGACCCTATTATTACATTAAAGGTAATAGGTAATCAATGGTACTGGAGTTATGAATATTC
>KJ654205.1tax_d:Eukaryotak:Stramenopilesp:Oomyceteso:Peronosporalesf:Peronosporaceaeg:Peronosporas:Peronospora+bulbocapni
---------------------------------------------------------------------------------------AATTATTGTTACTGTATTTGTTTGTTGGCTGTTATTTAGAGTAAT-TACTCTTTTTGATGAAAAAATAAATAAAATCCCC-GCAACTGTAGTA--CATGGGGCTACTATCGAAATTATTTGGACTTCTATTCCAGCTTTAATTTTATTAATGGTTGCAGTGCCTTCTTTTGCTTTATTATATTCAATGGATGA---AGTAATTGACCCTATCATTACATTAAAGGTAATAGGAAATCAATGGTACTGGAGTTATGAATATTC
>KP965746.1tax_d:Eukaryotak:Stramenopilesp:Oomyceteso:Peronosporalesf:Peronosporaceaeg:Eraphthoras:Eraphthora+butleri
---------------------------------------------------------------------------------------AATTATTATTGTTGTATTTGTTGGTTGGATGTTGGGTAGGATCAT-CTTCCTATTTGATAGTCGAAAAAATAAAATTCCG-GCTACGGTTGTA--CATGGTGCTATGATTGAAATTATCTGGACTTCTATTCCAGCCATTATTTTGTTGATTATTGCAATTCCTTCGTTTGCATTATTGTATTCCATGGATGA---GATGATTGATCCAATTATTACGTTGAAAGTTATAGGTAGTCAGTGGTATTGGAGTTATGAATATTC
>AY129178.1tax_d:Eukaryotak:Stramenopilesp:Oomyceteso:Peronosporalesf:Peronosporaceaeg:Phytophthoras:Phytophthora+cactorum
---------------------------------------------------------------------------------------AATTATGATTACTGTATTTGTTTGTTGGATGTTATTTAGAGTTAT-AACTCTTTTTGATGAAAAAAATAATAAAATTCCT-TCAACTGTTGTA--CATGGTGCTACTATTGAAATTATTTGGACTTCTATTCCAGCTTTAATTTTATTAACTGTTGCAGTTCCATCTTTTGCTTTATTATATTCAATGGATGA---AGTAATTGATCCAATTATTACTTTAAAAGTAATTGGTAGTCAATGGTACTGGAGTTATGAATATTC
>AY129179.1tax_d:Eukaryotak:Stramenopilesp:Oomyceteso:Peronosporalesf:Peronosporaceaeg:Phytophthoras:Phytophthora+cactorum
---------------------------------------------------------------------------------------AATTATGATTACTGTATTTGTTTGTTGGATGTTATTTAGAGTTAT-AACTCTTTTTGATGAAAAAAATAATAAAATTCCT-TCAACTGTTGTA--CATGGTGCTACTATTGAAATTATTTGGACTTCTATTCCAGCTTTAATTTTATTAACTGTTGCAGTTCCATCTTTTGCTTTATTATATTCAATGGATGA---AGTAATTGATCCAATTATTACTTTAAAAGTAATTGGTAGTCAATGGTACTGGAGTTATGAATATTC
>AY129180.1tax_d:Eukaryotak:Stramenopilesp:Oomyceteso:Peronosporalesf:Peronosporaceaeg:Phytophthoras:Phytophthora+cactorum
---------------------------------------------------------------------------------------AATTATGATTACTGTATTTGTTTGTTGGATGTTATTTAGAGTTAT-AACTCTTTTTGATGAAAAAAATAATAAAATTCCT-TCAACTGTTGTA--CATGGTGCTACTATTGAAATTATTTGGACTTCTATTCCAGCTTTAATTTTATTAACTGTTGCAGTTCCATCTTTTGCTTTATTATATTCAATGGATGA---AGTAATTGATCCAATTATTACTTTAAAAGTAATTGGTAGTCAATGGTACTGGAGTTATGAATATTC
>DQ071404.1tax_d:Eukaryotak:Stramenopilesp:Oomyceteso:Peronosporalesf:Peronosporaceaeg:Phytophthoras:Phytophthora+cactorum
---------------------------------------------------------------------------------------AATTATGATTACTGTATTTGTTTGTTGGATGTTATTTAGAGTTAT-AACTCTTTTTGATGAAAATAATAATAAAATTCCT-TCAACTGTTGTA--CATGGTGCTACTATTGAAATTATTTGGACTTCTATTCCAGCTTTAATTTTATTAACTGTTGCAGTTCCATCTTTTGCTTTATTATATTCAATGGATGA---AGTAATTGATCCAATTATTACTTTAAAAGTAATTGGTAGTCAATGGTACTGGAGTTATGAATATTC
>DQ071405.1tax_d:Eukaryotak:Stramenopilesp:Oomyceteso:Peronosporalesf:Peronosporaceaeg:Phytophthoras:Phytophthora+cactorum
---------------------------------------------------------------------------------------AATTATGATTACTGTATTTGTTTGTTGGATGTTATTTAGAGTTAT-AACTCTTTTTGATGAAAAAAATAATAAAATCCCT-TCAACTATTGTA--CATGGTGCTACTATTGAAATTATTTGGACTTCTATTCCAGCTTTAATTTTATTAACTGTTGCAGTTCCCTCTTTTGCTTTATTATATTCAATGGATGA---AGTAATTGATCCAATTATTACATTAAAAGTAATTGGTAGTCAATGGTATTGGAGTTATGAATATTC
>DQ071406.1tax_d:Eukaryotak:Stramenopilesp:Oomyceteso:Peronosporalesf:Peronosporaceaeg:Phytophthoras:Phytophthora+cactorum
---------------------------------------------------------------------------------------AATTATGATTACTGTATTTGTTTGTTGGATGTTATTTAGAGTTAT-AACTCTTTTTGATGAAAATAATAATAAAATTCCT-TCAACTGTTGTA--CATGGTGCTACTATTGAAATTATTTGGACTTCTATTCCAGCTTTAATTTTATTAACTGTTGCAGTTCCATCTTTTGCTTTATTATATTCAATGGATGA---AGTAATTGATCCAATTATTACTTTAAAAGTAATTGGTAGTCAATGGTACTGGAGTTATGAATATTC
>DQ071407.1tax_d:Eukaryotak:Stramenopilesp:Oomyceteso:Peronosporalesf:Peronosporaceaeg:Phytophthoras:Phytophthora+cactorum
---------------------------------------------------------------------------------------AATTATGATTACAGTATTTGTTTGTTGGATGTTATTTAGAGTTAT-TACTCTTTTTGATGAAAAAAAAAATAAAATCCCA-TCAACTGTTGTA--CATGGTGCTACTATTGAAATTATTTGGACATCTATTCCAGCTTTAATTTTATTAACAGTTGCAGTTCCATCTTTTGCATTATTATATTCAATGGATGA---AGTAATTGATCCTATTATTACTTTAAAAGTAATAGGTAGTCAATGGTATTGGAGTTACGAATATTC
>DQ365737.1tax_d:Eukaryotak:Stramenopilesp:Oomyceteso:Peronosporalesf:Peronosporaceaeg:Phytophthoras:Phytophthora+cactorum
---------------------------------------------------------------------------------------AATTATGATTACTGTATTTGTTTGTTGGATGTTATTTAGAGTTAT-AACTCTTTTTGATGAAAAAAATAATAAAATTCCT-TCAACTGTTGTA--CATGGTGCTACTATTGAAATTATTTGGACTTCTATTCCAGCTTTAATTTTATTAACTGTTGCAGTTCCATCTTTTGCTTTATTATATTCAATGGATGA---AGTAATTGATCCAATTATTACTTTAAAAGTAATTGGTAGTCAATGGTACTGGAGTTATGAATATTC
>EU109576.1tax_d:Eukaryotak:Stramenopilesp:Oomyceteso:Peronosporalesf:Peronosporaceaeg:Phytophthoras:Phytophthora+cactorum
---------------------------------------------------------------------------------------AATTATGATTACTGTATTTGTTTGTTGGATGTTATTTAGAGTTAT-AACTCTTTTTGATGAAAAAAATAATAAAATTCCT-TCAACTGTTGTA--CATGGTGCTACTATTGAAATTATTTGGACTTCTATTCCAGCTTTAATTTTATTAACTGTTGCAGTTCCATCTTTTGCTTTATTATATTCAATGGATGA---AGTAATTGATCCAATTATTACTTTAAAAGTAATTGGTAGTCAATGGTACTGGAGTTATGAATATTC
>GU221951.1tax_d:Eukaryotak:Stramenopilesp:Oomyceteso:Peronosporalesf:Peronosporaceaeg:Phytophthoras:Phytophthora+cactorum
---------------------------------------------------------------------------------------AATTATGATTACTGTATTTGTTTGTTGGATGTTATTTAGAGTTAT-AACTCTTTTTGATGAAAAAAATAATAAAATTCCT-TCAACTGTTGTA--CATGGTGCTACTATTGAAATTATTTGGACTTCTATTCCAGCTTTAATTTTATTAACTGTTGCAGTTCCATCTTTTGCTTTATTATATTCAATGGATGA---AGTAATTGATCCAATTATTACTTTAAAAGTAATTGGTAGTCAATGGTACTGGAGTTATGAATATTC
>GU221952.1tax_d:Eukaryotak:Stramenopilesp:Oomyceteso:Peronosporalesf:Peronosporaceaeg:Phytophthoras:Phytophthora+cactorum
---------------------------------------------------------------------------------------AATTATGATTACTGTATTTGTTTGTTGGATGTTATTTAGAGTTAT-AACTCTTTTTGATGAAAAAAATAATAAAATTCCT-TCAACTGTTGTA--CATGGTGCTACTATTGAAATTATTTGGACTTCTATTCCAGCTTTAATTTTATTAACTGTTGCAGTTCCATCTTTTGCTTTATTATATTCAATGGATGA---AGTAATTGATCCAATTATTACTTTAAAAGTAATTGGTAGTCAATGGTACTGGAGTTATGAATATTC
>GU221953.1tax_d:Eukaryotak:Stramenopilesp:Oomyceteso:Peronosporalesf:Peronosporaceaeg:Phytophthoras:Phytophthora+cactorum
---------------------------------------------------------------------------------------AATTATGATTACTGTATTTGTTTGTTGGATGTTATTTAGAGTTAT-AACTCTTTTTGATGAAAAAAATAATAAAATCCCT-TCAACTATTGTA--CATGGTGCTACTATTGAAATTATTTGGACTTCTATTCCAGCTTTAATTTTATTAACTGTTGCAGTTCCCTCTTTTGCTTTATTATATTCAATGGATGA---AGTAATTGATCCAATTATTACATTAAAAGTAATTGGTAGTCAATGGTATTGGAGTTATGAATATTC
>JF771257.1tax_d:Eukaryotak:Stramenopilesp:Oomyceteso:Peronosporalesf:Peronosporaceaeg:Phytophthoras:Phytophthora+cactorum
---------------------------------------------------------------------------------------AATTATGATTACTGTATTTGTTTGTTGGATGTTATTTAGAGTTAT-AACTCTTTTTGATGAAAAAAATAATAAAATTCCT-TCAACTGTTGTA--CATGGTGCTACTATTGAAATTATTTGGACTTCTATTCCAGCTTTAATTTTATTAACTGTTGCAGTTCCATCTTTTGCTTTATTATATTCAATGGATGA---AGTAATTGATCCAATTATTACTTTAAAAGTAATTGGTAGTCAATGGTACTGGAGTTATGAATATTC
>JF771258.1tax_d:Eukaryotak:Stramenopilesp:Oomyceteso:Peronosporalesf:Peronosporaceaeg:Phytophthoras:Phytophthora+cactorum
---------------------------------------------------------------------------------------AATTATGATTACTGTATTTGTTTGTTGGATGTTATTTAGAGTTAT-AACTCTTTTTGATGAAAAAAATAATAAAATTCCT-TCAACTGTTGTA--CATGGTGCTACTATTGAAATTATTTGGACTTCTATTCCAGCTTTAATTTTATTAACTGTTGCAGTTCCATCTTTTGCTTTATTATATTCAATGGATGA---AGTAATTGATCCAATTATTACTTTAAAAGTAATTGGTAGTCAATGGTACTGGAGTTATGAATATTC
>JF771259.1tax_d:Eukaryotak:Stramenopilesp:Oomyceteso:Peronosporalesf:Peronosporaceaeg:Phytophthoras:Phytophthora+cactorum
---------------------------------------------------------------------------------------AATTATGATTACTGTATTTGTTTGTTGGATGTTATTTAGAGTTAT-AACTCTTTTTGATGAAAAAAATAATAAAATTCCT-TCAACTGTTGTA--CATGGTGCTACTATTGAAATTATTTGGACTTCTATTCCAGCTTTAATTTTATTAACTGTTGCAGTTCCATCTTTTGCTTTATTATATTCAATGGATGA---AGTAATTGATCCAATTATTACTTTAAAAGTAATTGGTAGTCAATGGTACTGGAGTTATGAATATTC
>JF771260.1tax_d:Eukaryotak:Stramenopilesp:Oomyceteso:Peronosporalesf:Peronosporaceaeg:Phytophthoras:Phytophthora+cactorum
---------------------------------------------------------------------------------------AATTATGATTACTGTATTTGTTTGTTGGATGTTATTTAGAGTTAT-AACTCTTTTTGATGAAAAAAATAATAAAATTCCT-TCAACTGTTGTA--CATGGTGCTACTATTGAAATTATTTGGACTTCTATTCCAGCTTTAATTTTATTAACTGTTGCAGTTCCATCTTTTGCTTTATTATATTCAATGGATGA---AGTAATTGATCCAATTATTACTTTAAAAGTAATTGGTAGTCAATGGTACTGGAGTTATGAATATTC
>JF771261.1tax_d:Eukaryotak:Stramenopilesp:Oomyceteso:Peronosporalesf:Peronosporaceaeg:Phytophthoras:Phytophthora+cactorum
---------------------------------------------------------------------------------------AATTATGATTACTGTATTTGTTTGTTGGATGTTATTTAGAGTTAT-AACTCTTTTTGATGAAAAAAATAATAAAATTCCT-TCAACTGTTGTA--CATGGTGCTACTATTGAAATTATTTGGACTTCTATTCCAGCTTTAATTTTATTAACTGTTGCAGTTCCATCTTTTGCTTTATTATATTCAATGGATGA---AGTAATTGATCCAATTATTACTTTAAAAGTAATTGGTAGTCAATGGTACTGGAGTTATGAATATTC
>JF771262.1tax_d:Eukaryotak:Stramenopilesp:Oomyceteso:Peronosporalesf:Peronosporaceaeg:Phytophthoras:Phytophthora+cactorum
---------------------------------------------------------------------------------------AATTATGATTACTGTATTTGTTTGTTGGATGTTATTTAGAGTTAT-AACTCTTTTTGATGAAAATAATAATAAAATTCCT-TCAACTGTTGTA--CATGGTGCTACTATTGAAATTATTTGGACTTCTATTCCAGCTTTAATTTTATTAACTGTTGCAGTTCCATCTTTTGCTTTATTATATTCAATGGATGA---AGTAATTGATCCAATTATTACTTTAAAAGTAATTGGTAGTCAATGGTACTGGAGTTATGAATATTC
>JF771401.1tax_d:Eukaryotak:Stramenopilesp:Oomyceteso:Peronosporalesf:Peronosporaceaeg:Phytophthoras:Phytophthora+cactorum
---------------------------------------------------------------------------------------AATTATGATTACTGTATTTGTTTGTTGGATGTTATTTAGAGTTAT-AACTCTTTTTGATGAAAAAAATAATAAAATTCCT-TCAACTGTTGTA--CATGGTGCTACTATTGAAATTATTTGGACTTCTATTCCAGCTTTAATTTTATTAACTGTTGCAGTTCCATCTTTTGCTTTATTATATTCAATGGATGA---AGTAATTGATCCAATTATTACTTTAAAAGTAATTGGTAGTCAATGGTACTGGAGTTATGAATATTC
>GU221954.1tax_d:Eukaryotak:Stramenopilesp:Oomyceteso:Peronosporalesf:Peronosporaceaeg:Phytophthoras:Phytophthora+cajani
---------------------------------------------------------------------------------------AATTACTATTACCGTTTTTGTTTGTTGGATGTTATTTAGAGTTAT-TACTCTTTTTGATGAAAAAAAAAATAAAATTCCA-GCAACTGTTGTA--CATGGTGCTACTATTGAAATTATTTGGACTTCTATTCCAGCTTTAATTTTATTAACTGTAGCTATTCCATCTTTTGCTTTATTATATTCAATGGATGA---GGTAATTGATCCTATTATTACTTTAAAAGTAATTGGTAGTCAATGGTATTGGAGTTATGAATATTC
>AF290308.1tax_d:Eukaryotak:Stramenopilesp:Oomyceteso:Lagenidialesf:Lagenidiaceaeg:Lagenidiums:Lagenidium+callinectes
---------------------------------------------------------------------------------------AGTTATCATTACAGTTTTTGTAAGTTGGATGTTATTTCGAGTAAT-TATTTTATTTGATGAAAAAAAAAATCCAACACCT-GCAACTTTTGTA--CATGGTGCTACTATTGAAATAATATGGACAACTATTCCAGCAATAATTTTATTGATAGTAGCGATTCCTTCAGTTGCTTTATTATATTCTATGGATGA---GGTAATTGATCCTATTATAACTTTAAAAGTAATAGGTAGTCAATGGTATTGGACTTATGAATATTC
>DQ365721.1tax_d:Eukaryotak:Stramenopilesp:Oomyceteso:Peronosporalesf:Peronosporaceaeg:Peronosporas:Peronospora+calotheca
---------------------------------------------------------------------------------------AATTATTGTTACTGTATTTGTTTGTTGGATGTTATTTAGAGTTAT-TACTCTTTTTGATGAAAAAAAAAACAAAATTCCA-GCAACTGTAGTA--CATGGCGCTACTATTGAAATTATTTGGACTTCTATACCAGCTTTAATTTTACTAATTGTTGCTATACCATCATTTTCTTTATTATATTCAATGGATGA---AGTAATTGACCCGATTATTACTTTAAAAGTAATTGGAAATCAATGGTATTGGAGTTATGAATATTC
>KJ654215.1tax_d:Eukaryotak:Stramenopilesp:Oomyceteso:Peronosporalesf:Peronosporaceaeg:Peronosporas:Peronospora+calotheca
---------------------------------------------------------------------------------------AATTATTGTTACTGTATTTGTTTGTTGGATGTTATTTAGAGTTAT-TACTCTTTTTGATGAAAAAAAAAACAAAATTCCA-GCAACTGTAGTA--CATGGCGCTACTATTGAAATTATTTGGACTTCTATACCAGCTTTAATTTTACTAATTGTTGCTATACCATCATTTTCTTTATTATATTCAATGGATGA---AGTAATTGACCCGATTATTACTTTAAAAGTAATTGGAAATCAATGGTATTGGAGTTATGAATATTC
>AY423307.1tax_d:Eukaryotak:Stramenopilesp:Oomyceteso:Peronosporalesf:Peronosporaceaeg:Phytophthoras:Phytophthora+cambivora
---------------------------------------------------------------------------------------AATTACTATTACTGTTTTCGTTTGTTGGATGTTATTTAGAGTTAT-TACTCTTTTTGATGAAAAAAAAAATAAAATACCT-GCAACCATTGTA--CATGGTGCTACTATTGAAATTATTTGGACTTCTATTCCAGCTTTAATTTTATTAATTGTTGCTATTCCTTCTTTTGCATTATTATATTCAATGGATGA---AGTTATTGATCCTATTATTACATTAAAAGTGATTGGTAGTCAATGGTATTGGAGCTATGAGTATTC
>DQ365738.1tax_d:Eukaryotak:Stramenopilesp:Oomyceteso:Peronosporalesf:Peronosporaceaeg:Phytophthoras:Phytophthora+cambivora
---------------------------------------------------------------------------------------AATTACTATTACTGTTTTCGTTTGTTGGATGTTATTTAGAGTTAT-TACTCTTTTTGATGAAAAAAAAAATAAAATACCT-GCAACCATTGTA--CATGGTGCTACTATTGAAATTATTTGGACTTCTATTCCAGCTTTAATTTTATTAATTGTTGCTATTCCTTCTTTTGCATTATTATATTCAATGGATGA---AGTTATTGATCCTATTATTACATTAAAAGTGATTGGTAGTCAATGGTATTGGAGCTATGAGTATTC
>GU221955.1tax_d:Eukaryotak:Stramenopilesp:Oomyceteso:Peronosporalesf:Peronosporaceaeg:Phytophthoras:Phytophthora+cambivora
---------------------------------------------------------------------------------------AATTACTATTACTGTTTTCGTTTGTTGGATGTTATTTAGAGTTAT-TACTCTTTTTGATGAAAAAAAAAATAAAATACCT-GCAACCATTGTA--CATGGTGCTACTATTGAAATTATTTGGACTTCTATTCCAGCTTTAATTTTATTAATTGTTGCTATTCCTTCTTTTGCATTATTATATTCAATGGATGA---AGTTATTGATCCTATTATTACATTAAAAGTGATTGGTAGTCAATGGTATTGGAGCTATGAGTATTC
>JF771263.1tax_d:Eukaryotak:Stramenopilesp:Oomyceteso:Peronosporalesf:Peronosporaceaeg:Phytophthoras:Phytophthora+cambivora
---------------------------------------------------------------------------------------AATTACTATTACTGTTTTCGTTTGTTGGATGTTATTTAGAGTTAT-TACTCTTTTTGATGAAAAAAAAAATAAAATACCT-GCAACCATTGTA--CATGGTGCTACTATTGAAATTATTTGGACTTCTATTCCAGCTTTAATTTTATTAATTGTTGCTATTCCTTCTTTTGCATTATTATATTCAATGGATGA---AGTTATTGATCCTATTATTACATTAAAAGTGATTGGTAGTCAATGGTATTGGAGCTATGAGTATTC
>JF771264.1tax_d:Eukaryotak:Stramenopilesp:Oomyceteso:Peronosporalesf:Peronosporaceaeg:Phytophthoras:Phytophthora+cambivora
---------------------------------------------------------------------------------------AATTACTATTACTGTTTTCGTTTGTTGGATGTTATTTAGAGTTAT-TACTCTTTTTGATGAAAAAAAAAATAAAATACCT-GCAACCATTGTA--CATGGTGCTACTATTGAAATTATTTGGACTTCTATTCCAGCTTTAATTTTATTAATTGTTGCTATTCCTTCTTTTGCATTATTATATTCAATGGATGA---AGTTATTGATCCTATTATTACATTAAAAGTGATTGGTAGTCAATGGTATTGGAGCTATGAGTATTC
>JF771265.1tax_d:Eukaryotak:Stramenopilesp:Oomyceteso:Peronosporalesf:Peronosporaceaeg:Phytophthoras:Phytophthora+cambivora
---------------------------------------------------------------------------------------AATTACTATTACTGTTTTCGTTTGTTGGATGTTATTTAGAGTTAT-TACTCTTTTTGATGAAAAAAAAAATAAAATACCT-GCAACCATTGTA--CATGGTGCTACTATTGAAATTATTTGGACTTCTATTCCAGCTTTAATTTTATTAATTGTTGCTATTCCTTCTTTTGCATTATTATATTCAATGGATGA---AGTTATTGATCCTATTATTACATTAAAAGTGATTGGTAGTCAATGGTATTGGAGCTATGAGTATTC
>JF771266.1tax_d:Eukaryotak:Stramenopilesp:Oomyceteso:Peronosporalesf:Peronosporaceaeg:Phytophthoras:Phytophthora+cambivora
---------------------------------------------------------------------------------------AATTACTATTACTGTTTTCGTTTGTTGGATGTTATTTAGAGTTAT-TACTCTTTTTGATGAAAAAAAAAATAAAATACCT-GCAACCATTGTA--CATGGTGCTACTATTGAAATTATTTGGACTTCTATTCCAGCTTTAATTTTATTAATTGTTGCTATTCCTTCTTTTGCATTATTATATTCAATGGATGA---AGTTATTGATCCTATTATTACATTAAAAGTGATTGGTAGTCAATGGTATTGGAGCTATGAGTATTC
>JF771267.1tax_d:Eukaryotak:Stramenopilesp:Oomyceteso:Peronosporalesf:Peronosporaceaeg:Phytophthoras:Phytophthora+cambivora
---------------------------------------------------------------------------------------AATTACTATTACTGTTTTCGTTTGTTGGATGTTATTTAGAGTTAT-TACTCTTTTTGATGAAAAAAAAAATAAAATACCT-GCAACCATTGTA--CATGGTGCTACTATTGAAATTATTTGGACTTCTATTCCAGCTTTAATTTTATTAATTGTTGCTATTCCTTCTTTTGCATTATTATATTCAATGGATGA---GGTTATTGATCCTATTATTACATTAAAAGTGATTGGTAGTCAATGGTATTGGAGCTATGAGTATTC
>JF771268.1tax_d:Eukaryotak:Stramenopilesp:Oomyceteso:Peronosporalesf:Peronosporaceaeg:Phytophthoras:Phytophthora+cambivora
---------------------------------------------------------------------------------------AATTACTATTACTGTTTTCGTTTGTTGGATGTTATTTAGAGTTAT-TACTCTTTTTGATGAAAAAAAAAATAAAATACCT-GCAACCATTGTA--CATGGTGCTACTATTGAAATTATTTGGACTTCTATTCCAGCTTTAATTTTATTAATTGTTGCTATTCCTTCTTTTGCATTATTATATTCAATGGATGA---AGTTATTGATCCTATTATTACATTAAAAGTGATTGGTAGTCAATGGTATTGGAGCTATGAGTATTC
>JF771269.1tax_d:Eukaryotak:Stramenopilesp:Oomyceteso:Peronosporalesf:Peronosporaceaeg:Phytophthoras:Phytophthora+cambivora
---------------------------------------------------------------------------------------AATTACTATTACTGTTTTCGTTTGTTGGATGTTATTTAGAGTTAT-TACTCTTTTTGATGAAAAAAAAAATAAAATACCT-GCAACCATTGTA--CATGGTGCTACTATTGAAATTATTTGGACTTCTATTCCAGCTTTAATTTTATTAATTGTTGCTATTCCTTCTTTTGCATTATTATATTCAATGGATGA---AGTTATTGATCCTATTATTACATTAAAAGTGATTGGTAGTCAATGGTATTGGAGCTATGAGTATTC
>JF771270.1tax_d:Eukaryotak:Stramenopilesp:Oomyceteso:Peronosporalesf:Peronosporaceaeg:Phytophthoras:Phytophthora+cambivora
---------------------------------------------------------------------------------------AATTACTATTACTGTTTTCGTTTGTTGGATGTTATTTAGAGTTAT-TACTCTTTTTGATGAAAAAAAAAATAAAATACCT-GCAACCATTGTA--CATGGTGCTACTATTGAAATTATTTGGACTTCTATTCCAGCTTTAATTTTATTAATTGTTGCTATTCCTTCTTTTGCATTATTATATTCAATGGATGA---AGTTATTGATCCTATTATTACATTAAAAGTGATTGGTAGTCAATGGTATTGGAGCTATGAGTATTC
>JF771271.1tax_d:Eukaryotak:Stramenopilesp:Oomyceteso:Peronosporalesf:Peronosporaceaeg:Phytophthoras:Phytophthora+cambivora
---------------------------------------------------------------------------------------AATTACTATTACTGTTTTCGTTTGTTGGATGTTATTTAGAGTTAT-TACTCTTTTTGATGAAAAAAAAAATAAAATACCT-GCAACCATTGTA--CATGGTGCTACTATTGAAATTATTTGGACTTCTATTCCAGCTTTAATTTTATTAATTGTTGCTATTCCTTCTTTTGCATTATTATATTCAATGGATGA---AGTTATTGATCCTATTATTACATTAAAAGTGATTGGTAGTCAATGGTATTGGAGCTATGAGTATTC
>JF771272.1tax_d:Eukaryotak:Stramenopilesp:Oomyceteso:Peronosporalesf:Peronosporaceaeg:Phytophthoras:Phytophthora+cambivora
---------------------------------------------------------------------------------------AATTACTATTACTGTTTTCGTTTGTTGGATGTTATTTAGAGTTAT-TACTCTTTTTGATGAAAAAAAAAATAAAATACCT-GCAACCATTGTA--CATGGTGCTACTATTGAAATTATTTGGACTTCTATTCCAGCTTTAATTTTATTAATTGTTGCTATTCCTTCTTTTGCATTATTATATTCAATGGATGA---AGTTATTGATCCTATTATTACATTAAAAGTGATTGGTAGTCAATGGTATTGGAGCTATGAGTATTC
>JQ439411.1tax_d:Eukaryotak:Stramenopilesp:Oomyceteso:Peronosporalesf:Peronosporaceaeg:Phytophthoras:Phytophthora+cambivora
---------------------------------------------------------------------------------------AATTACTATTACTGTTTTCGTTTGTTGGATGTTATTTAGAGTTAT-TACTCTTTTTGATGAAAAAAAAAATAAAATACCT-GCAACCATTGTA--CATGGTGCTACTATTGAAATTATTTGGACTTCTATTCCAGCTTTAATTTTATTAATTGTTGCTATTCCTTCTTTTGCATTATTATATTCAATGGATGA---AGTTATTGATCCTATTATTACATTAAAAGTGATTGGTAGTCAATGGTATTGGAGCTATGAGTATTC
>JQ439412.1tax_d:Eukaryotak:Stramenopilesp:Oomyceteso:Peronosporalesf:Peronosporaceaeg:Phytophthoras:Phytophthora+cambivora
---------------------------------------------------------------------------------------AATTACTATTACTGTTTTCGTTTGTTGGATGTTATTTAGAGTTAT-TACTCTTTTTGATGAAAAAAAAAATAAAATACCT-GCAACCATTGTA--CATGGTGCTACTATTGAAATTATTTGGACTTCTATTCCAGCTTTAATTTTATTAATTGTTGCTATTCCTTCTTTTGCATTATTATATTCAATGGATGA---AGTTATTGATCCTATTATTACATTAAAAGTGATTGGTAGTCAATGGTATTGGAGCTATGAGTATTC
>JQ439413.1tax_d:Eukaryotak:Stramenopilesp:Oomyceteso:Peronosporalesf:Peronosporaceaeg:Phytophthoras:Phytophthora+cambivora
---------------------------------------------------------------------------------------AATTACTATTACTGTTTTCGTTTGTTGGATGTTATTTAGAGTTAT-TACTCTTTTTGATGAAAAAAAAAATAAAATACCT-GCAACCATTGTA--CATGGTGCTACTATTGAAATTATTTGGACTTCTATTCCAGCTTTAATTTTATTAATTGTTGCTATTCCTTCTTTTGCATTATTATATTCAATGGATGA---AGTTATTGATCCTATTATTACATTAAAAGTGATTGGTAGTCAATGGTATTGGAGCTATGAGTATTC
>JQ439414.1tax_d:Eukaryotak:Stramenopilesp:Oomyceteso:Peronosporalesf:Peronosporaceaeg:Phytophthoras:Phytophthora+cambivora
---------------------------------------------------------------------------------------AATTACTATTACTGTTTTCGTTTGTTGGATGTTATTTAGAGTTAT-TACTCTTTTTGATGAAAAAAAAAATAAAATACCT-GCAACCATTGTA--CATGGTGCTACTATTGAAATTATTTGGACTTCTATTCCAGCTTTAATTTTATTAATTGTTGCTATTCCTTCTTTTGCATTATTATATTCAATGGATGA---AGTTATTGATCCTATTATTACATTAAAAGTGATTGGTAGTCAATGGTATTGGAGCTATGAGTATTC
>KJ654274.1tax_d:Eukaryotak:Stramenopilesp:Oomyceteso:Peronosporalesf:Peronosporaceaeg:Peronosporas:Peronospora+campestris
---------------------------------------------------------------------------------------AATTATCGTTACTGTATTTGTTTGTTGGATGTTATTTAGAGTAAT-TACTCTTTTTGATGAAAAAAAAAATAAAATTGCG-GCAACAGTGGTA--CATGGTGCTACTATTGAAATTATTTGGACTTCAATTCCGGCTTTAATTTTATTAATGGTTGCAGTACCTTCTTTTGCTTTATTATATTCAATGGATGA---AGTAATCGATCCTATCATTACATTAAAGGTAATTGGGAATCAATGGTATTGGAGTTATGAATATTC
>KJ595433.1tax_d:Eukaryotak:Stramenopilesp:Oomyceteso:Peronosporalesf:Pythiaceaeg:Pythiums:Pythium+camurandrum
---------------------------------------------------------------------------------------AATTGTTACAACAATTTTTGTTTGTTGGATGTTATTTAGAGTTAT-TACTCTTTTTGATGAAAAAAAAAATAAAATTCCT-TCTACAGTAGTA--CATGGAGCAACTATTGAAATTATTTGGACTTCAATACCTGCTTTAATTTTATTAACAGTAGCTATACCTTCATTTGCTTTATTATATTCAATGGATGA---AGTTATTGATCCTATAATTACTATAAAAGTAATAGGTAGTCAATGGTATTGGAGTTATGAATATTC
>JX397983.1tax_d:Eukaryotak:Stramenopilesp:Oomyceteso:Peronosporalesf:Pythiaceaeg:Globisporangiums:Globisporangium+canariense
---------------------------------------------------------------------------------------AATCGTGGTAACTATTTTTGTTTGTTGGATGTTATTTAGAGTTAT-TACTCTTTTCGATGAAAAAAAAAATAAAATTCCA-TCTACAGTTGTA--CATGGTGCAACTATTGAAATTATTTGGACATCAGTACCAGCTTTAATTTTATTAACTGTAGCTGTACCTTCATTTGCTTTATTATATTCAATGGATGA---AGTTATTGATCCTATTATTACTTTAAAAGTAATTGGTAGTCAATGGTATTGGAGTTATGAATATTC
>AY286229.1tax_d:Eukaryotak:Stramenopilesp:Oomyceteso:Albuginalesf:Albuginaceaeg:Albugos:Albugo+candida
---------------------------------------------------------------------------------------AATTATTATTACAATTTTTGTATGCTGGATTTTATTTCGAATTAT-TTTCATGTTTAGTGAAAATAAAAACCCTATTGCT-GAAACTTTTGTA--CATGGATCTACTATTGAAATTATTTGGACTAGTATTCCAGCATTAATTTTATTAATTATTGCAATACCTTCATTTGCATTATTGTATTCGATGGATGA---AATTATTTATCCCCTTATTACTATAAAAGTAATAGGAAGTCAATGGTACTGGACCTATGAATATTC
>AY913797.1tax_d:Eukaryotak:Stramenopilesp:Oomyceteso:Albuginalesf:Albuginaceaeg:Albugos:Albugo+candida
---------------------------------------------------------------------------------------AATTATTATTACAATTTTTGTATGCTGGATTTTATTTCGAATTAT-TTTTATGTTTAGTGAAAATAAAAACCCTATTGCT-GAAACTTTTGTA--CATGGATCTACTATTGAAATTATTTGGACTAGTATTCCAGCATTAATTTTATTAATTATTGCAATACCTTCATTTGCATTATTGTATTCGATGGATGA---AATTATTTATCCCCTTATTACTATAAAAGTAATAGGAAGTCAATGGTACTGGACCTATGAATATTC
>AY913801.1tax_d:Eukaryotak:Stramenopilesp:Oomyceteso:Albuginalesf:Albuginaceaeg:Albugos:Albugo+candida
---------------------------------------------------------------------------------------AATTATTATTACAATTTTTGTATGCTGGATTTTATTTCGAATTAT-TTTTATGTTTAGTGAAAATAAAAACCCTATTGCT-GAAACTTTTGTA--CATGGATCTACTATTGAAATTATTTGGACTAGTATTCCAGCATTAATTTTATTAATTATTGCAATACCTTCATTTGCATTATTGTATTCGATGGATGA---AATTATTTATCCCCTTATTACTATAAAAGTAATAGGAAGTCAATGGTACTGGACCTATGAATATTC
>AY913802.1tax_d:Eukaryotak:Stramenopilesp:Oomyceteso:Albuginalesf:Albuginaceaeg:Albugos:Albugo+candida
---------------------------------------------------------------------------------------AATTATTATTACAATTTTTGTATGCTGGATTTTATTTCGAATTAT-TTTTATGTTTAGTGAAAATAAAAACCCTATTGCT-GAAACTTTTGTA--CATGGATCTACTATTGAAATTATTTGGACTAGTATTCCAGCATTAATTTTATTAATTATTGCAATACCTTCATTTGCATTATTGTATTCGATGGATGA---AATTATTTATCCCCTTATTACTATAAAAGTAATAGGAAGTCAATGGTACTGGACCTATGAATATTC
>AY913803.1tax_d:Eukaryotak:Stramenopilesp:Oomyceteso:Albuginalesf:Albuginaceaeg:Albugos:Albugo+candida
---------------------------------------------------------------------------------------AATTATTATTACAATTTTTGTATGCTGGATTTTATTTCGAATTAT-TTTTATGTTTAGTGAAAATAAAAACCCTATTGCT-GAAACTTTTGTA--CATGGATCTACTATTGAAATTATTTGGACTAGTATTCCAGCATTAATTTTATTAATTATTGCAATACCTTCATTTGCATTATTGTATTCGATGGATGA---AATTATTTATCCCCTTATTACTATAAAAGTAATAGGAAGTCAATGGTACTGGACCTATGAATATTC
>AY913808.1tax_d:Eukaryotak:Stramenopilesp:Oomyceteso:Albuginalesf:Albuginaceaeg:Albugos:Albugo+candida
---------------------------------------------------------------------------------------AATTATTATTACAATTTTTGTATGCTGGATTTTATTTCGAATTAT-TTTTATGTTTAGTGAAAATAAAAATCCTATTGCT-GAAACTTTTGTA--CATGGATCTACTATTGAAATTATTTGGACTAGTATTCCAGCATTAATTTTATTAATTATTGCAATACCTTCATTTGCATTATTGTATTCGATGGATGA---AATTATTTATCCCCTTATTACTATAAAAGTAATAGGAAGTCAATGGTACTGGACCTATGAATATTC
>AY913809.1tax_d:Eukaryotak:Stramenopilesp:Oomyceteso:Albuginalesf:Albuginaceaeg:Albugos:Albugo+candida
---------------------------------------------------------------------------------------AATTATTATTACAATTTTTGTATGCTGGATTTTATTTCGAATTAT-TTTTATGTTTAGTGAAAATAAAAACCCTATTGCT-GAAACTTTTGTA--CATGGATCTACTATTGAAATTATTTGGACTAGTATTCCAGCATTAATTTTATTAATTATTGCAATACCTTCATTTGCATTATTGTATTCGATGGATGA---AATTATTTATCCCCTTATTACTATAAAAGTAATAGGAAGTCAATGGTACTGGACCTATGAATATTC
>AY913810.1tax_d:Eukaryotak:Stramenopilesp:Oomyceteso:Albuginalesf:Albuginaceaeg:Albugos:Albugo+candida
---------------------------------------------------------------------------------------AATTATTATTACAATTTTTGTATGCTGGATTTTATTTCGAATTAT-TTTTATGTTTAGTGAAAATAAAAACCCTATTGCT-GAAACTTTTGTA--CATGGATCTACTATTGAAATTATTTGGACTAGTATTCCAGCATTAATTTTATTAATTATTGCAATACCTTCATTTGCATTATTGTATTCGATGGATGA---AATTATTTATCCCCTTATTACTATAAAAGTAATAGGAAGTCAATGGTACTGGACCTATGAATATTC
>AY927046.1tax_d:Eukaryotak:Stramenopilesp:Oomyceteso:Albuginalesf:Albuginaceaeg:Albugos:Albugo+candida
---------------------------------------------------------------------------------------AATTATTATTACAATTTTTGTATGCTGGATTTTATTTCGAATTAT-TTTTATGTTTAGTGAAAATAAAAACCCTATTGCT-GAAACTTTTGTA--CATGGATCTACTATTGAAATTATTTGGACTAGTATTCCAGCATTAATTTTATTAATTATTGCAATACCTTCATTTGCATTATTGTATTCGATGGATGA---AATTATTTATCCCCTTATTACTATAAAAGTAATAGGAAGTCAATGGTACTGGACCTATGAATATTC
>AY927047.1tax_d:Eukaryotak:Stramenopilesp:Oomyceteso:Albuginalesf:Albuginaceaeg:Albugos:Albugo+candida
---------------------------------------------------------------------------------------AATTATTATTACAATTTTTGTATGCTGGATTTTATTTCGAATTAT-TTTTATGTTTAGTGAAAATAAAAACCCTATTGCT-GAAACTTTTGTA--CATGGATCTACTATTGAAATTATTTGGACTAGTATTCCAGCATTAATTTTATTAATTATTGCAATACCTTCATTTGCATTATTGTATTCGATGGATGA---AATTATTTATCCCCTTATTACTATAAAAGTAATAGGAAGTCAATGGTACTGGACCTATGAATATTC
>AY927048.1tax_d:Eukaryotak:Stramenopilesp:Oomyceteso:Albuginalesf:Albuginaceaeg:Albugos:Albugo+candida
---------------------------------------------------------------------------------------AATTATTATTACGATTTTTGTATGTTGGATTTTATTACGAATTAT-TTTAATGTTTAGTGAAAATAAAAATCCAGTTGCT-GAAACTTTTGTA--CATGGATCTACTATTGAAATTATTTGGACTAGTATACCTGCATTGATTTTATTGATTATTGCAATACCTTCGTTTGCATTATTATATTCTATGGATGA---AATTATTTATCCTCTTATTACTATAAAAGTAATAGGTAGTCAATGGTATTGGACTTATGAATATTC
>AY927049.1tax_d:Eukaryotak:Stramenopilesp:Oomyceteso:Albuginalesf:Albuginaceaeg:Albugos:Albugo+candida
---------------------------------------------------------------------------------------AATTATTATTACGATTTTTGTATGTTGGATTTTATTACGAATTAT-TTTAATGTTTAGTGAAAATAAAAATCCAGTTGCT-GAAACTTTTGTA--CATGGATCTACTATTGAAATTATTTGGACTAGTATACCTGCATTGATTTTATTGATTATTGCAATACCTTCGTTTGCATTATTATATTCTATGGATGA---AATTATTTATCCTCTTATTACTATAAAAGTAATAGGTAGTCAATGGTATTGGACTTATGAATATTC
>AY927050.1tax_d:Eukaryotak:Stramenopilesp:Oomyceteso:Albuginalesf:Albuginaceaeg:Albugos:Albugo+candida
---------------------------------------------------------------------------------------AATTATTATTACGATTTTTGTATGTTGGATTTTATTACGAATTAT-TTTAATGTTTAGTGAAAATAAAAATCCAGTTGCT-GAAACTTTTGTA--CATGGATCTACTATTGAAATTATTTGGACTAGTATACCTGCATTGATTTTATTGATTATTGCAATACCTTCGTTTGCATTATTATATTCTATGGATGA---AATTATTTATCCTCTTATTACTATAAAAGTAATAGGTAGTCAATGGTATTGGACTTATGAATATTC
>AY927051.1tax_d:Eukaryotak:Stramenopilesp:Oomyceteso:Albuginalesf:Albuginaceaeg:Albugos:Albugo+candida
---------------------------------------------------------------------------------------AATTATTATTACTATTTTTGTATGTTGGATTTTATTTCGAATTAT-TTTTATGTTTAGTGAAAATAAAAACCCTATTGCT-GAAACTTTTGTA--CATGGAGCTACTATTGAAATTATTTGGACTAGTATTCCGGCGTTAATTTTATTAATTATTGCAATACCTTCTTTTGCATTATTATATTCTATGGATGA---AATTATTTACCCTCTTATTACTATAAAAGTAATAGGAAGTCAATGGTATTGGACTTATGAATATTC
>AY927052.1tax_d:Eukaryotak:Stramenopilesp:Oomyceteso:Albuginalesf:Albuginaceaeg:Albugos:Albugo+candida
---------------------------------------------------------------------------------------AATTATTATTACCATTTTTGTATGTTGGATTTTATTTCGAATTAT-TTTTATGTTTAGTGAAAATAAAAACCCTATTGCT-GAAACTTTTGTA--CATGGAGCTACTATTGAAATTATTTGGACTAGTATTCCGGCGTTAATTTTATTAATTATTGCAATACCTTCTTTTGCATTATTATATTCTATGGATGA---AATTATTTATCCACTTATTACTATAAAAGTAATAGGGAGTCAATGGTACTGGACTTATGAATATTC
>AY927053.1tax_d:Eukaryotak:Stramenopilesp:Oomyceteso:Albuginalesf:Albuginaceaeg:Albugos:Albugo+candida
---------------------------------------------------------------------------------------GATTCTTATTACTATTTTTGTATGTTGGATTTTATTTCGAATTAC-TTTTATGTTTAATGAAAAAAAAAATCCTATTGCT-GAAACTTTTGTA--CATGGATCTACTATTGAAATTATTTGGACTAGTATTCCTGCGTTAATTTTATTAATTATAGCAATACCATCTTTTGCTTTATTATATTCTATGGATGA---AATTATTTATCCTCTTATTACTATAAAAGTAATAGGTAGTCAATGGTACTGGACTTATGAATATTC
>AY927054.1tax_d:Eukaryotak:Stramenopilesp:Oomyceteso:Albuginalesf:Albuginaceaeg:Albugos:Albugo+candida
---------------------------------------------------------------------------------------AATTATTATTACAATTTTTGTATGTTGGATTTTATTTCGAATTAT-TTTTATGTTTAATGAAAATAAAAATCCTATTGCT-GAAACTTTTGTA--CATGGAGCTACTATTGAAATTATTTGGACTAGTATACCTGCAATAATTTTATTAATTATTGCAATACCTTCTTTTGCATTATTATATTCTATGGATGA---AATTATTTATCCACTTATTACTATAAAAGTAATAGGTAGTCAATGGTACTGGACTTATGAATATTC
>AY927055.1tax_d:Eukaryotak:Stramenopilesp:Oomyceteso:Albuginalesf:Albuginaceaeg:Albugos:Albugo+candida
---------------------------------------------------------------------------------------AATTATTATTACAATTTTTGTATGTTGGATTTTATTTCGAATTAT-TTTTATGTTTAATGAAAATAAAAATCCTATTGCT-GAAACTTTTGTA--CATGGAGCTACTATTGAAATTATTTGGACTAGTATACCTGCAATAATTTTATTAATTATTGCAATACCTTCTTTTGCATTATTATATTCTATGGATGA---AATTATTTATCCACTTATTACTATAAAAGTAATAGGTAGTCAATGGTACTGGACTTATGAATATTC
>AY927056.1tax_d:Eukaryotak:Stramenopilesp:Oomyceteso:Albuginalesf:Albuginaceaeg:Albugos:Albugo+candida
---------------------------------------------------------------------------------------AATTATTATTACAATTTTTGTATGTTGGATTTTATTTCGAATTAT-TTTTATGTTTAATGAAAATAAAAATCCTATTGCT-GAAACTTTTGTA--CATGGAGCTACTATTGAAATTATTTGGACTAGTATACCTGCGATAATTTTATTAATTATTGCAATACCTTCTTTTGCATTATTATATTCTATGGATGA---AATTATTTATCCACTTATTACTATAAAAGTAATAGGTAGTCAATGGTACTGGACTTATGAATATTC
>AY927057.1tax_d:Eukaryotak:Stramenopilesp:Oomyceteso:Albuginalesf:Albuginaceaeg:Albugos:Albugo+candida
---------------------------------------------------------------------------------------AATTATTATTACAATTTTTGTATGTTGGATTTTATTTCGAATTAT-TTTTATGTTTAATGAAAATAAAAATCCTATTGCT-GAAACTTTTGTA--CATGGAGCTACTATTGAAATTATTTGGACTAGTATACCTGCAATAATTTTATTAATTATTGCAATACCTTCTTTTGCATTATTATATTCTATGGATGA---AATTATTTATCCACTTATTACTATAAAAGTAATAGGTAGTCAATGGTACTGGACTTATGAATATTC
>AY927058.1tax_d:Eukaryotak:Stramenopilesp:Oomyceteso:Albuginalesf:Albuginaceaeg:Albugos:Albugo+candida
---------------------------------------------------------------------------------------AATTATTATTACAATTTTTGTATGTTGGATTTTATTTCGAATTAT-TTTTATGTTTAATGAAAATAAAAATCCTATTGCT-GAAACTTTTGTA--CATGGAGCTACTATTGAAATTATTTGGACTAGTATACCTGCAATAATTTTATTAATTATTGCAATACCTTCTTTTGCATTATTATATTCTATGGATGA---AATTATTTATCCACTTATTACTATAAAAGTAATAGGTAGTCAATGGTACTGGACTTATGAATATTC
>AY927059.1tax_d:Eukaryotak:Stramenopilesp:Oomyceteso:Albuginalesf:Albuginaceaeg:Albugos:Albugo+candida
---------------------------------------------------------------------------------------AATTATTATTACAATTTTTGTATGCTGGATTTTATTTCGAATTAT-TTTTATGTTTAGTGAAAATAAAAACCCTATTGCT-GAAACTTTTGTA--CATGGATCTACTATTGAAATTATTTGGACTAGTATTCCAGCATTAATTTTATTAATTATTGCAATACCTTCATTTGCATTATTGTATTCGATGGATGA---AATTATTTATCCCCTTATTACTATAAAAGTAATAGGAAGTCAATGGTACTGGACCTATGAATATTC
>AY927060.1tax_d:Eukaryotak:Stramenopilesp:Oomyceteso:Albuginalesf:Albuginaceaeg:Albugos:Albugo+candida
---------------------------------------------------------------------------------------AATTATTATTACAATTTTTGTATGCTGGATTTTATTTCGAATTAT-TTTTATGTTTAGTGAAAATAAAAACCCTATTGCT-GAAACTTTTGTA--CATGGATCTACTATTGAAATTATTTGGACTAGTATTCCAGCATTAATTTTATTAATTATTGCAATACCTTCATTTGCATTATTGTATTCGATGGATGA---AATTATTTATCCCCTTATTACTATAAAAGTAATAGGAAGTCAATGGTACTGGACCTATGAATATTC
>AY927061.1tax_d:Eukaryotak:Stramenopilesp:Oomyceteso:Albuginalesf:Albuginaceaeg:Albugos:Albugo+candida
---------------------------------------------------------------------------------------AATTATTATTACAATTTTTGTATGCTGGATTTTATTTCGAATTAT-TTTTATGTTTAGTGAAAATAAAAATCCTATTGCT-GAAACTTTTGTA--CATGGATCTACTATTGAAATTATTTGGACTAGTATTCCAGCATTAATTTTATTAATTATTGCAATACCTTCATTTGCATTATTGTATTCGATGGATGA---AATTATTTATCCCCTTATTACTATAAAAGTAATAGGAAGTCAATGGTACTGGACCTATGAATATTC
>DQ409817.1tax_d:Eukaryotak:Stramenopilesp:Oomyceteso:Albuginalesf:Albuginaceaeg:Albugos:Albugo+candida
---------------------------------------------------------------------------------------AATTATTATTACAATTTTTGTATGCTGGATTTTATTTCGAATTAT-TTTTATGTTTAGTGAAAATAAAAACCCTATTGCT-GAAACTTTTGTA--CATGGATCTACTATTGAAATTATTTGGACTAGTATTCCAGCATTAATTTTATTAATTATTGCAATACCTTCATTTGCATTATTGTATTCGATGGATGA---AATTATTTATCCCCTTATTACTATAAAAGTAATAGGAAGTCAATGGTACTGGACCTATGAATATTC
>DQ418504.1tax_d:Eukaryotak:Stramenopilesp:Oomyceteso:Albuginalesf:Albuginaceaeg:Albugos:Albugo+candida
---------------------------------------------------------------------------------------AATTATTATTACAATTTTTGTATGCTGGATTTTATTTCGAATTAT-TTTTATGTTTAGTGAAAATAAAAACCCTATTGCT-GAAACTTTTGTA--CATGGATCTACTATTGAAATTATTTGGACTAGTATTCCAGCATTAATTTTATTAATTATTGCAATACCTTCATTTGCATTATTGTATTCGATGGATGA---AATTATTTATCCCCTTATTACTATAAAAGTAATAGGAAGTCAATGGTACTGGACCTATGAATATTC
>DQ418505.1tax_d:Eukaryotak:Stramenopilesp:Oomyceteso:Albuginalesf:Albuginaceaeg:Albugos:Albugo+candida
---------------------------------------------------------------------------------------AATTATTATTACAATTTTTGTATGCTGGATTTTATTTCGAATTAT-TTTTATGTTTAGTGAAAATAAAAACCCTATTGCT-GAAACTTTTGTA--CATGGATCTACTATTGAAATTATTTGGACTAGTATTCCAGCATTAATTTTATTAATTATTGCAATACCTTCATTTGCATTATTGTATTCGATGGATGA---AATTATTTATCCCCTTATTACTATAAAAGTAATAGGAAGTCAATGGTACTGGACCTATGAATATTC
>DQ418506.1tax_d:Eukaryotak:Stramenopilesp:Oomyceteso:Albuginalesf:Albuginaceaeg:Albugos:Albugo+candida
---------------------------------------------------------------------------------------AATTATTATTACAATTTTTGTATGCTGGATTTTATTTCGAATTAT-TTTTATGTTTAGTGAAAATAAAAACCCTATTGCT-GAAACTTTTGTA--CATGGATCTACTATTGAAATTATTTGGACTAGTATTCCAGCATTAATTTTATTAATTATTGCAATACCTTCATTTGCATTATTGTATTCGATGGATGA---AATTATTTATCCCCTTATTACTATAAAAGTAATAGGAAGTCAATGGTACTGGACCTATGAATATTC
>DQ418507.1tax_d:Eukaryotak:Stramenopilesp:Oomyceteso:Albuginalesf:Albuginaceaeg:Albugos:Albugo+candida
---------------------------------------------------------------------------------------AATTATTATTACAATTTTTGTATGCTGGATTTTATTTCGAATTAT-TTTTATGTTTAGTGAAAATAAAAACCCTATTGCT-GAAACTTTTGTA--CATGGATCTACTATTGAAATTATTTGGACTAGTATTCCAGCATTAATTTTATTAATTATTGCAATACCTTCATTTGCATTATTGTATTCGATGGATGA---AATTATTTATCCCCTTATTACTATAAAAGTAATAGGAAGTCAATGGTACTGGACCTATGAATATTC
>DQ418508.1tax_d:Eukaryotak:Stramenopilesp:Oomyceteso:Albuginalesf:Albuginaceaeg:Albugos:Albugo+candida
---------------------------------------------------------------------------------------AATTATTATTACAATTTTTGTATGCTGGATTTTATTTCGAATTAT-TTTTATGTTTAGTGAAAATAAAAACCCTATTGCT-GAAACTTTTGTA--CATGGATCTACTATTGAAATTATTTGGACTAGTATTCCAGCATTAATTTTATTAATTATTGCAATACCTTCATTTGCATTATTGTATTCGATGGATGA---AATTATTTATCCCCTTATTACTATAAAAGTAATAGGAAGTCAATGGTACTGGACCTATGAATATTC
>DQ418509.1tax_d:Eukaryotak:Stramenopilesp:Oomyceteso:Albuginalesf:Albuginaceaeg:Albugos:Albugo+candida
---------------------------------------------------------------------------------------AATTATTATTACAATTTTTGTATGCTGGATTTTATTTCGAATTAT-TTTTATGTTTAGTGAAAATAAAAACCCTATTGCT-GAAACTTTTGTA--CATGGATCTACTATTGAAATTATTTGGACTAGTATTCCAGCATTAATTTTATTAATTATTGCAATACCTTCATTTGCATTATTGTATTCGATGGATGA---AATTATTTATCCCCTTATTACTATAAAAGTAATAGGAAGTCAATGGTACTGGACCTATGAATATTC
>DQ418510.1tax_d:Eukaryotak:Stramenopilesp:Oomyceteso:Albuginalesf:Albuginaceaeg:Albugos:Albugo+candida
---------------------------------------------------------------------------------------AATTATTATTACAATTTTTGTATGCTGGATTTTATTTCGAATTAT-TTTTATGTTTAGTGAAAATAAAAACCCTATTGCT-GAAACTTTTGTA--CATGGATCTACTATTGAAATTATTTGGACTAGTATTCCAGCATTAATTTTATTAATTATTGCAATACCTTCATTTGCATTATTGTATTCGATGGATGA---AATTATTTATCCCCTTATTACTATAAAAGTAATAGGAAGTCAATGGTACTGGACCTATGAATATTC
>DQ418511.1tax_d:Eukaryotak:Stramenopilesp:Oomyceteso:Albuginalesf:Albuginaceaeg:Albugos:Albugo+candida
---------------------------------------------------------------------------------------AATTATTATTACAATTTTTGTATGCTGGATTTTATTTCGAATTAT-TTTTATGTTTAGTGAAAATAAAAACCCTATTGCT-GAAACTTTTGTA--CATGGATCTACTATTGAAATTATTTGGACTAGTATTCCAGCATTAATTTTATTAATTATTGCAATACCTTCATTTGCATTATTGTATTCGATGGATGA---AATTATTTATCCCCTTATTACTATAAAAGTAATAGGAAGTCAATGGTACTGGACCTATGAATATTC
>DQ418512.1tax_d:Eukaryotak:Stramenopilesp:Oomyceteso:Albuginalesf:Albuginaceaeg:Albugos:Albugo+candida
---------------------------------------------------------------------------------------AATTATTATTACAATTTTTGTATGCTGGATTTTATTTCGAATTAT-TTTTATGTTTAGTGAAAATAAAAACCCTATTGCT-GAAACTTTTGTA--CATGGATCTACTATTGAAATTATTTGGACTAGTATTCCAGCATTAATTTTATTAATTATTGCAATACCTTCATTTGCATTATTGTATTCGATGGATGA---AATTATTTATCCCCTTATTACTATAAAAGTAATAGGAAGTCAATGGTACTGGACCTATGAATATTC
>DQ418513.1tax_d:Eukaryotak:Stramenopilesp:Oomyceteso:Albuginalesf:Albuginaceaeg:Albugos:Albugo+candida
---------------------------------------------------------------------------------------AATTATTATTACAATTTTTGTATGCTGGATTTTATTTCGAATTAT-TTTTATGTTTAGTGAAAATAAAAACCCTATTGCT-GAAACTTTTGTA--CATGGATCTACTATTGAAATTATTTGGACTAGTATTCCAGCATTAATTTTATTAATTATTGCAATACCTTCATTTGCATTATTGTATTCGATGGATGA---AATTATTTATCCCCTTATTACTATAAAAGTAATAGGAAGTCAATGGTACTGGACCTATGAATATTC
>DQ418514.1tax_d:Eukaryotak:Stramenopilesp:Oomyceteso:Albuginalesf:Albuginaceaeg:Albugos:Albugo+candida
---------------------------------------------------------------------------------------AATTATTATTACAATTTTTGTATGCTGGATTTTATTTCGAATTAT-TTTTATGTTTAGTGAAAATAAAAACCCTATTGCT-GAAACTTTTGTA--CATGGATCTACTATTGAAATTATTTGGACTAGTATTCCAGCATTAATTTTATTAATTATTGCAATACCTTCATTTGCATTATTGTATTCGATGGATGA---AATTATTTATCCTCTTATTACTATAAAAGTAATAGGAAGTCAATGGTACTGGACCTATGAATATTC
>DQ418515.1tax_d:Eukaryotak:Stramenopilesp:Oomyceteso:Albuginalesf:Albuginaceaeg:Albugos:Albugo+candida
---------------------------------------------------------------------------------------AATTATTATTACAATTTTTGTATGCTGGATTTTATTTCGAATTAT-TTTTATGTTTAGTGAAAATAAAAACCCTATTGCT-GAAACTTTTGTA--CATGGATCTACTATTGAAATTATTTGGACTAGTATTCCAGCATTAATTTTATTAATTATTGCAATACCTTCATTTGCATTATTGTATTCGATGGATGA---AATTATTTATCCCCTTATTACTATAAAAGTAATAGGAAGTCAATGGTACTGGACCTATGAATATTC
>DQ418516.1tax_d:Eukaryotak:Stramenopilesp:Oomyceteso:Albuginalesf:Albuginaceaeg:Albugos:Albugo+candida
---------------------------------------------------------------------------------------AATTATTATTACAATTTTTGTATGCTGGATTTTATTTCGAATTAT-TTTTATGTTTAGTGAAAATAAAAACCCTATTGCT-GAAACTTTTGTA--CATGGATCTACTATTGAAATTATTTGGACTAGTATTCCAGCATTAATTTTATTAATTATTGCAATACCTTCATTTGCATTATTGTATTCGATGGATGA---AATTATTTATCCCCTTATTACTATAAAAGTAATAGGAAGTCAATGGTACTGGACCTATGAATATTC
>DQ418517.1tax_d:Eukaryotak:Stramenopilesp:Oomyceteso:Albuginalesf:Albuginaceaeg:Albugos:Albugo+candida
---------------------------------------------------------------------------------------AATTATTATTACAATTTTTGTATGCTGGATTTTATTTCGAATTAT-TTTTATGTTTAGTGAAAATAAAAACCCTATTGCT-GAAACTTTTGTA--CATGGATCTACTATTGAAATTATTTGGACTAGTATTCCAGCATTAATTTTATTAATTATTGCAATACCTTCATTTGCATTATTGTATTCGATGGATGA---AATTATTTATCCCCTTATTACTATAAAAGTAATAGGAAGTCAATGGTACTGGACCTATGAATATTC
>DQ418518.1tax_d:Eukaryotak:Stramenopilesp:Oomyceteso:Albuginalesf:Albuginaceaeg:Albugos:Albugo+candida
---------------------------------------------------------------------------------------AATTATTATTACAATTTTTGTATGCTGGATTTTATTTCGAATTAT-TTTTATGTTTAGTGAAAATAAAAACCCTATTGCT-GAAACTTTTGTA--CATGGATCTACTATTGAAATTATTTGGACTAGTATTCCAGCATTAATTTTATTAATTATTGCAATACCTTCATTTGCATTATTGTATTCGATGGATGA---AATTATTTATCCCCTTATTACTATAAAAGTAATAGGAAGTCAATGGTACTGGACCTATGAATATTC
>DQ418519.1tax_d:Eukaryotak:Stramenopilesp:Oomyceteso:Albuginalesf:Albuginaceaeg:Albugos:Albugo+candida
---------------------------------------------------------------------------------------AATTATTATTACAATTTTTGTATGCTGGATTTTATTTCGAATTAT-TTTTATGTTTAGTGAAAATAAAAACCCTATTGCT-GAAACTTTTGTA--CATGGATCTACTATTGAAATTATTTGGACTAGTATTCCAGCATTAATTTTATTAATTATTGCAATACCTTCATTTGCATTATTGTATTCGATGGATGA---AATTATTTATCCCCTTATTACTATAAAAGTAATAGGAAGTCAATGGTACTGGACCTATGAATATTC
>DQ418520.1tax_d:Eukaryotak:Stramenopilesp:Oomyceteso:Albuginalesf:Albuginaceaeg:Albugos:Albugo+candida
---------------------------------------------------------------------------------------AATTATTATTACAATTTTTGTATGCTGGATTTTATTTCGAATTAT-TTTTATGTTTAGTGAAAATAAAAACCCTATTGCT-GAAACTTTTGTA--CATGGATCTACTATTGAAATTATTTGGACTAGTATTCCAGCATTAATTTTATTAATTATTGCAATACCTTCATTTGCATTATTGTATTCGATGGATGA---AATTATTTATCCCCTTATTACTATAAAAGTAATAGGAAGTCAATGGTACTGGACCTATGAATATTC
>DQ418521.1tax_d:Eukaryotak:Stramenopilesp:Oomyceteso:Albuginalesf:Albuginaceaeg:Albugos:Albugo+candida
---------------------------------------------------------------------------------------AATTATTATTACAATTTTTGTATGCTGGATTTTATTTCGAATTAT-TTTTATGTTTAGTGAAAATAAAAACCCTATTGCT-GAAACTTTTGTA--CATGGATCTACTATTGAAATTATTTGGACTAGTATTCCAGCATTAATTTTATTAATTATTGCAATACCTTCATTTGCATTATTGTATTCGATGGATGA---AATTATTTATCCCCTTATTACTATAAAAGTAATAGGAAGTCAATGGTACTGGACCTATGAATATTC
>DQ418522.1tax_d:Eukaryotak:Stramenopilesp:Oomyceteso:Albuginalesf:Albuginaceaeg:Albugos:Albugo+candida
---------------------------------------------------------------------------------------AATTATTATTACAATTTTTGTATGCTGGATTTTATTTCGAATTAT-TTTTATGTTTAGTGAAAATAAAAACCCTATTGCT-GAAACTTTTGTA--CATGGATCTACTATTGAAATTATTTGGACTAGTATTCCAGCATTAATTTTATTAATTATTGCAATACCTTCATTTGCATTATTGTATTCGATGGATGA---AATTATTTATCCCCTTATTACTATAAAAGTAATAGGAAGTCAATGGTACTGGACCTATGAATATTC
>DQ643923.1tax_d:Eukaryotak:Stramenopilesp:Oomyceteso:Albuginalesf:Albuginaceaeg:Albugos:Albugo+candida
---------------------------------------------------------------------------------------AATTATTATTACAATTTTTGTATGCTGGATTTTATTTCGAATTAT-TTTTATGTTTAGTGAAAATAAAAACCCTATTGCT-GAAACTTTTGTA--CATGGATCTACTATTGAAATTATTTGGACTAGTATTCCAGCATTAATTTTATTAATTATTGCAATACCTTCATTTGCATTATTGTATTCGATGGATGA---AATTATTTATCCCCTTATTACTATAAAAGTAATAGGAAGTCAATGGTACTGGACCTATGAATATTC
>DQ643924.1tax_d:Eukaryotak:Stramenopilesp:Oomyceteso:Albuginalesf:Albuginaceaeg:Albugos:Albugo+candida
---------------------------------------------------------------------------------------AATTGTTATTACAATTTTTGTATGCTGGATTTTATTTCGAATTAT-TTTTATGTTTAGTGAAAATAAAAACCCTATTGCT-GAAACTTTTGTA--CATGGATCTACTATTGAAATTATTTGGACTAGTATTCCAGCATTAATTTTATTAATTATTGCAATACCTTCATTTGCATTATTGTATTCGATGGATGA---AATTATTTATCCCCTTATTACTATAAAAGTAATAGGAAGTCAATGGTACTGGACCTATGAATATTC
>DQ643925.1tax_d:Eukaryotak:Stramenopilesp:Oomyceteso:Albuginalesf:Albuginaceaeg:Albugos:Albugo+candida
---------------------------------------------------------------------------------------AATTGTTATTACAATTTTTGTATGCTGGATTTTATTTCGAATTAT-TTTTATGTTTAGTGAAAATAAAAACCCTATTGCT-GAAACTTTTGTA--CATGGATCTACTATTGAAATTATTTGGACTAGTATTCCAGCATTAATTTTATTAATTATTGCAATACCTTCATTTGCATTATTGTATTCGATGGATGA---AATTATTTATCCCCTTATTACTATAAAAGTAATAGGAAGTCAATGGTACTGGACCTATGAATATTC
>DQ643926.1tax_d:Eukaryotak:Stramenopilesp:Oomyceteso:Albuginalesf:Albuginaceaeg:Albugos:Albugo+candida
---------------------------------------------------------------------------------------AATTATTATTACAATTTTTGTATGCTGGATTTTATTTCGAATTAT-TTTTATGTTTAGTGAAAATAAAAACCCTATTGCT-GAAACTTTTGTA--CATGGATCTACTATTGAAATTATTTGGACTAGTATTCCAGCATTAATTTTATTAATTATTGCAATACCTTCATTTGCATTATTGTATTCGATGGATGA---AATTATTTATCCCCTTATTACTATAAAAGTAATAGGAAGTCAATGGTACTGGACCTATGAATATTC
>DQ643927.1tax_d:Eukaryotak:Stramenopilesp:Oomyceteso:Albuginalesf:Albuginaceaeg:Albugos:Albugo+candida
---------------------------------------------------------------------------------------AATTATTATTACAATTTTTGTATGCTGGATTTTATTTCGAATTAT-TTTTATGTTTAGTGAAAATAAAAACCCTATTGCT-GAAACTTTTGTA--CATGGATCTACTATTGAAATTATTTGGACTAGTATTCCAGCATTAATTTTATTAATTATTGCAATACCTTCATTTGCATTATTGTATTCGATGGATGA---AATTATTTATCCCCTTATTACTATAAAAGTAATAGGAAGTCAATGGTACTGGACCTATGAATATTC
>DQ643928.1tax_d:Eukaryotak:Stramenopilesp:Oomyceteso:Albuginalesf:Albuginaceaeg:Albugos:Albugo+candida
---------------------------------------------------------------------------------------AATTATTATTACAATTTTTGTATGCTGGATTTTATTTCGAATTAT-TTTTATGTTTAGTGAAAATAAAAACCCTATTGCT-GAAACTTTTGTA--CATGGATCTACTATTGAAATTATTTGGACTAGTATTCCAGCATTAATTTTATTAATTATTGCAATACCTTCATTTGCATTATTGTATTCGATGGATGA---AATTATTTATCCCCTTATTACTATAAAAGTAATAGGAAGTCAATGGTACTGGACCTATGAATATTC
>DQ643929.1tax_d:Eukaryotak:Stramenopilesp:Oomyceteso:Albuginalesf:Albuginaceaeg:Albugos:Albugo+candida
---------------------------------------------------------------------------------------AATTGTTATTACAATTTTTGTATGCTGGATTTTATTTCGAATTAT-TTTTATGTTTAGTGAAAATAAAAACCCTATTGCT-GAAACTTTTGTA--CATGGATCTACTATTGAAATTATTTGGACTAGTATTCCAGCATTAATTTTATTAATTATTGCAATACCTTCATTTGCATTATTGTATTCGATGGATGA---AATTATTTATCCCCTTATTACTATAAAAGTAATAGGAAGTCAATGGTACTGGACCTATGAATATTC
>DQ643930.1tax_d:Eukaryotak:Stramenopilesp:Oomyceteso:Albuginalesf:Albuginaceaeg:Albugos:Albugo+candida
---------------------------------------------------------------------------------------AATTGTTATTACAATTTTTGTATGCTGGATTTTATTTCGAATTAT-TTTTATGTTTAGTGAAAATAAAAACCCTATTGCT-GAAACTTTTGTA--CATGGATCTACTATTGAAATTATTTGGACTAGTATTCCAGCATTAATTTTATTAATTATTGCAATACCTTCATTTGCATTATTGTATTCGATGGATGA---AATTATTTATCCCCTTATTACTATAAAAGTAATAGGAAGTCAATGGTACTGGACCTATGAATATTC
>DQ643931.1tax_d:Eukaryotak:Stramenopilesp:Oomyceteso:Albuginalesf:Albuginaceaeg:Albugos:Albugo+candida
---------------------------------------------------------------------------------------AATTATTATTACAATTTTTGTATGCTGGATTTTATTTCGAATTAT-TTTTATGTTTAGTGAAAATAAAAACCCTATTGCT-GAAACTTTTGTA--CATGGATCTACTATTGAAATTATTTGGACTAGTATTCCAGCATTAATTTTATTAATTATTGCAATACCTTCATTTGCATTATTGTATTCGATGGATGA---AATTATTTATCCCCTTATTACTATAAAAGTAATAGGAAGTCAATGGTACTGGACCTATGAATATTC
>DQ643932.1tax_d:Eukaryotak:Stramenopilesp:Oomyceteso:Albuginalesf:Albuginaceaeg:Albugos:Albugo+candida
---------------------------------------------------------------------------------------AATTATTATTACAATTTTTGTATGCTGGATTTTATTTCGAATTAT-TTTTATGTTTAGTGAAAATAAAAACCCTATTGCT-GAAACTTTTGTA--CATGGATCTACTATTGAAATTATTTGGACTAGTATTCCAGCATTAATTTTATTAATTATTGCAATACCTTCATTTGCATTATTGTATTCGATGGATGA---AATTATTTATCCCCTTATTACTATAAAAGTAATAGGAAGTCAATGGTACTGGACCTATGAATATTC
>DQ643933.1tax_d:Eukaryotak:Stramenopilesp:Oomyceteso:Albuginalesf:Albuginaceaeg:Albugos:Albugo+candida
---------------------------------------------------------------------------------------AATTATTATTACAATTTTTGTATGCTGGATTTTATTTCGAATTAT-TTTTATGTTTAGTGAAAATAAAAACCCTATTGCT-GAAACTTTTGTA--CATGGATCTACTATTGAAATTATTTGGACTAGTATTCCAGCATTAATTTTATTAATTATTGCAATACCTTCATTTGCATTATTGTATTCGATGGATGA---AATTATTTATCCCCTTATTACTATAAAAGTAATAGGAAGTCAATGGTACTGGACCTATGAATATTC
>DQ643934.1tax_d:Eukaryotak:Stramenopilesp:Oomyceteso:Albuginalesf:Albuginaceaeg:Albugos:Albugo+candida
---------------------------------------------------------------------------------------AATTATTATTACAATTTTTGTATGCTGGATTTTATTTCGAATTAT-TTTTATGTTTAGTGAAAATAAAAACCCTATTGCT-GAAACTTTTGTA--CATGGATCTACTATTGAAATTATTTGGACTAGTATTCCAGCATTAATTTTATTAATTATTGCAATACCTTCATTTGCATTATTGTATTCGATGGATGA---AATTATTTATCCCCTTATTACTATAAAAGTAATAGGAAGTCAATGGTACTGGACCTATGAATATTC
>DQ643935.1tax_d:Eukaryotak:Stramenopilesp:Oomyceteso:Albuginalesf:Albuginaceaeg:Albugos:Albugo+candida
---------------------------------------------------------------------------------------AATTATTATTACAATTTTTGTATGCTGGATTTTATTTCGAATTAT-TTTTATGTTTAGTGAAAATAAAAACCCTATTGCT-GAAACTTTTGTA--CATGGATCTACTATTGAAATTATTTGGACTAGTATTCCAGCATTAATTTTATTAATTATTGCAATACCTTCATTTGCATTATTGTATTCGATGGATGA---AATTATTTATCCCCTTATTACTATAAAAGTAATAGGAAGTCAATGGTACTGGACCTATGAATATTC
>DQ643936.1tax_d:Eukaryotak:Stramenopilesp:Oomyceteso:Albuginalesf:Albuginaceaeg:Albugos:Albugo+candida
---------------------------------------------------------------------------------------AATTATTATTACAATTTTTGTATGCTGGATTTTATTTCGAATTAT-TTTTATGTTTAGTGAAAATAAAAACCCTATTGCT-GAAACTTTTGTA--CATGGATCTACTATTGAAATTATTTGGACTAGTATTCCAGCATTAATTTTATTAATTATTGCAATACCTTCATTTGCATTATTGTATTCGATGGATGA---AATTATTTATCCCCTTATTACTATAAAAGTAATAGGAAGTCAATGGTACTGGACCTATGAATATTC
>DQ643937.1tax_d:Eukaryotak:Stramenopilesp:Oomyceteso:Albuginalesf:Albuginaceaeg:Albugos:Albugo+candida
---------------------------------------------------------------------------------------AATTATTATTACAATTTTTGTATGCTGGATTTTATTTCGAATTAT-TTTTATGTTTAGTGAAAATAAAAACCCTATTGCT-GAAACTTTTGTA--CATGGATCTACTATTGAAATTATTTGGACTAGTATTCCAGCATTAATTTTATTAATTATTGCAATACCTTCATTTGCATTATTGTATTCGATGGATGA---AATTATTTATCCCCTTATTACTATAAAAGTAATAGGAAGTCAATGGTACTGGACCTATGAATATTC
>DQ643938.1tax_d:Eukaryotak:Stramenopilesp:Oomyceteso:Albuginalesf:Albuginaceaeg:Albugos:Albugo+candida
---------------------------------------------------------------------------------------AATTATTATTACAATTTTTGTATGCTGGATTTTATTTCGAATTAT-TTTTATGTTTAGTGAAAATAAAAACCCTATTGCT-GAAACTTTTGTA--CATGGATCTACTATTGAAATTATTTGGACTAGTATTCCAGCATTAATTTTATTAATTATTGCAATACCTTCATTTGCATTATTGTATTCGATGGATGA---AATTATTTATCCCCTTATTACTATAAAAGTAATAGGAAGTCAATGGTACTGGACCTATGAATATTC
>DQ643939.1tax_d:Eukaryotak:Stramenopilesp:Oomyceteso:Albuginalesf:Albuginaceaeg:Albugos:Albugo+candida
---------------------------------------------------------------------------------------AATTATTATTACAATTTTTGTATGCTGGATTTTATTTCGAATTAT-TTTTATGTTTAGTGAAAATAAAAACCCTATTGCT-GAAACTTTTGTA--CATGGATCTACTATTGAAATTATTTGGACTAGTATTCCAGCATTAATTTTATTAATTATTGCAATACCTTCATTTGCATTATTGTATTCGATGGATGA---AATTATTTATCCCCTTATTACTATAAAAGTAATAGGAAGTCAATGGTACTGGACCTATGAATATTC
>DQ643940.1tax_d:Eukaryotak:Stramenopilesp:Oomyceteso:Albuginalesf:Albuginaceaeg:Albugos:Albugo+candida
---------------------------------------------------------------------------------------AATTATTATTACGATTTTTGTATGTTGGATTTTATTACGAATTAT-TTTAATGTTTAGTGAAAATAAAAATCCAGTTGCT-GAAACTTTTGTA--CATGGATCTACTATTGAAATTATTTGGACTAGTATACCTGCATTGATTTTATTGATTATTGCAATACCTTCGTTTGCATTATTATATTCTATGGATGA---AATTATTTATCCTCTTATTACTATAAAAGTAATAGGTAGTCAATGGTATTGGACTTATGAATATTC
>DQ643941.1tax_d:Eukaryotak:Stramenopilesp:Oomyceteso:Albuginalesf:Albuginaceaeg:Albugos:Albugo+candida
---------------------------------------------------------------------------------------AATTATTATTACGATTTTTGTATGTTGGATTTTATTACGAATTAT-TTTAATGTTTAGTGAAAATAAAAATCCAGTTGCT-GAAACTTTTGTA--CATGGATCTACTATTGAAATTATTTGGACTAGTATACCTGCATTGATTTTATTGATTATTGCAATACCTTCGTTTGCATTATTATATTCTATGGATGA---AATTATTTATCCTCTTATTACTATAAAAGTAATAGGTAGTCAATGGTATTGGACTTATGAATATTC
>DQ643942.1tax_d:Eukaryotak:Stramenopilesp:Oomyceteso:Albuginalesf:Albuginaceaeg:Albugos:Albugo+candida
---------------------------------------------------------------------------------------AATTATTATTACGATTTTTGTATGTTGGATTTTATTACGAATTAT-TTTAATGTTTAGTGAAAATAAAAATCCAGTTGCT-GAAACTTTTGTA--CATGGATCTACTATTGAAATTATTTGGACTAGTATACCTGCATTGATTTTATTGATTATTGCAATACCTTCGTTTGCATTATTATATTCTATGGATGA---AATTATTTATCCTCTTATTACTATAAAAGTAATAGGTAGTCAATGGTATTGGACTTATGAATATTC
>DQ643943.1tax_d:Eukaryotak:Stramenopilesp:Oomyceteso:Albuginalesf:Albuginaceaeg:Albugos:Albugo+candida
---------------------------------------------------------------------------------------AATTATTATTACAATTTTTGTATGCTGGATTTTATTTCGAATTAT-TTTTATGTTTAGTGAAAATAAAAACCCTATTGCT-GAAACTTTTGTA--CATGGATCTACTATTGAAATTATTTGGACTAGTATTCCAGCATTAATTTTATTAATTATTGCAATACCTTCATTTGCATTATTGTATTCGATGGATGA---AATTATTTATCCCCTTATTACTATAAAAGTAATAGGAAGTCAATGGTACTGGACCTATGAATATTC
>DQ643944.1tax_d:Eukaryotak:Stramenopilesp:Oomyceteso:Albuginalesf:Albuginaceaeg:Albugos:Albugo+candida
---------------------------------------------------------------------------------------AATTATTATTACAATTTTTGTATGCTGGATTTTATTTCGAATTAT-TTTTATGTTTAGTGAAAATAAAAACCCTATTGCT-GAAACTTTTGTA--CATGGATCTACTATTGAAATTATTTGGACTAGTATTCCAGCATTAATTTTATTAATTATTGCAATACCTTCATTTGCATTATTGTATTCGATGGATGA---AATTATTTATCCCCTTATTACTATAAAAGTAATAGGAAGTCAATGGTACTGGACCTATGAATATTC
>DQ643945.1tax_d:Eukaryotak:Stramenopilesp:Oomyceteso:Albuginalesf:Albuginaceaeg:Albugos:Albugo+candida
---------------------------------------------------------------------------------------AATTATTATTACAATTTTTGTATGCTGGATTTTATTTCGAATTAT-TTTTATGTTTAGTGAAAATAAAAACCCTATTGCT-GAAACTTTTGTA--CATGGATCTACTATTGAAATTATTTGGACTAGTATTCCAGCATTAATTTTATTAATTATTGCAATACCTTCATTTGCATTATTGTATTCGATGGATGA---AATTATTTATCCCCTTATTACTATAAAAGTAATAGGAAGTCAATGGTACTGGACCTATGAATATTC
>DQ643946.1tax_d:Eukaryotak:Stramenopilesp:Oomyceteso:Albuginalesf:Albuginaceaeg:Albugos:Albugo+candida
---------------------------------------------------------------------------------------AATTGTTATTACAATTTTTGTATGCTGGATTTTATTTCGAATTAT-TTTTATGTTTAGTGAAAATAAAAACCCTATTGCT-GAAACTTTTGTA--CATGGATCTACTATTGAAATTATTTGGACTAGTATTCCAGCATTAATTTTATTAATTATTGCAATACCTTCATTTGCATTATTGTATTCGATGGATGA---AATTATTTATCCCCTTATTACTATAAAAGTAATAGGAAGTCAATGGTACTGGACCTATGAATATTC
>DQ643947.1tax_d:Eukaryotak:Stramenopilesp:Oomyceteso:Albuginalesf:Albuginaceaeg:Albugos:Albugo+candida
---------------------------------------------------------------------------------------AATTATTATTACAATTTTTGTATGCTGGATTTTATTTCGAATTAT-TTTTATGTTTAGTGAAAATAAAAACCCTATTGCT-GAAACTTTTGTA--CATGGATCTACTATTGAAATTATTTGGACTAGTATTCCAGCATTAATTTTATTAATTATTGCAATACCTTCATTTGCATTATTGTATTCGATGGATGA---AATTATTTATCCCCTTATTACTATAAAAGTAATAGGAAGTCAATGGTACTGGACCTATGAATATTC
>DQ643948.1tax_d:Eukaryotak:Stramenopilesp:Oomyceteso:Albuginalesf:Albuginaceaeg:Albugos:Albugo+candida
---------------------------------------------------------------------------------------AATTGTTATTACAATTTTTGTATGCTGGATTTTATTTCGAATTAT-TTTTATGTTTAGTGAAAATAAAAACCCTATTGCT-GAAACTTTTGTA--CATGGATCTACTATTGAAATTATTTGGACTAGTATTCCAGCATTAATTTTATTAATTATTGCAATACCTTCATTTGCATTATTGTATTCGATGGATGA---AATTATTTATCCCCTTATTACTATAAAAGTAATAGGAAGTCAATGGTACTGGACCTATGAATATTC
>DQ643949.1tax_d:Eukaryotak:Stramenopilesp:Oomyceteso:Albuginalesf:Albuginaceaeg:Albugos:Albugo+candida
---------------------------------------------------------------------------------------AATTATTATTACAATTTTTGTATGCTGGATTTTATTTCGAATTAT-TTTTATGTTTAGTGAAAATAAAAACCCTATTGCT-GAAACTTTTGTA--CATGGATCTACTATTGAAATTATTTGGACTAGTATTCCAGCATTAATTTTATTAATTATTGCAATACCTTCATTTGCATTATTGTATTCGATGGATGA---AATTATTTATCCCCTTATTACTATAAAAGTAATAGGAAGTCAATGGTACTGGACCTATGAATATTC
>DQ643950.1tax_d:Eukaryotak:Stramenopilesp:Oomyceteso:Albuginalesf:Albuginaceaeg:Albugos:Albugo+candida
---------------------------------------------------------------------------------------AATTGTTATTACAATTTTTGTATGCTGGATTTTATTTCGAATTAT-TTTTATGTTTAGTGAAAATAAAAACCCTATTGCT-GAAACTTTTGTA--CATGGATCTACTATTGAAATTATTTGGACTAGTATTCCAGCATTAATTTTATTAATTATTGCAATACCTTCATTTGCATTATTGTATTCGATGGATGA---AATTATTTATCCCCTTATTACTATAAAAGTAATAGGAAGTCAATGGTACTGGACCTATGAATATTC
>DQ643951.1tax_d:Eukaryotak:Stramenopilesp:Oomyceteso:Albuginalesf:Albuginaceaeg:Albugos:Albugo+candida
---------------------------------------------------------------------------------------AATTATTATTACAATTTTTGTATGCTGGATTTTATTTCGAATTAT-TTTTATGTTTAGTGAAAATAAAAACCCTATTGCT-GAAACTTTTGTA--CATGGATCTACTATTGAAATTATTTGGACTAGTATTCCAGCATTAATTTTATTAATTATTGCAATACCTTCATTTGCATTATTGTATTCGATGGATGA---AATTATTTATCCCCTTATTACTATAAAAGTAATAGGAAGTCAATGGTACTGGACCTATGAATATTC
>DQ643952.1tax_d:Eukaryotak:Stramenopilesp:Oomyceteso:Albuginalesf:Albuginaceaeg:Albugos:Albugo+candida
---------------------------------------------------------------------------------------AATTATTATTACAATTTTTGTATGCTGGATTTTATTTCGAATTAT-TTTTATGTTTAGTGAAAATAAAAACCCTATTGCT-GAAACTTTTGTA--CATGGATCTACTATTGAAATTATTTGGACTAGTATTCCAGCATTAATTTTATTAATTATTGCAATACCTTCATTTGCATTATTGTATTCGATGGATGA---AATTATTTATCCCCTTATTACTATAAAAGTAATAGGAAGTCAATGGTACTGGACCTATGAATATTC
>DQ643953.1tax_d:Eukaryotak:Stramenopilesp:Oomyceteso:Albuginalesf:Albuginaceaeg:Albugos:Albugo+candida
---------------------------------------------------------------------------------------AATTATTATTACAATTTTTGTATGCTGGATTTTATTTCGAATTAT-TTTTATGTTTAGTGAAAATAAAAACCCTATTGCT-GAAACTTTTGTA--CATGGATCTACTATTGAAATTATTTGGACTAGTATTCCAGCATTAATTTTATTAATTATTGCAATACCTTCATTTGCATTATTGTATTCGATGGATGA---AATTATTTATCCCCTTATTACTATAAAAGTAATAGGAAGTCAATGGTACTGGACCTATGAATATTC
>DQ643954.1tax_d:Eukaryotak:Stramenopilesp:Oomyceteso:Albuginalesf:Albuginaceaeg:Albugos:Albugo+candida
---------------------------------------------------------------------------------------AATTATTATTACAATTTTTGTATGCTGGATTTTATTTCGAATTAT-TTTTATGTTTAGTGAAAATAAAAACCCTATTGCT-GAAACTTTTGTA--CATGGATCTACTATTGAAATTATTTGGACTAGTATTCCAGCATTAATTTTATTAATTATTGCAATACCTTCATTTGCATTATTGTATTCGATGGATGA---AATTATTTATCCCCTTATTACTATAAAAGTAATAGGAAGTCAATGGTACTGGACCTATGAATATTC
>DQ643955.1tax_d:Eukaryotak:Stramenopilesp:Oomyceteso:Albuginalesf:Albuginaceaeg:Albugos:Albugo+candida
---------------------------------------------------------------------------------------AATTATTATTACAATTTTTGTATGCTGGATTTTATTTCGAATTAT-TTTTATGTTTAGTGAAAATAAAAACCCTATTGCT-GAAACTTTTGTA--CATGGATCTACTATTGAAATTATTTGGACTAGTATTCCAGCATTAATTTTATTAATTATTGCAATACCTTCATTTGCATTATTGTATTCGATGGATGA---AATTATTTATCCCCTTATTACTATAAAAGTAATAGGAAGTCAATGGTACTGGACCTATGAATATTC
>EU340139.1tax_d:Eukaryotak:Stramenopilesp:Oomyceteso:Albuginalesf:Albuginaceaeg:Albugos:Albugo+candida
---------------------------------------------------------------------------------------AATTATTATTACAATTTTTGTATGCTGGATTTTATTTCGAATTAT-TTTTATGTTTAGTGAAAATAAAAACCCTATTGCT-GAAACTTTTGTA--CATGGATCTACTATTGAAATTATTTGGACTAGTATTCCAGCATTAATTTTATTAATTATTGCAATACCTTCATTTGCATTATTGTATTCGATGGATGA---AATTATTTATCCCCTTATTACTATAAAAGTAATAGGAAGTCAATGGTACTGGACCTATGAATATTC
>EU340140.1tax_d:Eukaryotak:Stramenopilesp:Oomyceteso:Albuginalesf:Albuginaceaeg:Albugos:Albugo+candida
---------------------------------------------------------------------------------------AATTATTATTACAATTTTTGTATGCTGGATTTTATTTCGAATTAT-TTTTATGTTTAGTGAAAATAAAAACCCTATTGCT-GAAACTTTTGTA--CATGGATCTACTATTGAAATTATTTGGACTAGTATTCCAGCATTAATTTTATTAATTATTGCAATACCTTCATTTGCATTATTGTATTCGATGGATGA---AATTATTTATCCCCTTATTACTATAAAAGTAATAGGAAGTCAATGGTACTGGACCTATGAATATTC
>EU340141.1tax_d:Eukaryotak:Stramenopilesp:Oomyceteso:Albuginalesf:Albuginaceaeg:Albugos:Albugo+candida
---------------------------------------------------------------------------------------AATTATTATTACAATTTTTGTATGCTGGATTTTATTTCGAATTAT-TTTTATGTTTAGTGAAAATAAAAACCCTATTGCT-GAAACTTTTGTA--CATGGATCTACTATTGAAATTATTTGGACTAGTATTCCAGCATTAATTTTATTAATTATTGCAATACCTTCATTTGCATTATTGTATTCGATGGATGA---AATTATTTATCCCCTTATTACTATAAAAGTAATAGGAAGTCAATGGTACTGGACCTATGAATATTC
>EU826092.1tax_d:Eukaryotak:Stramenopilesp:Oomyceteso:Albuginalesf:Albuginaceaeg:Albugos:Albugo+candida
---------------------------------------------------------------------------------------AATTATTATTACAATTTTTGTATGCTGGATTTTATTTCGAATTAT-TTTTATGTTTAGTGAAAATAAAAACCCTATTGCT-GAAACTTTTGTA--CATGGATCTACTATTGAAATTATTTGGACTAGTATTCCAGCATTAATTTTATTAATTATTGCAATACCTTCATTTGCATTATTGTATTCGATGGATGA---AATTATTTATCCCCTTATTACTATAAAAGTAATAGGAAGTCAATGGTACTGGACCTATGAATATTC
>FJ468359.1tax_d:Eukaryotak:Stramenopilesp:Oomyceteso:Albuginalesf:Albuginaceaeg:Albugos:Albugo+candida
---------------------------------------------------------------------------------------AATTATTATTACAATTTTTATATGCTGGATTTTATTTCGAATTAT-TTTTATGTTTAGTGAAAATAAAAACCCTATTGCT-GAAACTTTTGTA--CATGGATCTACTATTGAAATTATTTGGACTAGTATTCCAGCATTAATTTTATTAATTATTGCAATACCTTCATTTGCATTATTGTATTCGATGGATGA---AATTATTTATCCCCTTATTACTATAAAAGTAATAGGAAGTCAATGGTACTGGACCTATGAATATTC
>FJ468360.1tax_d:Eukaryotak:Stramenopilesp:Oomyceteso:Albuginalesf:Albuginaceaeg:Albugos:Albugo+candida
---------------------------------------------------------------------------------------AATTATTATTACAATTTTTGTATGCTGGATTTTATTTCGAATTAT-TTTTATGTTTAGTGAAAATAAAAACCCTATTGCT-GAAACTTTTGTA--CATGGATCTACTATTGAAATTATTTGGACTAGTATTCCAGCATTAATTTTATTAATTATTGCAATACCTTCATTTGCATTATTGTATTCGATGGATGA---AATTATTTATCCCCTTATTACTATAAAAGTAATAGGAAGTCAATGGTACTGGACCTATGAATATTC
>FJ468361.1tax_d:Eukaryotak:Stramenopilesp:Oomyceteso:Albuginalesf:Albuginaceaeg:Albugos:Albugo+candida
---------------------------------------------------------------------------------------AATTATTATTACAATTTTTGTATGCTGGATTTTATTTCGAATTAT-TTTTATGTTTAGTGAAAATAAAAACCCTATTGCT-GAAACTTTTGTA--CATGGATCTACTATTGAAATTATTTGGACTAGTATTCCAGCATTAATTTTATTAATTATTGCAATACCTTCATTTGCATTATTGTATTCGATGGATGA---AATTATTTATCCCCTTATTACTATAAAAGTAATAGGAAGTCAATGGTACTGGACCTATGAATATTC
>FJ468362.1tax_d:Eukaryotak:Stramenopilesp:Oomyceteso:Albuginalesf:Albuginaceaeg:Albugos:Albugo+candida
---------------------------------------------------------------------------------------AATTATTATTACAATTTTTGTATGCTGGATTTTATTTCGAATTAT-TTTTATGTTTAGTGAAAATAAAAACCCTATTGCT-GAAACTTTTGTA--CATGGATCTACTATTGAAATTATTTGGACTAGTATTCCAGCATTAATTTTATTAATTATTGCAATACCTTCATTTGCATTATTGTATTCGATGGATGA---AATTATTTATCCCCTTATTACTATAAAAGTAATAGGAAGTCAATGGTACTGGACCTATGAATATTC
>FJ468363.1tax_d:Eukaryotak:Stramenopilesp:Oomyceteso:Albuginalesf:Albuginaceaeg:Albugos:Albugo+candida
---------------------------------------------------------------------------------------AATTATTATTACAATTTTTGTATGCTGGATTTTATTTCGAATTAT-TTTTATGTTTAGTGAAAATAAAAACCCTATTGCT-GAAACTTTTGTA--CATGGATCTACTATTGAAATTATTTGGACTAGTATTCCAGCATTAATTTTATTAATTATTGCAATACCTTCATTTGCATTATTGTATTCGATGGATGA---AATTATTTATCCCCTTATTACTATAAAAGTAATAGGAAGTCAATGGTACTGGACCTATGAATATTC
>FJ468364.1tax_d:Eukaryotak:Stramenopilesp:Oomyceteso:Albuginalesf:Albuginaceaeg:Albugos:Albugo+candida
---------------------------------------------------------------------------------------AATTATTATTACAATTTTTGTATGCTGGATTTTATTTCGAATTAT-TTTTATGTTTAGTGAAAATAAAAACCCTATTGCT-GAAACTTTTGTA--CATGGATCTACTATTGAAATTATTTGGACTAGTATTCCAGCATTAATTTTATTAATTATTGCAATACCTTCATTTGCATTATTGTATTCGATGGATGA---AATTATTTATCCCCTTATTACTATAAAAGTAATAGGAAGTCAATGGTACTGGACCTATGAATATTC
>FJ468365.1tax_d:Eukaryotak:Stramenopilesp:Oomyceteso:Albuginalesf:Albuginaceaeg:Albugos:Albugo+candida
---------------------------------------------------------------------------------------AATTATTATTACAATTTTTGTATGCTGGATTTTATTTCGAATTAT-TTTTATGTTTAGTGAAAATAAAAACCCTATTGCT-GAAACTTTTGTA--CATGGATCTACTATTGAAATTATTTGGACTAGTATTCCAGCATTAATTTTATTAATTATTGCAATACCTTCATTTGCATTATTGTATTCGATGGATGA---AATTATTTATCCCCTTATTACTATAAAAGTAATAGGAAGTCAATGGTACTGGACCTATGAATATTC
>GQ328859.1tax_d:Eukaryotak:Stramenopilesp:Oomyceteso:Albuginalesf:Albuginaceaeg:Albugos:Albugo+candida
---------------------------------------------------------------------------------------AATTATTATTACAATTTTTGTATGCTGGATTTTATTTCGAATTAT-TTTTATGTTTAATGAAAATAAAAACCCTATTGCT-GAAACTTTTGTA--CATGGATCTACTATTGAAATTATTTGGACTAGTATTCCAGCATTAATTTTATTAATTATTGCAATACCTTCATTTGCATTATTGTATTCGATGGATGA---AATTATTTATCCCCTTATTACTATAAAAGTAATAGGAAGTCAATGGTACTGGACCTATGAATATTC
>GQ328860.1tax_d:Eukaryotak:Stramenopilesp:Oomyceteso:Albuginalesf:Albuginaceaeg:Albugos:Albugo+candida
---------------------------------------------------------------------------------------AATTATTATTACAATTTTTGTATGCTGGATTTTATTTCGAATTAT-TTTTATGTTTAATGAAAATAAAAACCCTATTGCT-GAAACTTTTGTA--CATGGATCTACTATTGAAATTATTTGGACTAGTATTCCAGCATTAATTTTATTAATTATTGCAATACCTTCATTTGCATTATTGTATTCGATGGATGA---AATTATTTATCCCCTTATTACTATAAAAGTAATAGGAAGTCAATGGTACTGGACCTATGAATATTC
>GQ328861.1tax_d:Eukaryotak:Stramenopilesp:Oomyceteso:Albuginalesf:Albuginaceaeg:Albugos:Albugo+candida
---------------------------------------------------------------------------------------AATTATTATTACTATTTTTGTATGTTGGATTTTATTTCGAATTAT-TTTTATGTTTAATGAAAATAAAAATCCTATTGCT-GAAAATTTTGTA--CATGGATCTACTATTGAAATTATTTGGACTAGTATACCAGCATTAATTTTATTAATTATTGCAATACCTTCATTTGCATTATTATATTCTATGGATGA---AATTATTTATCCTCTTATTACTATAAAAGTAATAGGAAGTCAATGGTACTGGACTTATGAATATTC
>GQ328862.1tax_d:Eukaryotak:Stramenopilesp:Oomyceteso:Albuginalesf:Albuginaceaeg:Albugos:Albugo+candida
---------------------------------------------------------------------------------------AATTATTATTACTATTTTTGTATGTTGGATTTTATTTCGAATTAT-TTTTATGTTTAATGAAAATAAAAATCCTATTGCT-GAAAATTTTGTA--CATGGATCTACTATTGAAATTATTTGGACTAGTATACCAGCATTAATTTTATTAATTATTGCAATACCTTCATTTGCATTATTATATTCTATGGATGA---AATTATTTATCCTCTTATTACTATAAAAGTAATAGGAAGTCAATGGTACTGGACTTATGAATATTC
>GQ328863.1tax_d:Eukaryotak:Stramenopilesp:Oomyceteso:Albuginalesf:Albuginaceaeg:Albugos:Albugo+candida
---------------------------------------------------------------------------------------AATTATTATTACTATTTTTGTATGTTGGATTTTATTTCGAATTAT-TTTTATGTTTAATGAAAATAAAAATCCTATTGCT-GAAAATTTTGTA--CATGGATCTACTATTGAAATTATTTGGACTAGTATACCAGCATTAATTTTATTAATTATTGCAATACCTTCATTTGCATTATTATATTCTATGGATGA---AATTATTTATCCTCTTATTACTATAAAAGTAATAGGAAGTCAATGGTACTGGACTTATGAATATTC
>GU292084.1tax_d:Eukaryotak:Stramenopilesp:Oomyceteso:Albuginalesf:Albuginaceaeg:Albugos:Albugo+candida
---------------------------------------------------------------------------------------AATTATTATTACGATTTTTGTATGCTGGATTTTATTTAGAATTAT-TTTTATGTTTAGTGAAAATAAAAATCCTATTGCT-GAAACTTTTGTA--CATGGATCTACTATTGAAATTATTTGGACTAGTATTCCAGCATTAATTTTATTAATTATTGCAATACCTTCATTTGCATTATTGTATTCTATGGATGA---AATTATTTACCCTCTTATTACTATAAAAGTAATAGGAAGTCAATGGTACTGGACCTATGAATATTC
>GU292085.1tax_d:Eukaryotak:Stramenopilesp:Oomyceteso:Albuginalesf:Albuginaceaeg:Albugos:Albugo+candida
---------------------------------------------------------------------------------------AATTATTATTACAATTTTTGTATTCTGGATTTTATTTCGAATTAT-TTTTATGTTTAGTGAAAATAAAAACCCTATTGCT-GAAACTTTTGTA--CATGGATCTACTATTGAAATTATTTGGACTAGTATTCCAGCATTAATTTTATTAATTATTGCAATACCTTCATTTGCATTATTGTATTCGATGGATGA---AATTATTTATCCCCTTATTACTATAAAAGTAATAGGAAGTCAATGGTACTGGACCTATGAATATTC
>GU292086.1tax_d:Eukaryotak:Stramenopilesp:Oomyceteso:Albuginalesf:Albuginaceaeg:Albugos:Albugo+candida
---------------------------------------------------------------------------------------AATTATTATTACAATTTTTGTATGCTGGATTTTATTTCGAATTAT-TTTTATGTTTAGTGAAAATAAAAACCCTATTGCT-GAAACTTTTGTA--CATGGATCTACTATTGAAATTATTTGGACTAGTATTCCAGCATTAATTTTATTAATTATTGCAATACCTTCATTTGCATTATTGTATTCGATGGATGA---AATTATTTATCCCCTTATTACTATAAAAGTAATAGGAAGTCAATGGTACTGGACCTATGAATATTC
>GU292087.1tax_d:Eukaryotak:Stramenopilesp:Oomyceteso:Albuginalesf:Albuginaceaeg:Albugos:Albugo+candida
---------------------------------------------------------------------------------------AATTATTATTACGATTTTTGTATGCTGGATTTTATTTAGAATTAT-TTTTATGTTTAGTGAAAATAAAAATCCTATTGCT-GAAACTTTTGTA--CATGGATCTACTATTGAAATTATTTGGACTAGTATTCCAGCATTAATTTTATTAATTATTGCAATACCTTCATTTGCATTATTGTATTCTATGGATGA---AATTATTTACCCTCTTATTACTATAAAAGTAATAGGAAGTCAATGGTACTGGACCTATGAATATTC
>GU292088.1tax_d:Eukaryotak:Stramenopilesp:Oomyceteso:Albuginalesf:Albuginaceaeg:Albugos:Albugo+candida
---------------------------------------------------------------------------------------AATTATTATTACAATTTTTGTATGCTGGATTTTATTTCGAATTAT-TTTTATGTTTAGTGAAAATAAAAACCCTATTGCT-GAAACTTTTGTA--CATGGATCTACTATTGAAATTATTTGGACTAGTATTCCAGCATTAATTTTATTAATTATTGCAATACCTTCATTTGCATTATTGTATTCGATGGATGA---AATTATTTATCCCCTTATTACTATAAAAGTAATAGGAAGTCAATGGTACTGGACCTATGAATATTC
>GU292089.1tax_d:Eukaryotak:Stramenopilesp:Oomyceteso:Albuginalesf:Albuginaceaeg:Albugos:Albugo+candida
---------------------------------------------------------------------------------------AATTATTATTACAATTTTTGTATGCTGGATTTTATTTCGAATTAT-TTTTATGTTTAGTGAAAATAAAAACCCTATTGCT-GAAACTTTTGTA--CATGGATCTACTATTGAAATTATTTGGACTAGTATTCCAGCATTAATTTTATTAATTATTGCAATACCTTCATTTGCATTATTGTATTCGATGGATGA---AATTATTTATCCCCTTATTACTATAAAAGTAATAGGAAGTCAATGGTACTGGACCTATGAATATTC
>GU292092.1tax_d:Eukaryotak:Stramenopilesp:Oomyceteso:Albuginalesf:Albuginaceaeg:Albugos:Albugo+candida
---------------------------------------------------------------------------------------AATTATTATTACAATTTTTGTATGCTGGATTTTATTTCGAATTAT-TTTTATGTTTAGTGAAAATAAAAACCCTATTGCT-GAAACTTTTGTA--CATGGATCTACTATTGAAATTATTTGGACTAGTATTCCAGCATTAATTTTATTAATTATTGCAATACCTTCATTTGCATTATTGTATTCGATGGATGA---AATTATTTATCCCCTTATTACTATAAAAGTAATAGGAAGTCAATGGTACTGGACCTATGAATATTC
>GU292093.1tax_d:Eukaryotak:Stramenopilesp:Oomyceteso:Albuginalesf:Albuginaceaeg:Albugos:Albugo+candida
---------------------------------------------------------------------------------------AATTATTATTACAATTTTTGTATGCTGGATTTTATTTCGAATTAT-TTTTATGTTTAGTGAAAATAAAAACCCTATTGCT-GAAACTTTTGTA--CATGGATCTACTATTGAAATTATTTGGACTAGTATTCCAGCATTAATTTTATTAATTATTGCAATACCTTCATTTGCATTATTGTATTCGATGGATGA---AATTATTTATCCCCTTATTACTATAAAAGTAATAGGAAGTCAATGGTACTGGACCTATGAATATTC
>GU292094.1tax_d:Eukaryotak:Stramenopilesp:Oomyceteso:Albuginalesf:Albuginaceaeg:Albugos:Albugo+candida
---------------------------------------------------------------------------------------AATTATTATTACAATTTTTGTATGCTGGATTTTATTTCGAATTAT-TTTTATGTTTAGTGAAAATAAAAACCCTATTGCT-GAAACTTTTGTA--CATGGATCTACTATTGAAATTATTTGGACTAGTATTCCAGCATTAATTTTATTAATTATTGCAATACCTTCATTTGCATTATTGTATTCGATGGATGA---AATTATTTATCCCCTTATTACTATAAAAGTAATAGGAAGTCAATGGTACTGGACCTATGAATATTC
>GU292095.1tax_d:Eukaryotak:Stramenopilesp:Oomyceteso:Albuginalesf:Albuginaceaeg:Albugos:Albugo+candida
---------------------------------------------------------------------------------------AATTATTATTACAATTTTTGTATGCTGGATTTTATTTCGAATTAT-TTTTATGTTTAGTGAAAATAAAAACCCTATTGCT-GAAACTTTTGTA--CATGGATCTACTATTGAAATTATTTGGACTAGTATTCCAGCATTAATTTTATTAATTATTGCAATACCTTCATTTGCATTATTGTATTCGATGGATGA---AATTATTTATCCTCTTATTACTATAAAAGTAATAGGAAGTCAATGGTACTGGACCTATGAATATTC
>GU292097.1tax_d:Eukaryotak:Stramenopilesp:Oomyceteso:Albuginalesf:Albuginaceaeg:Albugos:Albugo+candida
---------------------------------------------------------------------------------------AATTATTATTACAATTTTTGTATGCTGGATTTTATTTCGAATTAT-TTTTATGTTTAGTGAAAATAAAAACCCTATTGCT-GAAACTTTTGTA--CATGGATCTACTATTGAAATTATTTGGACTAGTATTCCAGCATTAATTTTATTAATTATTGCAATACCTTCATTTGCATTATTGTATTCGATGGATGA---AATTATTTATCCCCTTATTACTATAAAAGTAATAGGAAGTCAATGGTACTGGACCTATGAATATTC
>GU292098.1tax_d:Eukaryotak:Stramenopilesp:Oomyceteso:Albuginalesf:Albuginaceaeg:Albugos:Albugo+candida
---------------------------------------------------------------------------------------AATTATTATTACAATTTTTGTATGCTGGATTTTATTTCGAATTAT-TTTTATGTTTAGTGAAAATAAAAACCCTATTGCT-GAAACTTTTGTA--CATGGATCTACTATTGAAATTATTTGGACTAGTATTCCAGCATTAATTTTATTAATTATTGCAATACCTTCATTTGCATTATTGTATTCGATGGATGA---AATTATTTATCCCCTTATTACTATAAAAGTAATAGGAAGTCAATGGTACTGGACCTATGAATATTC
>GU292099.1tax_d:Eukaryotak:Stramenopilesp:Oomyceteso:Albuginalesf:Albuginaceaeg:Albugos:Albugo+candida
---------------------------------------------------------------------------------------AATAATTATTACCATTTTTGTATGTTGGATTTTATTTCGAATTAT-TTTTATGTTTAATGAAAATAAAAATCCTATAGCT-GAAACTTTTGTA--CATGGATCTACTATTGAAATTATTTGGACTAGTATTCCTGCATTAATTTTATTAATTATAGCAATACCTTCATTTGCATTATTATATTCTATGGATGA---AATTATTTATCCTCTTATTACCGTAAAAGTAATAGGTAGTCAATGGTATTGGACTTATGAATATTC
>GU292101.1tax_d:Eukaryotak:Stramenopilesp:Oomyceteso:Albuginalesf:Albuginaceaeg:Albugos:Albugo+candida
---------------------------------------------------------------------------------------AATTATTATTACGGTTTTTGTATGCTGGATTTTATTTCGAATTAT-TTTTATGTTTAGTGAAAATAAAAATCCTATTGCT-GAAACTTTTGTA--CATGGATCTACTATTGAAATTATTTGGACTAGTATTCCAGCATTAATTTTATTAATTATTTCAATACCTTCGTTTGCATTATTGTATTCGATGGATGA---AATTATTTATCCTCTTATTACTATAAAAGTAATAGGAAGTCAATGGTACTGGACATATGAATATTC
>KJ654156.1tax_d:Eukaryotak:Stramenopilesp:Oomyceteso:Albuginalesf:Albuginaceaeg:Albugos:Albugo+candida
---------------------------------------------------------------------------------------AATTATTATTACAATTTTTGTATGCTGGATTTTATTTCGAATTAT-TTTTATGTTTAGTGAAAATAAAAACCCTATTGCT-GAAACTTTTGTA--CATGGATCTACTATTGAAATTATTTGGACTAGTATTCCAGCATTAATTTTATTAATTATTGCAATACCTTCATTTGCATTATTGTATTCGATGGATGA---AATTATTTATCCCCTTATTACTATAAAAGTAATAGGAAGTCAATGGTACTGGACCTATGAATATTC
>KJ700640.1tax_d:Eukaryotak:Stramenopilesp:Oomyceteso:Albuginalesf:Albuginaceaeg:Albugos:Albugo+candida
---------------------------------------------------------------------------------------AATTATTATTACAATTTTTGTATGCTGGATTTTATTTCGAATTAT-TTTTATGTTTAGTGAAAATAAAAACCCTATTGCT-GAAACTTTTGTA--CATGGATCTACTATTGAAATTATTTGGACTAGTATTCCAGCATTAATTTTATTAATTATTGCAATACCTTCATTTGCATTATTGTATTCGATGGATGA---AATTATTTATCCCCTTATTACTATAAAAGTAATAGGAAGTCAATGGTACTGGACCTATGAATATTC
>KM588082.1tax_d:Eukaryotak:Stramenopilesp:Oomyceteso:Albuginalesf:Albuginaceaeg:Albugos:Albugo+candida
---------------------------------------------------------------------------------------AATTATTATTACAATTTTTGTATGCTGGATTTTATTTCGAATTAT-TTTTATGTTTAGTGAAAATAAAAACCCTATTGCT-GAAACTTTTGTA--CATGGATCTACTATTGAAATTATTTGGACTAGTATTCCAGCATTAATTTTATTAATTATTGCAATACCTTCATTTGCATTATTGTATTCGATGGATGA---AATTATTTATCCTCTTATTACTATAAAAGTAATAGGAAGTCAATGGTACTGGACCTATGAATATTC
>KP684900.1tax_d:Eukaryotak:Stramenopilesp:Oomyceteso:Albuginalesf:Albuginaceaeg:Albugos:Albugo+candida
---------------------------------------------------------------------------------------AATTATTATTACCATTTTTGTATGTTGGATTTTATTTCGAATTAT-TTTTATGTTTAATGAAAATAAAAACCCTATTGCT-GAAACTTTTGTA--CATGGAGCTACTATTGAAATTATTTGGACTAGTATTCCAGCATTAATTTTATTAATTATTGCAATACCTTCTTTTGCATTATTATATTCGATGGATGA---AATTATTTATCCCCTTATTACTATAAAAGTAATAGGTAGTCAATGGTACTGGACTTATGAATATTC
>KP684901.1tax_d:Eukaryotak:Stramenopilesp:Oomyceteso:Albuginalesf:Albuginaceaeg:Albugos:Albugo+candida
---------------------------------------------------------------------------------------AATTATTATTACAATTTTTGTATGCTGGATTTTATTTCGAATTAT-TTTTATGTTTAGTGAAAATAAAAACCCTATTGCT-GAAACTTTTGTA--CATGGATCTACTATTGAAATTATTTGGACTAGTATTCCAGCATTAATTTTATTAATTATTGCAATACCTTCATTTGCATTATTGTATTCGATGGATGA---AATTATTTATCCCCTTATTACTATAAAAGTAATAGGAAGTCAATGGTACTGGACCTATGAATATTC
>KP684902.1tax_d:Eukaryotak:Stramenopilesp:Oomyceteso:Albuginalesf:Albuginaceaeg:Albugos:Albugo+candida
---------------------------------------------------------------------------------------AATTATTATTACAATTTTTGTATGCTGGATTTTATTTCGAATTAT-TTTTATGTTTAGTGAAAATAAAAACCCTATTGCT-GAAACTTTTGTA--CATGGATCTACTATTGAAATTATTTGGACTAGTATTCCAGCATTAATTTTATTAATTATTGCAATACCTTCATTTGCATTATTGTATTCGATGGATGA---AATTATTTATCCCCTTATTACTATAAAAGTAATAGGAAGTCAATGGTACTGGACCTATGAATATTC
>KP684903.1tax_d:Eukaryotak:Stramenopilesp:Oomyceteso:Albuginalesf:Albuginaceaeg:Albugos:Albugo+candida
---------------------------------------------------------------------------------------AATTATTATTACAATTTTTGTATTCTGGATTTTATTTCGAATTAT-TTTTATGTTTAGTGAAAATAAAAACCCTATTGCT-GAAACTTTTGTA--CATGGATCTACTATTGAAATTATTTGGACTAGTATTCCAGCATTAATTTTATTAATTATTGCAATACCTTCATTTGCATTATTGTATTCGATGGATGA---AATTATTTATCCCCTTATTACTATAAAAGTAATAGGAAGTCAATGGTACTGGACCTATGAATATTC
>HM635955.1tax_d:Eukaryotak:Stramenopilesp:Oomyceteso:Peronosporalesf:Peronosporaceaeg:Pseudoperonosporas:Pseudoperonospora+cannabina
---------------------------------------------------------------------------------------AATTATAGTTACAGTATTTGTTTGTTGGATGTTATTTAGAGTTAT-TACTCTTTTTGATGAAAAAAAAAATAAAATTCCT-GCAACTACTGTA--CATGGTGCTACTATTGAAATTATTTGGACCTCAATTCCTGCTATAATTTTGTTAATTGTTGCTATACCTTCTTTTGCTTTATTATATTCAATGGATGA---AGTAATTGATCCTATTATTACATTAAAAGTAATTGGTAGTCAATGGTATTGGAGTTATGAATATTC
>HM635956.1tax_d:Eukaryotak:Stramenopilesp:Oomyceteso:Peronosporalesf:Peronosporaceaeg:Pseudoperonosporas:Pseudoperonospora+cannabina
---------------------------------------------------------------------------------------AATTATAGTTACAGTATTTGTTTGTTGGATGTTATTTAGAGTTAT-TACTCTTTTTGATGAAAAAAAAAATAAAATTCCT-GCAACTACTGTA--CATGGTGCTACTATTGAAATTATTTGGACCTCAATTCCTGCTATAATTTTGTTAATTGTTGCTATACCTTCTTTTGCTTTATTATATTCAATGGATGA---AGTAATTGATCCTATTATTACATTAAAAGTAATTGGTAGTCAATGGTATTGGAGTTATGAATATTC
>KJ651402.1tax_d:Eukaryotak:Stramenopilesp:Oomyceteso:Peronosporalesf:Peronosporaceaeg:Pseudoperonosporas:Pseudoperonospora+cannabina
---------------------------------------------------------------------------------------AATTATAGTTACAGTATTTGTTTGTTGGATGTTATTTAGAGTTAT-TACTCTTTTTGATGAAAAAAAAAATAAAATTCCT-GCAACTACTGTA--CATGGTGCTACTATTGAAATTATTTGGACCTCAATTCCTGCTATAATTTTGTTAATTGTTGCTATACCTTCTTTTGCTTTATTATATTCAATGGATGA---AGTAATTGATCCTATTATTACATTAAAAGTAATTGGTAGTCAATGGTATTGGAGTTATGAATATTC
>JQ439415.1tax_d:Eukaryotak:Stramenopilesp:Oomyceteso:Peronosporalesf:Peronosporaceaeg:Phytophthoras:Phytophthora+capensis
---------------------------------------------------------------------------------------AATTATGATTGTTGTATTTGTATGTTGGATGTTATTTAGAGTTAT-TACTCTTTTTGATGAAAAAAAAAATAAAATCCCA-GCAACTGTTGTA--CATGGTGCAACTATTGAAATTATTTGGACTTCTATTCCAGCTTTAATTTTATTAACTGTTGCAGTTCCATCTTTTGCATTATTATATTCAATGGATGA---AGTAATTGATCCTATTATTACTTTAAAAGTAATAGGTAGTCAATGGTACTGGAGTTATGAATATTC
>JQ439416.1tax_d:Eukaryotak:Stramenopilesp:Oomyceteso:Peronosporalesf:Peronosporaceaeg:Phytophthoras:Phytophthora+capensis
---------------------------------------------------------------------------------------AATTATGATTGTTGTATTTGTATGTTGGATGTTATTTAGAGTTAT-TACTCTTTTTGATGAAAAAAAAAATAAAATCCCA-GCAACTGTTGTA--CATGGTGCAACTATTGAAATTATTTGGACTTCTATTCCAGCTTTAATTTTATTAACTGTTGCAGTTCCATCTTTTGCATTATTATATTCAATGGATGA---AGTAATTGATCCTATTATTACTTTAAAAGTAATAGGTAGTCAATGGTACTGGAGTTATGAATATTC
>JQ439417.1tax_d:Eukaryotak:Stramenopilesp:Oomyceteso:Peronosporalesf:Peronosporaceaeg:Phytophthoras:Phytophthora+capensis
---------------------------------------------------------------------------------------AATTATGATTGTTGTATTTGTATGTTGGATGTTATTTAGAGTTAT-TACTCTTTTTGATGAAAAAAAAAATAAAATCCCA-GCAACTGTTGTA--CATGGTGCAACTATTGAAATTATTTGGACTTCTATTCCAGCTTTAATTTTATTAACTGTTGCAGTTCCATCTTTTGCATTATTATATTCAATGGATGA---AGTAATTGATCCTATTATTACTTTAAAAGTAATAGGTAGTCAATGGTACTGGAGTTATGAGTATTC
>KJ595360.1tax_d:Eukaryotak:Stramenopilesp:Oomyceteso:Peronosporalesf:Pythiaceaeg:Pythiums:Pythium+capillosum
---------------------------------------------------------------------------------------AATTATTGTAACAGTATTTGTTTGTTGGTTATTATTTAGAGTAAT-CACTTTGTTTGATGAAAAAAAAACCCCAATACCT-GCTACTTTTKKS--MAKGGAGCTACTATCGAAATTATTTGGACAACTATTCCAGCATTAATTCTATTAACAGTAGCCGTTCCATCATTTGCTCTATTATATTCTATAGATGA---AATTATTGATCCTATTATTACTTTAAAAGTAATTGGTAGTCAATGGTACTGGAGTTATGAATATTC
>FJ390871.1tax_d:Eukaryotak:Stramenopilesp:Oomyceteso:Albuginalesf:Albuginaceaeg:Albugos:Albugo+capparidis
---------------------------------------------------------------------------------------AATTATTATTACAATTTTTGTATGCTGGATTTTATTTCGAATTAT-TTTTATGTTTAGTGAAAATAAAAACCCTATTGCT-GAAACTTTTGTA--CATGGATCTACTATTGAAATTATTTGGACTAGTATTCCAGCATTAATTTTATTAATTATTGCAATACCTTCATTTGCATTATTGTATTCGATGGATGA---AATTATTTATCCCCTTATTACTATAAAAGTAATAGGAAGTCAATGGTACTGGACCTATGAATATTC
>FJ390872.1tax_d:Eukaryotak:Stramenopilesp:Oomyceteso:Albuginalesf:Albuginaceaeg:Albugos:Albugo+capparidis
---------------------------------------------------------------------------------------AATTATTATTACAATTTTTGTATGCTGGATTTTATTTCGAATTAT-TTTTATGTTTAGTGAAAATAAAAACCCTATTGCT-GAAACTTTTGTA--CATGGATCTACTATTGAAATTATTTGGACTAGTATTCCAGCATTAATTTTATTAATTATTGCAATACCTTCATTTGCATTATTGTATTCGATGGATGA---AATTATTTATCCCCTTATTACTATAAAAGTAATAGGAAGTCAATGGTACTGGACCTATGAATATTC
>FJ390873.1tax_d:Eukaryotak:Stramenopilesp:Oomyceteso:Albuginalesf:Albuginaceaeg:Albugos:Albugo+capparidis
---------------------------------------------------------------------------------------AATTATTATTACAATTTTTGTATGCTGGATTTTATTTCGAATTAT-TTTTATGTTTAGTGAAAATAAAAACCCTATTGCT-GAAACTTTTGTA--CATGGATCTACTATTGAAATTATTTGGACTAGTATTCCAGCATTAATTTTATTAATTATTGCAATACCTTCATTTGCATTATTGTATTCGATGGATGA---AATTATTTATCCCCTTATTACTATAAAAGTAATAGGAAGTCAATGGTACTGGACCTATGAATATTC
>EF655654.1tax_d:Eukaryotak:Stramenopilesp:Oomyceteso:Albuginalesf:Albuginaceaeg:Albugos:Albugo+capparis
---------------------------------------------------------------------------------------AATTATTATTACAATTTTTGTATGCTGGATTTTATTTCGAATTAT-TTTTATGTTTAGTGAAAATAAAAACCCTATTGCT-GAAACTTTTGTA--CATGGATCTACTATTGAAATTATTTGGACTAGTATTCCAGCATTAATTTTATTAATTATTGCAATACCTTCATTTGCATTATTGTATTCGATGGATGA---AATTATTTATCCCCTTATTACTATAAAAGTAATAGGAAGTCAATGGTACTGGACCTATGAATATTC
>AY129181.1tax_d:Eukaryotak:Stramenopilesp:Oomyceteso:Peronosporalesf:Peronosporaceaeg:Phytophthoras:Phytophthora+capsici
---------------------------------------------------------------------------------------AATTATGATTGTTGTATTTGTATGTTGGATGTTATTTAGAGTTAT-TACTCTTTTTGATGAAAAAAAAAATAAAATTCCA-GCAACTGTTGTA--CATGGTGCAACTATTGAAATTATTTGGACTTCTATTCCAGCTTTAATTTTATTAACAGTAGCTGTTCCATCTTTTGCATTATTATATTCAATGGACGA---AGTAATAGATCCTATTATTACTTTAAAAGTAATAGGTAGTCAATGGTATTGGAGTTATGAATATTC
>AY423308.1tax_d:Eukaryotak:Stramenopilesp:Oomyceteso:Peronosporalesf:Peronosporaceaeg:Phytophthoras:Phytophthora+capsici
---------------------------------------------------------------------------------------AATTATGATTGTTGTATTTGTATGTTGGATGTTATTTAGAGTTAT-TACTCTTTTTGATGAAAAAAAAAATAAAATTCCA-GCAACTGTTGTA--CATGGTGCAACTATTGAAATTATTTGGACTTCTATTCCAGCTTTAATTTTATTAACAGTAGCTGTTCCATCTTTTGCATTATTATATTCAATGGACGA---AGTAATAGATCCTATTATTACTTTAAAAGTAATAGGTAGTCAATGGTATTGGAGTTATGAATATTC
>DQ071403.1tax_d:Eukaryotak:Stramenopilesp:Oomyceteso:Peronosporalesf:Peronosporaceaeg:Phytophthoras:Phytophthora+capsici
---------------------------------------------------------------------------------------AATTATGATTGTTGTATTTGTATGTTGGATGTTATTTAGAGTTAT-TACTCTTTTTGATGAAAAAAAAAATAAAATTCCA-GCAACTGTTGTA--CATGGTGCAACTATTGAAATTATTTGGACTTCTATTCCAGCTTTAATTTTATTAACAGTAGCTGTTCCATCTTTTGCATTATTATATTCAATGGACGA---AGTAATAGATCCTATTATTACTTTAAAAGTAATAGGTAGTCAATGGTATTGGAGTTATGAATATTC
>DQ365739.1tax_d:Eukaryotak:Stramenopilesp:Oomyceteso:Peronosporalesf:Peronosporaceaeg:Phytophthoras:Phytophthora+capsici
---------------------------------------------------------------------------------------AATTATGATTGTTGTATTTGTATGTTGGATGTTATTTAGAGTTAT-TACTCTTTTTGATGAAAAAAAAAATAAAATTCCA-GCAACTGTTGTA--CATGGTGCAACTATTGAAATTATTTGGACTTCTATTCCAGCTTTAATTTTATTAACAGTAGCTGTTCCATCTTTTGCATTATTATATTCAATGGACGA---AGTAATAGATCCTATTATTACTTTAAAAGTAATAGGTAGTCAATGGTATTGGAGTTATGAATATTC
>DQ469719.1tax_d:Eukaryotak:Stramenopilesp:Oomyceteso:Peronosporalesf:Peronosporaceaeg:Phytophthoras:Phytophthora+capsici
---------------------------------------------------------------------------------------AATTATGATTGTTGTATTTGTATGTTGGATGTTATTTAGAGTTAT-TACTCTTTTTGATGAAAAAAAAAATAAAATTCCA-GCAACTGTTGTA--CATGGTGCAACTATTGAAATTATTTGGACTTCTATTCCAGCTTTAATTTTATTAACAGTAGCTGTTCCATCTTTTGCATTATTATATTCAATGGACGA---AGTAATAGATCCTATTATTACTTTAAAAGTAATAGGTAGTCAATGGTATTGGAGTTATGAATATTC
>DQ469720.1tax_d:Eukaryotak:Stramenopilesp:Oomyceteso:Peronosporalesf:Peronosporaceaeg:Phytophthoras:Phytophthora+capsici
---------------------------------------------------------------------------------------AATTATGATTGTTGTATTTGTATGTTGGATGTTATTTAGAGTTAT-TACTCTTTTTGATGAAAAAAAAAATAAAATTCCA-GCAACTGTTGTA--CATGGTGCAACTATTGAAATTATTTGGACTTCTATTCCAGCTTTAATTTTATTAACAGTAGCTGTTCCATCTTTTGCATTATTATATTCAATGGACGA---AGTAATAGATCCTATTATTACTTTAAAAGTAATAGGTAGTCAATGGTATTGGAGTTATGAATATTC
>DQ469721.1tax_d:Eukaryotak:Stramenopilesp:Oomyceteso:Peronosporalesf:Peronosporaceaeg:Phytophthoras:Phytophthora+capsici
---------------------------------------------------------------------------------------AATTATGATTGTTGTATTTGTATGTTGGATGTTATTTAGAGTTAT-TACTCTTTTTGATGAAAAAAAAAATAAAATTCCA-GCAACTGTTGTA--CATGGTGCAACTATTGAAATTATTTGGACTTCTATTCCAGCTTTAATTTTATTAACAGTAGCTGTTCCATCTTTTGCATTATTATATTCAATGGACGA---AGTAATAGATCCTATTATTACTTTAAAAGTAATAGGTAGTCAATGGTATTGGAGTTATGAATATTC
>DQ469722.1tax_d:Eukaryotak:Stramenopilesp:Oomyceteso:Peronosporalesf:Peronosporaceaeg:Phytophthoras:Phytophthora+capsici
---------------------------------------------------------------------------------------AATTATGATTGTTGTATTTGTATGTTGGATGTTATTTAGAGTTAT-TACTCTTTTTGATGAAAAAAAAAATAAAATTCCA-GCAACTGTTGTA--CATGGTGCAACTATTGAAATTATTTGGACTTCTATTCCAGCTTTAATTTTATTAACAGTAGCTGTTCCATCTTTTGCATTATTATATTCAATGGACGA---AGTAATAGATCCTATTATTACTTTAAAAGTAATAGGTAGTCAATGGTATTGGAGTTATGAATATTC
>DQ469723.1tax_d:Eukaryotak:Stramenopilesp:Oomyceteso:Peronosporalesf:Peronosporaceaeg:Phytophthoras:Phytophthora+capsici
---------------------------------------------------------------------------------------AATTATGATTGTTGTATTTGTATGTTGGATGTTATTTAGAGTTAT-TACTCTTTTTGATGAAAAAAAAAATAAAATTCCA-GCAACTGTTGTA--CATGGTGCAACTATTGAAATTATTTGGACTTCTATTCCAGCTTTAATTTTATTAACAGTAGCTGTTCCATCTTTTGCATTATTATATTCAATGGACGA---AGTAATAGATCCTATTATTACTTTAAAAGTAATAGGTAGTCAATGGTATTGGAGTTATGAATATTC
>DQ469724.1tax_d:Eukaryotak:Stramenopilesp:Oomyceteso:Peronosporalesf:Peronosporaceaeg:Phytophthoras:Phytophthora+capsici
---------------------------------------------------------------------------------------AATTATGATTGTTGTATTTGTATGTTGGATGTTATTTAGAGTTAT-TACTCTTTTTGATGAAAAAAAAAATAAAATTCCA-GCAACTGTTGTA--CATGGTGCAACTATTGAAATTATTTGGACTTCTATTCCAGCTTTAATTTTATTAACAGTAGCTGTTCCATCTTTTGCATTATTATATTCAATGGACGA---AGTAATAGATCCTATTATTACTTTAAAAGTAATAGGTAGTCAATGGTATTGGAGTTATGAATATTC
>DQ469725.1tax_d:Eukaryotak:Stramenopilesp:Oomyceteso:Peronosporalesf:Peronosporaceaeg:Phytophthoras:Phytophthora+capsici
---------------------------------------------------------------------------------------AATTATGATTGTTGTATTTGTATGTTGGATGTTATTTAGAGTTAT-TACTCTTTTTGATGAAAAAAAAAATAAAATTCCA-GCAACTGTTGTA--CATGGTGCAACTATTGAAATTATTTGGACTTCTATTCCAGCTTTAATTTTATTAACAGTAGCTGTTCCATCTTTTGCATTATTATATTCAATGGACGA---AGTAATAGATCCTATTATTACTTTAAAAGTAATAGGTAGTCAATGGTATTGGAGTTATGAATATTC
>DQ469726.1tax_d:Eukaryotak:Stramenopilesp:Oomyceteso:Peronosporalesf:Peronosporaceaeg:Phytophthoras:Phytophthora+capsici
---------------------------------------------------------------------------------------AATTATGATTGTTGTATTTGTATGTTGGATGTTATTTAGAGTTAT-TACTCTTTTTGATGAAAAAAAAAATAAAATTCCA-TCAACTGTTGTA--CATGGTGCAACTATTGAAATTATTTGGACTTCTATTCCAGCTTTAATTTTATTAACAGTAGCTGTTCCATCTTTTGCATTATTATATTCAATGGATGA---AGTAATCGATCCTATTATTACTTTAAAAGTAATAGGTAGTCAATGGTATTGGAGTTATGAATATTC
>DQ469727.1tax_d:Eukaryotak:Stramenopilesp:Oomyceteso:Peronosporalesf:Peronosporaceaeg:Phytophthoras:Phytophthora+capsici
---------------------------------------------------------------------------------------AATTATGATTGTTGTATTTGTATGTTGGATGTTATTTAGAGTTAT-TACTCTTTTTGATGAAAAAAAAAATAAAATTCCA-GCAACTGTTGTA--CATGGTGCAACTATTGAAATTATTTGGACTTCTATTCCAGCTTTAATTTTATTAACAGTAGCTGTTCCATCTTTTGCATTATTATATTCAATGGATGA---AGTAATAGATCCTATTATTACTTTAAAAGTAATAGGTAGTCAATGGTATTGGAGTTATGAATATTC
>DQ469728.1tax_d:Eukaryotak:Stramenopilesp:Oomyceteso:Peronosporalesf:Peronosporaceaeg:Phytophthoras:Phytophthora+capsici
---------------------------------------------------------------------------------------AATTATGATTGTTGTATTTGTATGTTGGATGTTATTTAGAGTTAT-TACTCTTTTTGATGAAAAAAAAAATAAAATTCCA-GCAACTGTTGTA--CATGGTGCAACTATTGAAATTATTTGGACTTCTATTCCAGCTTTAATTTTATTAACAGTAGCTGTTCCATCTTTTGCATTATTATATTCAATGGACGA---AGTAATAGATCCTATTATTACTTTAAAAGTAATAGGTAGTCAATGGTATTGGAGTTATGAATATTC
>DQ469729.1tax_d:Eukaryotak:Stramenopilesp:Oomyceteso:Peronosporalesf:Peronosporaceaeg:Phytophthoras:Phytophthora+capsici
---------------------------------------------------------------------------------------AATTATGATTGTTGTATTTGTATGTTGGATGTTATTTAGAGTTAT-TACTCTTTTTGATGAAAAAAAAAATAAAATTCCA-GCAACTGTTGTA--CATGGTGCAACTATTGAAATTATTTGGACTTCTATTCCAGCTTTAATTTTATTAACAGTAGCTGTTCCATCTTTTGCATTATTATATTCAATGGACGA---AGTAATAGATCCTATTATTACTTTAAAAGTAATAGGTAGTCAATGGTATTGGAGTTATGAATATTC
>DQ469730.1tax_d:Eukaryotak:Stramenopilesp:Oomyceteso:Peronosporalesf:Peronosporaceaeg:Phytophthoras:Phytophthora+capsici
---------------------------------------------------------------------------------------AATTATGATTGTTGTATTTGTATGTTGGATGTTATTTAGAGTTAT-TACTCTTTTTGATGAAAAAAAAAATAAAATTCCA-GCAACTGTTGTA--CACGGTGCAACTATTGAAATTATTTGGACTTCTATTCCAGCTTTAATTTTATTAACAGTAGCTGTTCCATCTTTTGCATTATTATATTCAATGGATGA---AGTAATAGATCCTATTATTACTTTAAAAGTAATAGGTAGTCAATGGTATTGGAGTTATGAATATTC
>DQ469731.1tax_d:Eukaryotak:Stramenopilesp:Oomyceteso:Peronosporalesf:Peronosporaceaeg:Phytophthoras:Phytophthora+capsici
---------------------------------------------------------------------------------------AATTATGATTGTTGTATTTGTATGTTGGATGTTATTTAGAGTTAT-TACTCTTTTTGATGAAAAAAAAAATAAAATTCCA-TCAACTGTTGTA--CATGGTGCAACTATTGAAATTATTTGGACTTCTATTCCAGCTTTAATTTTATTAACAGTAGCTGTTCCATCTTTTGCATTATTATATTCAATGGATGA---AGTAATCGATCCTATTATTACTTTAAAAGTAATAGGTAGTCAATGGTATTGGAGTTATGAATATTC
>DQ469732.1tax_d:Eukaryotak:Stramenopilesp:Oomyceteso:Peronosporalesf:Peronosporaceaeg:Phytophthoras:Phytophthora+capsici
---------------------------------------------------------------------------------------AATTATGATTGTTGTATTTGTATGTTGGATGTTATTTAGAGTTAT-TACTCTTTTTGATGAAAAAAAAAATAAAATTCCA-GCAACTGTTGTA--CATGGTGCAACTATTGAAATTATTTGGACTTCTATTCCAGCTTTAATTTTATTAACAGTAGCTGTTCCATCTTTTGCATTATTATATTCAATGGATGA---AGTAATAGATCCTATTATTACTTTAAAAGTAATAGGTAGTCAATGGTATTGGAGTTATGAATATTC
>DQ469733.1tax_d:Eukaryotak:Stramenopilesp:Oomyceteso:Peronosporalesf:Peronosporaceaeg:Phytophthoras:Phytophthora+capsici
---------------------------------------------------------------------------------------AATTATGATTGTTGTATTTGTATGTTGGATGTTATTTAGAGTTAT-TACTCTTTTTGATGAAAAAAAAAATAAAATTCCA-GCAACTGTTGTA--CATGGTGCAACTATTGAAATTATTTGGACTTCTATTCCAGCTTTAATTTTATTAACAGTAGCTGTTCCATCTTTTGCATTATTATATTCAATGGATGA---AGTAATAGATCCTATTATTACTTTAAAAGTAATAGGTAGTCAATGGTATTGGAGTTATGAATATTC
>DQ469734.1tax_d:Eukaryotak:Stramenopilesp:Oomyceteso:Peronosporalesf:Peronosporaceaeg:Phytophthoras:Phytophthora+capsici
---------------------------------------------------------------------------------------AATTATGATTGTTGTATTTGTATGTTGGATGTTATTTAGAGTTAT-TACTCTTTTTGATGAAAAAAAAAATAAAATTCCA-GCAACTGTTGTA--CATGGTGCAACTATTGAAATTATTTGGACTTCTATTCCAGCTTTAATTTTATTAACAGTAGCTGTTCCATCTTTTGCATTATTATATTCAATGGACGA---AGTAATAGATCCTATTATTACTTTAAAAGTAATAGGTAGTCAATGGTATTGGAGTTATGAATATTC
>EF623864.1tax_d:Eukaryotak:Stramenopilesp:Oomyceteso:Peronosporalesf:Peronosporaceaeg:Phytophthoras:Phytophthora+capsici
---------------------------------------------------------------------------------------AATTATGATTGTTGTATTTGTATGTTGGATGTTATTTAGAGTTAT-TACTCTTTTTGATGAAAAAAAAAATAAAATTCCA-GCAACTGTTGTA--CATGGTGCAACTATTGAAATTATTTGGACTTCTATTCCAGCTTTAATTTTATTAACAGTAGCTGTTCCATCTTTTGCATTATTATATTCAATGGACGA---AGTAATAGATCCTATTATTACTTTAAAAGTAATAGGTAGTCAATGGTATTGGAGTTATGAATATTC
>EF623865.1tax_d:Eukaryotak:Stramenopilesp:Oomyceteso:Peronosporalesf:Peronosporaceaeg:Phytophthoras:Phytophthora+capsici
---------------------------------------------------------------------------------------AATTATGATTGTTGTATTTGTATGTTGGATGTTATTTAGAGTTAT-TACTCTTTTTGATGAAAAAAAAAATAAAATTCCA-GCAACTGTTGTA--CATGGTGCAACTATTGAAATTATTTGGACTTCTATTCCAGCTTTAATTTTATTAACAGTAGCTGTTCCATCTTTTGCATTATTATATTCAATGGACGA---AGTAATAGATCCTATTATTACTTTAAAAGTAATAGGTAGTCAATGGTATTGGAGTTATGAATATTC
>EF623866.1tax_d:Eukaryotak:Stramenopilesp:Oomyceteso:Peronosporalesf:Peronosporaceaeg:Phytophthoras:Phytophthora+capsici
---------------------------------------------------------------------------------------AATTATGATTGTTGTATTTGTATGTTGGATGTTATTTAGAGTTAT-TACTCTTTTTGATGAAAAAAAAAATAAAATTCCA-GCAACTGTTGTA--CATGGTGCAACTATTGAAATTATTTGGACTTCTATTCCAGCTTTAATTTTATTAACAGTAGCTGTTCCATCTTTTGCATTATTATATTCAATGGACGA---AGTAATAGATCCTATTATTACTTTAAAAGTAATAGGTAGTCAATGGTATTGGAGTTATGAATATTC
>EF623867.1tax_d:Eukaryotak:Stramenopilesp:Oomyceteso:Peronosporalesf:Peronosporaceaeg:Phytophthoras:Phytophthora+capsici
---------------------------------------------------------------------------------------AATTATGATTGTTGTATTTGTATGTTGGATGTTATTTAGAGTTAT-TACTCTTTTTGATGAAAAAAAAAATAAAATTCCA-GCAACTGTTGTA--CATGGTGCAACTATTGAAATTATTTGGACTTCTATTCCAGCTTTAATTTTATTAACAGTAGCTGTTCCATCTTTTGCATTATTATATTCAATGGACGA---AGTAATAGATCCTATTATTACTTTAAAAGTAATAGGTAGTCAATGGTATTGGAGTTATGAATATTC
>EF623868.1tax_d:Eukaryotak:Stramenopilesp:Oomyceteso:Peronosporalesf:Peronosporaceaeg:Phytophthoras:Phytophthora+capsici
---------------------------------------------------------------------------------------AATTATGATTGTTGTATTTGTATGTTGGATGTTATTTAGAGTTAT-TACTCTTTTTGATGAAAAAAAAAATAAAATTCCA-GCAACTGTTGTA--CATGGTGCAACTATTGAAATTATTTGGACTTCTATTCCAGCTTTAATTTTATTAACAGTAGCTGTTCCATCTTTTGCATTATTATATTCAATGGACGA---AGTAATAGATCCTATTATTACTTTAAAAGTAATAGGTAGTCAATGGTATTGGAGTTATGAATATTC
>EF623869.1tax_d:Eukaryotak:Stramenopilesp:Oomyceteso:Peronosporalesf:Peronosporaceaeg:Phytophthoras:Phytophthora+capsici
---------------------------------------------------------------------------------------AATTATGATTGTTGTATTTGTATGTTGGATGTTATTTAGAGTTAT-TACTCTTTTTGATGAAAAAAAAAATAAAATTCCA-GCAACTGTTGTA--CATGGTGCAACTATTGAAATTATTTGGACTTCTATTCCAGCTTTAATTTTATTAACAGTAGCTGTTCCATCTTTTGCATTATTATATTCAATGGACGA---AGTAATAGATCCTATTATTACTTTAAAAGTAATAGGTAGTCAATGGTATTGGAGTTATGAATATTC
>EF623870.1tax_d:Eukaryotak:Stramenopilesp:Oomyceteso:Peronosporalesf:Peronosporaceaeg:Phytophthoras:Phytophthora+capsici
---------------------------------------------------------------------------------------AATTATGATTGTTGTATTTGTATGTTGGATGTTATTTAGAGTTAT-TACTCTTTTTGATGAAAAAAAAAATAAAATTCCA-GCAACTGTTGTA--CATGGTGCAACTATTGAAATTATTTGGACTTCTATTCCAGCTTTAATTTTATTAACAGTAGCTGTTCCATCTTTTGCATTATTATATTCAATGGACGA---AGTAATAGATCCTATTATTACTTTAAAAGTAATAGGTAGTCAATGGTATTGGAGTTATGAATATTC
>EF623871.1tax_d:Eukaryotak:Stramenopilesp:Oomyceteso:Peronosporalesf:Peronosporaceaeg:Phytophthoras:Phytophthora+capsici
---------------------------------------------------------------------------------------AATTATGATTGTTGTATTTGTATGTTGGATGTTATTTAGAGTTAT-TACTCTTTTTGATGAAAAAAAAAATAAAATTCCA-GCAACTGTTGTA--CATGGTGCAACTATTGAAATTATTTGGACTTCTATTCCAGCTTTAATTTTATTAACAGTAGCTGTTCCATCTTTTGCATTATTATATTCAATGGACGA---AGTAATAGATCCTATTATTACTTTAAAAGTAATAGGTAGTCAATGGTATTGGAGTTATGAATATTC
>EF623872.1tax_d:Eukaryotak:Stramenopilesp:Oomyceteso:Peronosporalesf:Peronosporaceaeg:Phytophthoras:Phytophthora+capsici
---------------------------------------------------------------------------------------AATTATGATTGTTGTATTTGTATGTTGGATGTTATTTAGAGTTAT-TACTCTTTTTGATGAAAAAAAAAATAAAATTCCA-GCAACTGTTGTA--CATGGTGCAACTATTGAAATTATTTGGACTTCTATTCCAGCTTTAATTTTATTAACAGTAGCTGTTCCATCTTTTGCATTATTATATTCAATGGACGA---AGTAATAGATCCTATTATTACTTTAAAAGTAATAGGTAGTCAATGGTATTGGAGTTATGAATATTC
>EF623873.1tax_d:Eukaryotak:Stramenopilesp:Oomyceteso:Peronosporalesf:Peronosporaceaeg:Phytophthoras:Phytophthora+capsici
---------------------------------------------------------------------------------------AATTATGATTGTTGTATTTGTATGTTGGATGTTATTTAGAGTTAT-TACTCTTTTTGATGAAAAAAAAAATAAAATTCCA-GCAACTGTTGTA--CATGGTGCAACTATTGAAATTATTTGGACTTCTATTCCAGCTTTAATTTTATTAACAGTAGCTGTTCCATCTTTTGCATTATTATATTCAATGGACGA---AGTAATAGATCCTATTATTACTTTAAAAGTAATAGGTAGTCAATGGTATTGGAGTTATGAATATTC
>EF623874.1tax_d:Eukaryotak:Stramenopilesp:Oomyceteso:Peronosporalesf:Peronosporaceaeg:Phytophthoras:Phytophthora+capsici
---------------------------------------------------------------------------------------AATTATGATTGTTGTATTTGTATGTTGGATGTTATTTAGAGTTAT-TACTCTTTTTGATGAAAAAAAAAATAAAATTCCA-GCAACTGTTGTA--CATGGTGCAACTATTGAAATTATTTGGACTTCTATTCCAGCTTTAATTTTATTAACAGTAGCTGTTCCATCTTTTGCATTATTATATTCAATGGACGA---AGTAATAGATCCTATTATTACTTTAAAAGTAATAGGTAGTCAATGGTATTGGAGTTATGAATATTC
>EF623875.1tax_d:Eukaryotak:Stramenopilesp:Oomyceteso:Peronosporalesf:Peronosporaceaeg:Phytophthoras:Phytophthora+capsici
---------------------------------------------------------------------------------------AATTATGATTGTTGTATTTGTATGTTGGATGTTATTTAGAGTTAT-TACTCTTTTTGATGAAAAAAAAAATAAAATTCCA-GCAACTGTTGTA--CATGGTGCAACTATTGAAATTATTTGGACTTCTATTCCAGCTTTAATTTTATTAACAGTAGCTGTTCCATCTTTTGCATTATTATATTCAATGGACGA---AGTAATAGATCCTATTATTACTTTAAAAGTAATAGGTAGTCAATGGTATTGGAGTTATGAATATTC
>EF623876.1tax_d:Eukaryotak:Stramenopilesp:Oomyceteso:Peronosporalesf:Peronosporaceaeg:Phytophthoras:Phytophthora+capsici
---------------------------------------------------------------------------------------AATTATGATTGTTGTATTTGTATGTTGGATGTTATTTAGAGTTAT-TACTCTTTTTGATGAAAAAAAAAATAAAATTCCA-GCAACTGTTGTA--CATGGTGCAACTATTGAAATTATTTGGACTTCTATTCCAGCTTTAATTTTATTAACAGTAGCTGTTCCATCTTTTGCATTATTATATTCAATGGACGA---AGTAATAGATCCTATTATTACTTTAAAAGTAATAGGTAGTCAATGGTATTGGAGTTATGAATATTC
>EF623877.1tax_d:Eukaryotak:Stramenopilesp:Oomyceteso:Peronosporalesf:Peronosporaceaeg:Phytophthoras:Phytophthora+capsici
---------------------------------------------------------------------------------------AATTATGATTGTTGTATTTGTATGTTGGATGTTATTTAGAGTTAT-TACTCTTTTTGATGAAAAAAAAAATAAAATTCCA-GCAACTGTTGTA--CATGGTGCAACTATTGAAATTATTTGGACTTCTATTCCAGCTTTAATTTTATTAACAGTAGCTGTTCCATCTTTTGCATTATTATATTCAATGGACGA---AGTAATAGATCCTATTATTACTTTAAAAGTAATAGGTAGTCAATGGTATTGGAGTTATGAATATTC
>EF623878.1tax_d:Eukaryotak:Stramenopilesp:Oomyceteso:Peronosporalesf:Peronosporaceaeg:Phytophthoras:Phytophthora+capsici
---------------------------------------------------------------------------------------AATTATGATTGTTGTATTTGTATGTTGGATGTTATTTAGAGTTAT-TACTCTTTTTGATGAAAAAAAAAATAAAATTCCA-GCAACTGTTGTA--CATGGTGCAACTATTGAAATTATTTGGACTTCTATTCCAGCTTTAATTTTATTAACAGTAGCTGTTCCATCTTTTGCATTATTATATTCAATGGACGA---AGTAATAGATCCTATTATTACTTTAAAAGTAATAGGTAGTCAATGGTATTGGAGTTATGAATATTC
>EF623879.1tax_d:Eukaryotak:Stramenopilesp:Oomyceteso:Peronosporalesf:Peronosporaceaeg:Phytophthoras:Phytophthora+capsici
---------------------------------------------------------------------------------------AATTATGATTGTTGTATTTGTATGTTGGATGTTATTTAGAGTTAT-TACTCTTTTTGATGAAAAAAAAAATAAAATTCCA-GCAACTGTTGTA--CATGGTGCAACTATTGAAATTATTTGGACTTCTATTCCAGCTTTAATTTTATTAACAGTAGCTGTTCCATCTTTTGCATTATTATATTCAATGGACGA---AGTAATAGATCCTATTATTACTTTAAAAGTAATAGGTAGTCAATGGTATTGGAGTTATGAATATTC
>EF623880.1tax_d:Eukaryotak:Stramenopilesp:Oomyceteso:Peronosporalesf:Peronosporaceaeg:Phytophthoras:Phytophthora+capsici
---------------------------------------------------------------------------------------AATTATGATTGTTGTATTTGTATGTTGGATGTTATTTAGAGTTAT-TACTCTTTTTGATGAAAAAAAAAATAAAATTCCA-GCAACTGTTGTA--CATGGTGCAACTATTGAAATTATTTGGACTTCTATTCCAGCTTTAATTTTATTAACAGTAGCTGTTCCATCTTTTGCATTATTATATTCAATGGACGA---AGTAATAGATCCTATTATTACTTTAAAAGTAATAGGTAGTCAATGGTATTGGAGTTATGAATATTC
>GU221957.1tax_d:Eukaryotak:Stramenopilesp:Oomyceteso:Peronosporalesf:Peronosporaceaeg:Phytophthoras:Phytophthora+capsici
---------------------------------------------------------------------------------------AATTATGATTGTTGTATTTGTATGTTGGATGTTATTTAGAGTTAT-TACTCTTTTTGATGAAAAAAAAAATAAAATTCCA-GCAACTGTTGTA--CATGGTGCAACTATTGAAATTATTTGGACTTCTATTCCAGCTTTAATTTTATTAACAGTAGCTGTTCCATCTTTTGCATTATTATATTCAATGGACGA---AGTAATAGATCCTATTATTACTTTAAAAGTAATAGGTAGTCAATGGTATTGGAGTTATGAATATTC
>GU221958.1tax_d:Eukaryotak:Stramenopilesp:Oomyceteso:Peronosporalesf:Peronosporaceaeg:Phytophthoras:Phytophthora+capsici
---------------------------------------------------------------------------------------AATTATGATTGTTGTATTTGTATGTTGGATGTTATTTAGAGTTAT-TACTCTTTTTGATGAAAAAAAAAATAAAATTCCA-GCAACTGTTGTA--CATGGTGCAACTATTGAAATTATTTGGACTTCTATTCCAGCTTTAATTTTATTAACAGTAGCTGTTCCATCTTTTGCATTATTATATTCAATGGACGA---AGTAATAGATCCTATTATTACTTTAAAAGTAATAGGTAGTCAATGGTATTGGAGTTATGAATATTC
>GU221959.1tax_d:Eukaryotak:Stramenopilesp:Oomyceteso:Peronosporalesf:Peronosporaceaeg:Phytophthoras:Phytophthora+capsici
---------------------------------------------------------------------------------------AATTATGATTGTTGTATTTGTATGTTGGATGTTATTTAGAGTTAT-TACTCTTTTTGATGAAAAAAAAAATAAAATTCCA-GCAACTGTTGTA--CATGGTGCAACTATTGAAATTATTTGGACTTCTATTCCAGCTTTAATTTTATTAACAGTAGCTGTTCCATCTTTTGCATTATTATATTCAATGGACGA---AGTAATAGATCCTATTATTACTTTAAAAGTAATAGGTAGTCAATGGTATTGGAGTTATGAATATTC
>GU221960.1tax_d:Eukaryotak:Stramenopilesp:Oomyceteso:Peronosporalesf:Peronosporaceaeg:Phytophthoras:Phytophthora+capsici
---------------------------------------------------------------------------------------AATTATGATTGTTGTATTTGTATGTTGGATGTTATTTAGAGTTAT-TACTCTTTTTGATGAAAAAAAAAATAAAATTCCA-GCAACTGTTGTA--CATGGTGCAACTATTGAAATTATTTGGACTTCTATTCCAGCTTTAATTTTATTAACAGTAGCTGTTCCATCTTTTGCATTATTATATTCAATGGACGA---AGTAATAGATCCTATTATTACTTTAAAAGTAATAGGTAGTCAATGGTATTGGAGTTATGAATATTC
>GU221961.1tax_d:Eukaryotak:Stramenopilesp:Oomyceteso:Peronosporalesf:Peronosporaceaeg:Phytophthoras:Phytophthora+capsici
---------------------------------------------------------------------------------------AATTATGATTGTTGTATTTGTATGTTGGATGTTATTTAGAGTTAT-TACTCTTTTTGATGAAAAAAAAAATAAAATTCCA-GCAACTGTTGTA--CACGGTGCAACTATTGAAATTATTTGGACTTCTATTCCAGCTTTAATTTTATTAACAGTAGCTGTTCCATCTTTTGCATTATTATATTCAATGGATGA---AGTAATAGATCCTATTATTACTTTAAAAGTAATAGGTAGTCAATGGTATTGGAGTTATGAATATTC
>GU318299.1tax_d:Eukaryotak:Stramenopilesp:Oomyceteso:Peronosporalesf:Peronosporaceaeg:Phytophthoras:Phytophthora+capsici
---------------------------------------------------------------------------------------AATTATGATTGTTGTATTTGTATGTTGGATGTTATTTAGAGTTAT-TACTCTTTTTGATGAAAAAAAAAATAAAATTCCA-GCAACTGTTGTA--CATGGTGCAACTATTGAAATTATTTGGACTTCTATTCCAGCTTTAATTTTATTAACAGTAGCTGTTCCATCTTTTGCATTATTATATTCAATGGACGA---AGTAATAGATCCTATTATTACTTTAAAAGTAATAGGTAGTCAATGGTATTGGAGTTATGAATATTC
>HG965140.1tax_d:Eukaryotak:Stramenopilesp:Oomyceteso:Peronosporalesf:Peronosporaceaeg:Phytophthoras:Phytophthora+capsici
---------------------------------------------------------------------------------------AATTATGATTGTTGTATTTGTATGTTGGATGTTATTTAGAGTTAT-TACTCTTTTTGATGAAAAAAAAAATAAAATTCCA-GCAACTGTTGTA--CATGGTGCAACTATTGAAATTATTTGGACTTCTATTCCAGCTTTAATTTTATTAACAGTAGCTGTCCCATCTTTTGCATTATTATATTCAATGGATGA---AGTAATAGATCCTATTATTACTTTAAAAGTAATAGGTAGTCAATGGTATTGGAGTTATGAATATTC
>HG965141.1tax_d:Eukaryotak:Stramenopilesp:Oomyceteso:Peronosporalesf:Peronosporaceaeg:Phytophthoras:Phytophthora+capsici
---------------------------------------------------------------------------------------AATTATGATTGTTGTATTTGTATGTTGGATGTTATTTAGAGTTAT-TACTCTTTTTGATGAAAAAAAAAATAAAATTCCA-GCAACTGTTGTA--CATGGTGCAACTATTGAAATTATTTGGACTTCTATTCCAGCTTTAATTTTATTAACAGTAGCTGTCCCATCTTTTGCATTATTATATTCAATGGATGA---AGTAATAGATCCTATTATTACTTTAAAAGTAATAGGTAGTCAATGGTATTGGAGTTATGAATATTC
>JF771273.1tax_d:Eukaryotak:Stramenopilesp:Oomyceteso:Peronosporalesf:Peronosporaceaeg:Phytophthoras:Phytophthora+capsici
---------------------------------------------------------------------------------------AATTATGATTGTTGTATTTGTATGTTGGATGTTATTTAGAGTTAT-TACTCTTTTTGATGAAAAAAAAAATAAAATTCCA-GCAACTGTTGTA--CATGGTGCAACTATTGAAATTATTTGGACTTCTATTCCAGCTTTAATTTTATTAACAGTAGCTGTTCCATCTTTTGCATTATTATATTCAATGGACGA---AGTAATAGATCCTATTATTACTTTAAAAGTAATAGGTAGTCAATGGTATTGGAGTTATGAATATTC
>JF771274.1tax_d:Eukaryotak:Stramenopilesp:Oomyceteso:Peronosporalesf:Peronosporaceaeg:Phytophthoras:Phytophthora+capsici
---------------------------------------------------------------------------------------AATTATGATTGTTGTATTTGTATGTTGGATGTTATTTAGAGTTAT-TACTCTTTTTGATGAAAAAAAAAATAAAATTCCA-GCAACTGTTGTA--CATGGTGCAACTATTGAAATTATTTGGACTTCTATTCCAGCTTTAATTTTATTAACAGTAGCTGTTCCATCTTTTGCATTATTATATTCAATGGACGA---AGTAATAGATCCTATTATTACTTTAAAAGTAATAGGTAGTCAATGGTATTGGAGTTATGAATATTC
>JF771275.1tax_d:Eukaryotak:Stramenopilesp:Oomyceteso:Peronosporalesf:Peronosporaceaeg:Phytophthoras:Phytophthora+capsici
---------------------------------------------------------------------------------------AATTATGATTGTTGTATTTGTATGTTGGATGTTATTTAGAGTTAT-TACTCTTTTTGATGAAAAAAAAAATAAAATTCCA-GCAACTGTTGTA--CATGGTGCAACTATTGAAATTATTTGGACTTCTATTCCAGCTTTAATTTTATTAACAGTAGCTGTTCCATCTTTTGCATTATTATATTCAATGGACGA---AGTAATAGATCCTATTATTACTTTAAAAGTAATAGGTAGTCAATGGTATTGGAGTTATGAATATTC
>JF771281.1tax_d:Eukaryotak:Stramenopilesp:Oomyceteso:Peronosporalesf:Peronosporaceaeg:Phytophthoras:Phytophthora+capsici
---------------------------------------------------------------------------------------AATTATGATTGTTGTATTTGTATGTTGGATGTTATTTAGAGTTAT-TACTCTTTTTGATGAAAAAAAAAATAAAATTCCA-GCAACTGTTGTA--CATGGTGCAACTATTGAAATTATTTGGACTTCTATTCCAGCTTTAATTTTATTAACAGTAGCTGTTCCATCTTTTGCATTATTATATTCAATGGACGA---AGTAATAGATCCTATTATTACTTTAAAAGTAATAGGTAGTCAATGGTATTGGAGTTATGAATATTC
>JF771282.1tax_d:Eukaryotak:Stramenopilesp:Oomyceteso:Peronosporalesf:Peronosporaceaeg:Phytophthoras:Phytophthora+capsici
---------------------------------------------------------------------------------------AATTATGATTGTTGTATTTGTATGTTGGATGTTATTTAGAGTTAT-TACTCTTTTTGATGAAAAAAAAAATAAAATTCCA-GCAACTGTTGTA--CATGGTGCAACTATTGAAATTATTTGGACTTCTATTCCAGCTTTAATTTTATTAACAGTAGCTGTTCCATCTTTTGCATTATTATATTCAATGGACGA---AGTAATAGATCCTATTATTACTTTAAAAGTAATAGGTAGTCAATGGTATTGGAGTTATGAATATTC
>JF771283.1tax_d:Eukaryotak:Stramenopilesp:Oomyceteso:Peronosporalesf:Peronosporaceaeg:Phytophthoras:Phytophthora+capsici
---------------------------------------------------------------------------------------AATTATGATTGTTGTATTTGTATGTTGGATGTTATTTAGAGTTAT-TACTCTTTTTGATGAAAAAAAAAATAAAATTCCA-GCAACTGTTGTA--CATGGTGCAACTATTGAAATTATTTGGACTTCTATTCCAGCTTTAATTTTATTAACAGTAGCTGTTCCATCTTTTGCATTATTATATTCAATGGACGA---AGTAATAGATCCTATTATTACTTTAAAAGTAATAGGTAGTCAATGGTATTGGAGTTATGAATATTC
>JF771284.1tax_d:Eukaryotak:Stramenopilesp:Oomyceteso:Peronosporalesf:Peronosporaceaeg:Phytophthoras:Phytophthora+capsici
---------------------------------------------------------------------------------------AATTATGATTGTTGTATTTGTATGTTGGATGTTATTTAGAGTTAT-TACTCTTTTTGATGAAAAAAAAAATAAAATTCCA-GCAACTGTTGTA--CATGGTGCAACTATTGAAATTATTTGGACTTCTATTCCAGCTTTAATTTTATTAACAGTAGCTGTTCCATCTTTTGCATTATTATATTCAATGGACGA---AGTAATAGATCCTATTATTACTTTAAAAGTAATAGGTAGTCAATGGTATTGGAGTTATGAATATTC
>JF771285.1tax_d:Eukaryotak:Stramenopilesp:Oomyceteso:Peronosporalesf:Peronosporaceaeg:Phytophthoras:Phytophthora+capsici
---------------------------------------------------------------------------------------AATTATGATTGTTGTATTTGTATGTTGGATGTTATTTAGAGTTAT-TACTCTTTTTGATGAAAAAAAAAATAAAATTCCA-GCAACTGTTGTA--CATGGTGCAACTATTGAAATTATTTGGACTTCTATTCCAGCTTTAATTTTATTAACAGTAGCTGTTCCATCTTTTGCATTATTATATTCAATGGACGA---AGTAATAGATCCTATTATTACTTTAAAAGTAATAGGTAGTCAATGGTATTGGAGTTATGAATATTC
>JF771287.1tax_d:Eukaryotak:Stramenopilesp:Oomyceteso:Peronosporalesf:Peronosporaceaeg:Phytophthoras:Phytophthora+capsici
---------------------------------------------------------------------------------------AATTATGATTGTTGTATTTGTATGTTGGATGTTATTTAGAGTTAT-TACTCTTTTTGATGAAAAAAAAAATAAAATTCCA-GCAACTGTTGTA--CATGGTGCAACTATTGAAATTATTTGGACTTCTATTCCAGCTTTAATTTTATTAACAGTAGCTGTTCCATCTTTTGCATTATTATATTCAATGGACGA---AGTAATAGATCCTATTATTACTTTAAAAGTAATAGGTAGTCAATGGTATTGGAGTTATGAATATTC
>JF771288.1tax_d:Eukaryotak:Stramenopilesp:Oomyceteso:Peronosporalesf:Peronosporaceaeg:Phytophthoras:Phytophthora+capsici
---------------------------------------------------------------------------------------AATTATGATTGTTGTATTTGTATGTTGGATGTTATTTAGAGTTAT-TACTCTTTTTGATGAAAAAAAAAATAAAATTCCA-GCAACTGTTGTA--CATGGTGCAACTATTGAAATTATTTGGACTTCTATTCCAGCTTTAATTTTATTAACAGTAGCTGTTCCATCTTTTGCATTATTATATTCAATGGACGA---AGTAATAGATCCTATTATTACTTTAAAAGTAATAGGTAGTCAATGGTATTGGAGTTATGAATATTC
>JF771289.1tax_d:Eukaryotak:Stramenopilesp:Oomyceteso:Peronosporalesf:Peronosporaceaeg:Phytophthoras:Phytophthora+capsici
---------------------------------------------------------------------------------------AATTATGATTGTTGTATTTGTATGTTGGATGTTATTTAGAGTTAT-TACTCTTTTTGATGAAAAAAAAAATAAAATTCCA-GCAACTGTTGTA--CATGGTGCAACTATTGAAATTATTTGGACTTCTATTCCAGCTTTAATTTTATTAACAGTAGCTGTTCCATCTTTTGCATTATTATATTCAATGGACGA---AGTAATAGATCCTATTATTACTTTAAAAGTAATAGGTAGTCAATGGTATTGGAGTTATGAATATTC
>JF771290.1tax_d:Eukaryotak:Stramenopilesp:Oomyceteso:Peronosporalesf:Peronosporaceaeg:Phytophthoras:Phytophthora+capsici
---------------------------------------------------------------------------------------AATTATGATTGTTGTATTTGTATGTTGGATGTTATTTAGAGTTAT-TACTCTTTTTGATGAAAAAAAAAATAAAATTCCA-GCAACTGTTGTA--CATGGTGCAACTATTGAAATTATTTGGACTTCTATTCCAGCTTTAATTTTATTAACAGTAGCTGTTCCATCTTTTGCATTATTATATTCAATGGACGA---AGTAATAGATCCTATTATTACTTTAAAAGTAATAGGTAGTCAATGGTATTGGAGTTATGAATATTC
>JF771291.1tax_d:Eukaryotak:Stramenopilesp:Oomyceteso:Peronosporalesf:Peronosporaceaeg:Phytophthoras:Phytophthora+capsici
---------------------------------------------------------------------------------------AATTATGATTGTTGTATTTGTATGTTGGATGTTATTTAGAGTTAT-TACTCTTTTTGATGAAAAAAAAAATAAAATTCCA-GCAACTGTTGTA--CATGGTGCAACTATTGAAATTATTTGGACTTCTATTCCAGCTTTAATTTTATTAACAGTAGCTGTTCCATCTTTTGCATTATTATATTCAATGGACGA---AGTAATAGATCCTATTATTACTTTAAAAGTAATAGGTAGTCAATGGTATTGGAGTTATGAATATTC
>JF771292.1tax_d:Eukaryotak:Stramenopilesp:Oomyceteso:Peronosporalesf:Peronosporaceaeg:Phytophthoras:Phytophthora+capsici
---------------------------------------------------------------------------------------AATTATGATTGTTGTATTTGTATGTTGGATGTTATTTAGAGTTAT-TACTCTTTTTGATGAAAAAAAAAATAAAATTCCA-GCAACTGTTGTA--CATGGTGCAACTATTGAAATTATTTGGACTTCTATTCCAGCTTTAATTTTATTAACAGTAGCTGTTCCATCTTTTGCATTATTATATTCAATGGACGA---AGTAATAGATCCTATTATTACTTTAAAAGTAATAGGTAGTCAATGGTATTGGAGTTATGAATATTC
>JF771293.1tax_d:Eukaryotak:Stramenopilesp:Oomyceteso:Peronosporalesf:Peronosporaceaeg:Phytophthoras:Phytophthora+capsici
---------------------------------------------------------------------------------------AATTATGATTGTTGTATTTGTATGTTGGATGTTATTTAGAGTTAT-TACTCTTTTTGATGAAAAAAAAAATAAAATTCCA-GCAACTGTTGTA--CATGGTGCAACTATTGAAATTATTTGGACTTCTATTCCAGCTTTAATTTTATTAACAGTAGCTGTTCCATCTTTTGCATTATTATATTCAATGGACGA---AGTAATAGATCCTATTATTACTTTAAAAGTAATAGGTAGTCAATGGTATTGGAGTTATGAATATTC
>JF771294.1tax_d:Eukaryotak:Stramenopilesp:Oomyceteso:Peronosporalesf:Peronosporaceaeg:Phytophthoras:Phytophthora+capsici
---------------------------------------------------------------------------------------AATTATGATTGTTGTATTTGTATGTTGGATGTTATTTAGAGTTAT-TACTCTTTTTGATGAAAAAAAAAATAAAATTCCA-GCAACTGTTGTA--CATGGTGCAACTATTGAAATTATTTGGACTTCTATTCCAGCTTTAATTTTATTAACAGTAGCTGTTCCATCTTTTGCATTATTATATTCAATGGACGA---AGTAATAGATCCTATTATTACTTTAAAAGTAATAGGTAGTCAATGGTATTGGAGTTATGAATATTC
>JF771296.1tax_d:Eukaryotak:Stramenopilesp:Oomyceteso:Peronosporalesf:Peronosporaceaeg:Phytophthoras:Phytophthora+capsici
---------------------------------------------------------------------------------------AATTATGATTGTTGTATTTGTATGTTGGATGTTATTTAGAGTTAT-TACTCTTTTTGATGAAAAAAAAAATAAAATTCCA-GCAACTGTTGTA--CATGGTGCAACTATTGAAATTATTTGGACTTCTATTCCAGCTTTAATTTTATTAACAGTAGCTGTTCCATCTTTTGCATTATTATATTCAATGGACGA---AGTAATAGATCCTATTATTACTTTAAAAGTAATAGGTAGTCAATGGTATTGGAGTTATGAATATTC
>JF771297.1tax_d:Eukaryotak:Stramenopilesp:Oomyceteso:Peronosporalesf:Peronosporaceaeg:Phytophthoras:Phytophthora+capsici
---------------------------------------------------------------------------------------AATTATGATTGTTGTATTTGTATGTTGGATGTTATTTAGAGTTAT-TACTCTTTTTGATGAAAAAAAAAATAAAATTCCA-GCAACTGTTGTA--CATGGTGCAACTATTGAAATTATTTGGACTTCTATTCCAGCTTTAATTTTATTAACAGTAGCTGTTCCATCTTTTGCATTATTATATTCAATGGACGA---AGTAATAGATCCTATTATTACTTTAAAAGTAATAGGTAGTCAATGGTATTGGAGTTATGAATATTC
>JF771298.1tax_d:Eukaryotak:Stramenopilesp:Oomyceteso:Peronosporalesf:Peronosporaceaeg:Phytophthoras:Phytophthora+capsici
---------------------------------------------------------------------------------------AATTATGATTGTTGTATTTGTATGTTGGATGTTATTTAGAGTTAT-TACTCTTTTTGATGAAAAAAAAAATAAAATTCCA-GCAACTGTTGTA--CATGGTGCAACTATTGAAATTATTTGGACTTCTATTCCAGCTTTAATTTTATTAACAGTAGCTGTTCCATCTTTTGCATTATTATATTCAATGGACGA---AGTAATAGATCCTATTATTACTTTAAAAGTAATAGGTAGTCAATGGTATTGGAGTTATGAATATTC
>JF771299.1tax_d:Eukaryotak:Stramenopilesp:Oomyceteso:Peronosporalesf:Peronosporaceaeg:Phytophthoras:Phytophthora+capsici
---------------------------------------------------------------------------------------AATTATGATTGTTGTATTTGTATGTTGGATGTTATTTAGAGTTAT-TACTCTTTTTGATGAAAAAAAAAATAAAATTCCA-GCAACTGTTGTA--CATGGTGCAACTATTGAAATTATTTGGACTTCTATTCCAGCTTTAATTTTATTAACAGTAGCTGTTCCATCTTTTGCATTATTATATTCAATGGACGA---AGTAATAGATCCTATTATTACTTTAAAAGTAATAGGTAGTCAATGGTATTGGAGTTATGAATATTC
>JF771300.1tax_d:Eukaryotak:Stramenopilesp:Oomyceteso:Peronosporalesf:Peronosporaceaeg:Phytophthoras:Phytophthora+capsici
---------------------------------------------------------------------------------------AATTATGATTGTTGTATTTGTATGTTGGATGTTATTTAGAGTTAT-TACTCTTTTTGATGAAAAAAAAAATAAAATTCCA-GCAACTGTTGTA--CATGGTGCAACTATTGAAATTATTTGGACTTCTATTCCAGCTTTAATTTTATTAACAGTAGCTGTTCCATCTTTTGCATTATTATATTCAATGGACGA---AGTAATAGATCCTATTATTACTTTAAAAGTAATAGGTAGTCAATGGTATTGGAGTTATGAATATTC
>JF771302.1tax_d:Eukaryotak:Stramenopilesp:Oomyceteso:Peronosporalesf:Peronosporaceaeg:Phytophthoras:Phytophthora+capsici
---------------------------------------------------------------------------------------AATTATGATTGTTGTATTTGTATGTTGGATGTTATTTAGAGTTAT-TACTCTTTTTGATGAAAAAAAAAATAAAATTCCA-GCAACTGTTGTA--CATGGTGCAACTATTGAAATTATTTGGACTTCTATTCCAGCTTTAATTTTATTAACAGTAGCTGTTCCATCTTTTGCATTATTATATTCAATGGACGA---AGTAATAGATCCTATTATTACTTTAAAAGTAATAGGTAGTCAATGGTATTGGAGTTATGAATATTC
>JF771303.1tax_d:Eukaryotak:Stramenopilesp:Oomyceteso:Peronosporalesf:Peronosporaceaeg:Phytophthoras:Phytophthora+capsici
---------------------------------------------------------------------------------------AATTATGATTGTTGTATTTGTATGTTGGATGTTATTTAGAGTTAT-TACTCTTTTTGATGAAAAAAAAAATAAAATTCCA-GCAACTGTTGTA--CATGGTGCAACTATTGAAATTATTTGGACTTCTATTCCAGCTTTAATTTTATTAACAGTAGCTGTTCCATCTTTTGCATTATTATATTCAATGGACGA---AGTAATAGATCCTATTATTACTTTAAAAGTAATAGGTAGTCAATGGTATTGGAGTTATGAATATTC
>JF771304.1tax_d:Eukaryotak:Stramenopilesp:Oomyceteso:Peronosporalesf:Peronosporaceaeg:Phytophthoras:Phytophthora+capsici
---------------------------------------------------------------------------------------AATTATGATTGTTGTATTTGTATGTTGGATGTTATTTAGAGTTAT-TACTCTTTTTGATGAAAAAAAAAATAAAATTCCA-GCAACTGTTGTA--CATGGTGCAACTATTGAAATTATTTGGACTTCTATTCCAGCTTTAATTTTATTAACAGTAGCTGTTCCATCTTTTGCATTATTATATTCAATGGACGA---AGTAATAGATCCTATTATTACTTTAAAAGTAATAGGTAGTCAATGGTATTGGAGTTATGAATATTC
>JF771305.1tax_d:Eukaryotak:Stramenopilesp:Oomyceteso:Peronosporalesf:Peronosporaceaeg:Phytophthoras:Phytophthora+capsici
---------------------------------------------------------------------------------------AATTATGATTGTTGTATTTGTATGTTGGATGTTATTTAGAGTTAT-TACTCTTTTTGATGAAAAAAAAAATAAAATTCCA-GCAACTGTTGTA--CATGGTGCAACTATTGAAATTATTTGGACTTCTATTCCAGCTTTAATTTTATTAACAGTAGCTGTTCCATCTTTTGCATTATTATATTCAATGGACGA---AGTAATAGATCCTATTATTACTTTAAAAGTAATAGGTAGTCAATGGTATTGGAGTTATGAATATTC
>JF771307.1tax_d:Eukaryotak:Stramenopilesp:Oomyceteso:Peronosporalesf:Peronosporaceaeg:Phytophthoras:Phytophthora+capsici
---------------------------------------------------------------------------------------AATTATGATTGTTGTATTTGTATGTTGGATGTTATTTAGAGTTAT-TACTCTTTTTGATGAAAAAAAAAATAAAATTCCA-GCAACTGTTGTA--CATGGTGCAACTATTGAAATTATTTGGACTTCTATTCCAGCTTTAATTTTATTAACAGTAGCTGTTCCATCTTTTGCATTATTATATTCAATGGACGA---AGTAATAGATCCTATTATTACTTTAAAAGTAATAGGTAGTCAATGGTATTGGAGTTATGAATATTC
>JF771309.1tax_d:Eukaryotak:Stramenopilesp:Oomyceteso:Peronosporalesf:Peronosporaceaeg:Phytophthoras:Phytophthora+capsici
---------------------------------------------------------------------------------------AATTATGATTGTTGTATTTGTATGTTGGATGTTATTTAGAGTTAT-TACTCTTTTTGATGAAAAAAAAAATAAAATTCCA-GCAACTGTTGTA--CATGGTGCAACTATTGAAATTATTTGGACTTCTATTCCAGCTTTAATTTTATTAACAGTAGCTGTTCCATCTTTTGCATTATTATATTCAATGGACGA---AGTAATAGATCCTATTATTACTTTAAAAGTAATAGGTAGTCAATGGTATTGGAGTTATGAATATTC
>JF771310.1tax_d:Eukaryotak:Stramenopilesp:Oomyceteso:Peronosporalesf:Peronosporaceaeg:Phytophthoras:Phytophthora+capsici
---------------------------------------------------------------------------------------AATTATGATTGTTGTATTTGTATGTTGGATGTTATTTAGAGTTAT-TACTCTTTTTGATGAAAAAAAAAATAAAATTCCA-GCAACTGTTGTA--CATGGTGCAACTATTGAAATTATTTGGACTTCTATTCCAGCTTTAATTTTATTAACAGTAGCTGTTCCATCTTTTGCATTATTATATTCAATGGACGA---AGTAATAGATCCTATTATTACTTTAAAAGTAATAGGTAGTCAATGGTATTGGAGTTATGAATATTC
>JF771311.1tax_d:Eukaryotak:Stramenopilesp:Oomyceteso:Peronosporalesf:Peronosporaceaeg:Phytophthoras:Phytophthora+capsici
---------------------------------------------------------------------------------------AATTATGATTGTTGTATTTGTATGTTGGATGTTATTTAGAGTTAT-TACTCTTTTTGATGAAAAAAAAAATAAAATTCCA-GCAACTGTTGTA--CATGGTGCAACTATTGAAATTATTTGGACTTCTATTCCAGCTTTAATTTTATTAACAGTAGCTGTTCCATCTTTTGCATTATTATATTCAATGGACGA---AGTAATAGATCCTATTATTACTTTAAAAGTAATAGGTAGTCAATGGTATTGGAGTTATGAATATTC
>JF771312.1tax_d:Eukaryotak:Stramenopilesp:Oomyceteso:Peronosporalesf:Peronosporaceaeg:Phytophthoras:Phytophthora+capsici
---------------------------------------------------------------------------------------AATTATGATTGTTGTATTTGTATGTTGGATGTTATTTAGAGTTAT-TACTCTTTTTGATGAAAAAAAAAATAAAATTCCA-GCAACTGTTGTA--CATGGTGCAACTATTGAAATTATTTGGACTTCTATTCCAGCTTTAATTTTATTAACAGTAGCTGTTCCATCTTTTGCATTATTATATTCAATGGACGA---AGTAATAGATCCTATTATTACTTTAAAAGTAATAGGTAGTCAATGGTATTGGAGTTATGAATATTC
>JF771313.1tax_d:Eukaryotak:Stramenopilesp:Oomyceteso:Peronosporalesf:Peronosporaceaeg:Phytophthoras:Phytophthora+capsici
---------------------------------------------------------------------------------------AATTATGATTGTTGTATTTGTATGTTGGATGTTATTTAGAGTTAT-TACTCTTTTTGATGAAAAAAAAAATAAAATTCCA-GCAACTGTTGTA--CATGGTGCAACTATTGAAATTATTTGGACTTCTATTCCAGCTTTAATTTTATTAACAGTAGCTGTTCCATCTTTTGCATTATTATATTCAATGGACGA---AGTAATAGATCCTATTATTACTTTAAAAGTAATAGGTAGTCAATGGTATTGGAGTTATGAATATTC
>JF771314.1tax_d:Eukaryotak:Stramenopilesp:Oomyceteso:Peronosporalesf:Peronosporaceaeg:Phytophthoras:Phytophthora+capsici
---------------------------------------------------------------------------------------AATTATGATTGTTGTATTTGTATGTTGGATGTTATTTAGAGTTAT-TACTCTTTTTGATGAAAAAAAAAATAAAATTCCA-GCAACTGTTGTA--CATGGTGCAACTATTGAAATTATTTGGACTTCTATTCCAGCTTTAATTTTATTAACAGTAGCTGTTCCATCTTTTGCATTATTATATTCAATGGACGA---AGTAATAGATCCTATTATTACTTTAAAAGTAATAGGTAGTCAATGGTATTGGAGTTATGAATATTC
>JF771315.1tax_d:Eukaryotak:Stramenopilesp:Oomyceteso:Peronosporalesf:Peronosporaceaeg:Phytophthoras:Phytophthora+capsici
---------------------------------------------------------------------------------------AATTATGATTGTTGTATTTGTATGTTGGATGTTATTTAGAGTTAT-TACTCTTTTTGATGAAAAAAAAAATAAAATTCCA-GCAACTGTTGTA--CATGGTGCAACTATTGAAATTATTTGGACTTCTATTCCAGCTTTAATTTTATTAACAGTAGCTGTTCCATCTTTTGCATTATTATATTCAATGGACGA---AGTAATAGATCCTATTATTACTTTAAAAGTAATAGGTAGTCAATGGTATTGGAGTTATGAATATTC
>JF771320.1tax_d:Eukaryotak:Stramenopilesp:Oomyceteso:Peronosporalesf:Peronosporaceaeg:Phytophthoras:Phytophthora+capsici
---------------------------------------------------------------------------------------AATTATGATTGTTGTATTTGTATGTTGGATGTTATTTAGAGTTAT-TACTCTTTTTGATGAAAAAAAAAATAAAATTCCA-GCAACTGTTGTA--CATGGTGCAACTATTGAAATTATTTGGACTTCTATTCCAGCTTTAATTTTATTAACAGTAGCTGTTCCATCTTTTGCATTATTATATTCAATGGACGA---AGTAATAGATCCTATTATTACTTTAAAAGTAATAGGTAGTCAATGGTATTGGAGTTATGAATATTC
>JF771321.1tax_d:Eukaryotak:Stramenopilesp:Oomyceteso:Peronosporalesf:Peronosporaceaeg:Phytophthoras:Phytophthora+capsici
---------------------------------------------------------------------------------------AATTATGATTGTTGTATTTGTATGTTGGATGTTATTTAGAGTTAT-TACTCTTTTTGATGAAAAAAAAAATAAAATTCCA-GCAACTGTTGTA--CATGGTGCAACTATTGAAATTATTTGGACTTCTATTCCAGCTTTAATTTTATTAACAGTAGCTGTTCCATCTTTTGCATTATTATATTCAATGGACGA---AGTAATAGATCCTATTATTACTTTAAAAGTAATAGGTAGTCAATGGTATTGGAGTTATGAATATTC
>JF771322.1tax_d:Eukaryotak:Stramenopilesp:Oomyceteso:Peronosporalesf:Peronosporaceaeg:Phytophthoras:Phytophthora+capsici
---------------------------------------------------------------------------------------AATTATGATTGTTGTATTTGTATGTTGGATGTTATTTAGAGTTAT-TACTCTTTTTGATGAAAAAAAAAATAAAATTCCA-GCAACTGTTGTA--CATGGTGCAACTATTGAAATTATTTGGACTTCTATTCCAGCTTTAATTTTATTAACAGTAGCTGTTCCATCTTTTGCATTATTATATTCAATGGACGA---AGTAATAGATCCTATTATTACTTTAAAAGTAATAGGTAGTCAATGGTATTGGAGTTATGAATATTC
>JF771324.1tax_d:Eukaryotak:Stramenopilesp:Oomyceteso:Peronosporalesf:Peronosporaceaeg:Phytophthoras:Phytophthora+capsici
---------------------------------------------------------------------------------------AATTATGATTGTTGTATTTGTATGTTGGATGTTATTTAGAGTTAT-TACTCTTTTTGATGAAAAAAAAAATAAAATTCCA-GCAACTGTTGTA--CATGGTGCAACTATTGAAATTATTTGGACTTCTATTCCAGCTTTAATTTTATTAACAGTAGCTGTTCCATCTTTTGCATTATTATATTCAATGGACGA---AGTAATAGATCCTATTATTACTTTAAAAGTAATAGGTAGTCAATGGTATTGGAGTTATGAATATTC
>JF771325.1tax_d:Eukaryotak:Stramenopilesp:Oomyceteso:Peronosporalesf:Peronosporaceaeg:Phytophthoras:Phytophthora+capsici
---------------------------------------------------------------------------------------AATTATGATTGTTGTATTTGTATGTTGGATGTTATTTAGAGTTAT-TACTCTTTTTGATGAAAAAAAAAATAAAATTCCA-GCAACTGTTGTA--CATGGTGCAACTATTGAAATTATTTGGACTTCTATTCCAGCTTTAATTTTATTAACAGTAGCTGTTCCATCTTTTGCATTATTATATTCAATGGACGA---AGTAATAGATCCTATTATTACTTTAAAAGTAATAGGTAGTCAATGGTATTGGAGTTATGAATATTC
>JF771328.1tax_d:Eukaryotak:Stramenopilesp:Oomyceteso:Peronosporalesf:Peronosporaceaeg:Phytophthoras:Phytophthora+capsici
---------------------------------------------------------------------------------------AATTATGATTGTTGTATTTGTATGTTGGATGTTATTTAGAGTTAT-TACTCTTTTTGATGAAAAAAAAAATAAAATTCCA-GCAACTGTTGTA--CATGGTGCAACTATTGAAATTATTTGGACTTCTATTCCAGCTTTAATTTTATTAACAGTAGCTGTTCCATCTTTTGCATTATTATATTCAATGGACGA---AGTAATAGATCCTATTATTACTTTAAAAGTAATAGGTAGTCAATGGTATTGGAGTTATGAATATTC
>JF771329.1tax_d:Eukaryotak:Stramenopilesp:Oomyceteso:Peronosporalesf:Peronosporaceaeg:Phytophthoras:Phytophthora+capsici
---------------------------------------------------------------------------------------AATTATGATTGTTGTATTTGTATGTTGGATGTTATTTAGAGTTAT-TACTCTTTTTGATGAAAAAAAAAATAAAATTCCA-GCAACTGTTGTA--CATGGTGCAACTATTGAAATTATTTGGACTTCTATTCCAGCTTTAATTTTATTAACAGTAGCTGTTCCATCTTTTGCATTATTATATTCAATGGACGA---AGTAATAGATCCTATTATTACTTTAAAAGTAATAGGTAGTCAATGGTATTGGAGTTATGAATATTC
>JF771330.1tax_d:Eukaryotak:Stramenopilesp:Oomyceteso:Peronosporalesf:Peronosporaceaeg:Phytophthoras:Phytophthora+capsici
---------------------------------------------------------------------------------------AATTATGATTGTTGTATTTGTATGTTGGATGTTATTTAGAGTTAT-TACTCTTTTTGATGAAAAAAAAAATAAAATTCCA-GCAACTGTTGTA--CATGGTGCAACTATTGAAATTATTTGGACTTCTATTCCAGCTTTAATTTTATTAACAGTAGCTGTTCCATCTTTTGCATTATTATATTCAATGGACGA---AGTAATAGATCCTATTATTACTTTAAAAGTAATAGGTAGTCAATGGTATTGGAGTTATGAATATTC
>JF771331.1tax_d:Eukaryotak:Stramenopilesp:Oomyceteso:Peronosporalesf:Peronosporaceaeg:Phytophthoras:Phytophthora+capsici
---------------------------------------------------------------------------------------AATTATGATTGTTGTATTTGTATGTTGGATGTTATTTAGAGTTAT-TACTCTTTTTGATGAAAAAAAAAATAAAATTCCA-GCAACTGTTGTA--CATGGTGCAACTATTGAAATTATTTGGACTTCTATTCCAGCTTTAATTTTATTAACAGTAGCTGTTCCATCTTTTGCATTATTATATTCAATGGACGA---AGTAATAGATCCTATTATTACTTTAAAAGTAATAGGTAGTCAATGGTATTGGAGTTATGAATATTC
>JF771332.1tax_d:Eukaryotak:Stramenopilesp:Oomyceteso:Peronosporalesf:Peronosporaceaeg:Phytophthoras:Phytophthora+capsici
---------------------------------------------------------------------------------------AATTATGATTGTTGTATTTGTATGTTGGATGTTATTTAGAGTTAT-TACTCTTTTTGATGAAAAAAAAAATAAAATTCCA-GCAACTGTTGTA--CATGGTGCAACTATTGAAATTATTTGGACTTCTATTCCAGCTTTAATTTTATTAACAGTAGCTGTTCCATCTTTTGCATTATTATATTCAATGGACGA---AGTAATAGATCCTATTATTACTTTAAAAGTAATAGGTAGTCAATGGTATTGGAGTTATGAATATTC
>JF771333.1tax_d:Eukaryotak:Stramenopilesp:Oomyceteso:Peronosporalesf:Peronosporaceaeg:Phytophthoras:Phytophthora+capsici
---------------------------------------------------------------------------------------AATTATGATTGTTGTATTTGTATGTTGGATGTTATTTAGAGTTAT-TACTCTTTTTGATGAAAAAAAAAATAAAATTCCA-GCAACTGTTGTA--CATGGTGCAACTATTGAAATTATTTGGACTTCTATTCCAGCTTTAATTTTATTAACAGTAGCTGTTCCATCTTTTGCATTATTATATTCAATGGACGA---AGTAATAGATCCTATTATTACTTTAAAAGTAATAGGTAGTCAATGGTATTGGAGTTATGAATATTC
>JN618571.1tax_d:Eukaryotak:Stramenopilesp:Oomyceteso:Peronosporalesf:Peronosporaceaeg:Phytophthoras:Phytophthora+capsici
---------------------------------------------------------------------------------------AATTATGATTGTTGTATTTGTATGTTGGATGTTATTTAGAGTTAT-TACTCTTTTTGATGAAAAAAAAAATAAAATTCCA-GCAACTGTTGTA--CATGGTGCAACTATTGAAATTATTTGGACTTCTATTCCAGCTTTAATTTTATTAACAGTAGCTGTTCCATCTTTTGCATTATTATATTCAATGGACGA---AGTAATAGATCCTATTATTACTTTAAAAGTAATAGGTAGTCAATGGTATTGGAGTTATGAATATTC
>JN618617.1tax_d:Eukaryotak:Stramenopilesp:Oomyceteso:Peronosporalesf:Peronosporaceaeg:Phytophthoras:Phytophthora+capsici
---------------------------------------------------------------------------------------AATTATGATTGTTGTATTTGTATGTTGGATGTTATTTAGAGTTAT-TACTCTTTTTGATGAAAAAAAAAATAAAATTCCA-GCAACTGTTGTA--CATGGTGCAACTATTGAAATTATTTGGACTTCTATTCCAGCTTTAATTTTATTAACAGTAGCTGTTCCATCTTTTGCATTATTATATTCAATGGACGA---AGTAATAGATCCTATTATTACTTTAAAAGTAATAGGTAGTCAATGGTATTGGAGTTATGAATATTC
>JN618620.1tax_d:Eukaryotak:Stramenopilesp:Oomyceteso:Peronosporalesf:Peronosporaceaeg:Phytophthoras:Phytophthora+capsici
---------------------------------------------------------------------------------------AATTATGATTGTTGTATTTGTATGTTGGATGTTATTTAGAGTTAT-TACTCTTTTTGATGAAAAAAAAAATAAAATTCCA-GCAACTGTTGTA--CATGGTGCAACTATTGAAATTATTTGGACTTCTATTCCAGCTTTAATTTTATTAACAGTAGCTGTTCCATCTTTTGCATTATTATATTCAATGGACGA---AGTAATAGATCCTATTATTACTTTAAAAGTAATAGGTAGTCAATGGTATTGGAGTTATGAATATTC
>JN618625.1tax_d:Eukaryotak:Stramenopilesp:Oomyceteso:Peronosporalesf:Peronosporaceaeg:Phytophthoras:Phytophthora+capsici
---------------------------------------------------------------------------------------AATTATGATTGTTGTATTTGTATGTTGGATGTTATTTAGAGTTAT-TACTCTTTTTGATGAAAAAAAAAATAAAATTCCA-GCAACTGTTGTA--CATGGTGCAACTATTGAAATTATTTGGACTTCTATTCCAGCTTTAATTTTATTAACAGTAGCTGTTCCATCTTTTGCATTATTATATTCAATGGATGA---AGTAATAGATCCTATTATTACTTTAAAAGTAATAGGTAGTCAATGGTATTGGAGTTATGAATATTC
>GU221962.1tax_d:Eukaryotak:Stramenopilesp:Oomyceteso:Peronosporalesf:Peronosporaceaeg:Phytophthoras:Phytophthora+captiosa
---------------------------------------------------------------------------------------AATATTAATTGTTGTTTTTGTTTGTTGGATGCTATTTAGAGTTAT-TACTCTTTTTGATGAAAAAAAAAATAAAATTCCA-GCAACTGTTGTA--CATGGTGCTACTATTGAAATTATTTGGACTTCTATTCCAGCATTTATTTTATTAACAGTTGCAATACCCTCTTTTGCTTTATTATATTCAATGGATGA---GGTAATTGATCCTATAATTACTTTAAAAGTAATTGGTAGTCAATGGTATTGGAGTTATGAATATTC
>GU221963.1tax_d:Eukaryotak:Stramenopilesp:Oomyceteso:Peronosporalesf:Peronosporaceaeg:Phytophthoras:Phytophthora+captiosa
---------------------------------------------------------------------------------------AATATTAATTGTTGTTTTTGTTTGTTGGATGCTATTTAGAGTTAT-TACTCTTTTTGATGAAAAAAAAAATAAAATTCCA-GCAACTGTTGTA--CATGGTGCTACTATTGAAATTATTTGGACTTCTATTCCAGCATTTATTTTATTAACAGTTGCAATACCCTCTTTTGCTTTATTATATTCAATGGATGA---GGTAATTGATCCTATAATTACTTTAAAAGTAATTGGTAGTCAATGGTATTGGAGTTATGAATATTC
>HM534969.1tax_d:Eukaryotak:Stramenopilesp:Oomyceteso:Peronosporalesf:Peronosporaceaeg:Phytophthoras:Phytophthora+captiosa
---------------------------------------------------------------------------------------AATATTAATTGTTGTTTTTGTTTGTTGGATGCTATTTAGAGTTAT-TACTCTTTTTGATGAAAAAAAAAATAAAATTCCA-GCAACTGTTGTA--CATGGTGCTACTATTGAAATTATTTGGACTTCTATTCCAGCATTTATTTTATTAACAGTTGCAATACCCTCTTTTGCTTTATTATATTCAATGGATGA---GGTAATTGATCCTATAATTACTTTAAAAGTAATTGGTAGTCAATGGTATTGGAGTTATGAATATTC
>JF771334.1tax_d:Eukaryotak:Stramenopilesp:Oomyceteso:Peronosporalesf:Peronosporaceaeg:Phytophthoras:Phytophthora+captiosa
---------------------------------------------------------------------------------------AATATTAATTGTTGTTTTTGTTTGTTGGATGCTATTTAGAGTTAT-TACTCTTTTTGATGAAAAAAAAAATAAAATTCCA-GCAACTGTTGTA--CATGGTGCTACTATTGAAATTATTTGGACTTCTATTCCAGCATTTATTTTATTAACAGTTGCAATACCCTCTTTTGCTTTATTATATTCAATGGATGA---GGTAATTGATCCTATAATTACTTTAAAAGTAATTGGTAGTCAATGGTATTGGAGTTATGAATATTC
>AB690678.1tax_d:Eukaryotak:Stramenopilesp:Oomyceteso:Peronosporalesf:Pythiaceaeg:Phytopythiums:Phytopythium+carbonicum
---------------------------------------------------------------------------------------AATTATTGTAACAGTTTTTGTTTGTTGGATGTTATTTAGAGTTAT-TTATCTTTTTGATGAAAATAAAAATAAAATTCCA-TCTACTGTTATA--CACGGTGCTACTATTGAAATTATATGGACTACTATTCCAGCTTTAATTTTATTAACAGTTGCTATTCCTTCTTTTGCTTTATTATATTCAATGGATGA---AGTTATTGATCCTATTATTACTGTAAAAGTTATAGGTAGTCAATGGTATTGGAGTTATGAATATTC
>KC494978.1tax_d:Eukaryotak:Stramenopilesp:Oomyceteso:Peronosporalesf:Peronosporaceaeg:Hyaloperonosporas:Hyaloperonospora+cardaminesenneaphyllos
---------------------------------------------------------------------------------------AATTGTTATTACCGTATTTGTTTGTTGGATGTTATATAGAGTTAT-TAGTCTTTTTGATGAAAAAAAAAATAAAATTCCA-GCAACTATTGTT--CACGGTGCTACTATTGAGATTATTTGGACGTCTATTCCAGCTTTAATTTTATTAATTGTAGCAATTCCTTCATTTGCTTTATTATATTCAATGGATGA---AGTAATTGATCCCATTATTACTTTAAAAGTAATTGGAAGTCAATGGTACTGGAGTTATGAATATTC
>KC494979.1tax_d:Eukaryotak:Stramenopilesp:Oomyceteso:Peronosporalesf:Peronosporaceaeg:Hyaloperonosporas:Hyaloperonospora+cardaminesenneaphyllos
---------------------------------------------------------------------------------------AATTGTTATTACCGTATTTGTTTGTTGGATGTTATATAGAGTTAT-TAGTCTTTTTGATGAAAAAAAAAATAAAATTCCA-GCAACTATTGTT--CACGGTGCTACTATTGAGATTATTTGGACGTCTATTCCAGCTTTAATTTTATTAATTGTAGCAATTCCTTCATTTGCTTTATTATATTCAATGGATGA---AGTAATTGATCCCATTATTACTTTAAAAGTAATTGGAAGTCAATGGTACTGGAGTTATGAATATTC
>KC494980.1tax_d:Eukaryotak:Stramenopilesp:Oomyceteso:Peronosporalesf:Peronosporaceaeg:Hyaloperonosporas:Hyaloperonospora+cardaminesenneaphyllos
---------------------------------------------------------------------------------------AATTGTTATTACCGTATTTGTTTGTTGGATGTTATATAGAGTTAT-TAGTCTTTTTGATGAAAAAAAAAATAAAATTCCA-GCAACTATTGTT--CACGGTGCTACTATTGAGATTATTTGGACGTCTATTCCAGCTTTAATTTTATTAATTGTAGCAATTCCTTCATTTGCTTTATTATATTCAATGGATGA---AGTAATTGATCCCATTATTACTTTAAAAGTAATTGGAAGTCAATGGTACTGGAGTTATGAATATTC
>KC494981.1tax_d:Eukaryotak:Stramenopilesp:Oomyceteso:Peronosporalesf:Peronosporaceaeg:Hyaloperonosporas:Hyaloperonospora+cardaminesenneaphyllos
---------------------------------------------------------------------------------------AATTGTTATTACCGTATTTGTTTGTTGGATGTTATACAGAGTTAT-TATTCTTTTTGATGAAAAAAAAAATAAAATTCCA-GCAACTATTGTT--CATGGTGCTACTATTGAGATTATTTGGACGTCTATTCCAGCTTTAATTTTATTAATTGTAGCAATTCCTTCATTTGCTTTATTATATTCAATGGATGA---AGTAATTGATCCCATTATTACTTTAAAAGTAATTGGAAGTCAATGGTACTGGAGTTATGAATATTC
>KC494953.1tax_d:Eukaryotak:Stramenopilesp:Oomyceteso:Peronosporalesf:Peronosporaceaeg:Hyaloperonosporas:Hyaloperonospora+cardamineslaciniatae
---------------------------------------------------------------------------------------AATTGTTATTACTGTATTTGTTTGTTGGATGTTATACAGAGTTAT-TACTCTTTTTGATGAAAAAAAAAATAAAATTCCG-GCAACTGTTGTT--CATGGCGCTACTATTGAAATTATTTGGACGTCTATTCCAGCTTTAATTTTATTAATTGTTGCAATTCCTTCCTTTGCTTTATTATATTCAATGGATGA---AGTAATTGATCCAATTATTACATTAAAAGTAATTGGAAGTCAATGGTACTGGAGTTATGAATATTC
>KC494954.1tax_d:Eukaryotak:Stramenopilesp:Oomyceteso:Peronosporalesf:Peronosporaceaeg:Hyaloperonosporas:Hyaloperonospora+cardamineslaciniatae
---------------------------------------------------------------------------------------AATTGTTATTACTGTATTTGTTTGTTGGATGTTATACAGAGTTAT-TACTCTTTTTGATGAAAAAAAAAATAAAATTCCG-GCAACTGTTGTT--CATGGTGCTACTATTGAAATTATTTGGACGTCTATTCCAGCTTTAATTTTATTAATTGTTGCAATTCCTTCTTTTGCTTTATTATATTCAATGGATGA---AGTAATTGATCCAATTATTACATTAAAAGTAATTGGAAGTCAATGGTACTGGAGTTATGAATATTC
>KC494955.1tax_d:Eukaryotak:Stramenopilesp:Oomyceteso:Peronosporalesf:Peronosporaceaeg:Hyaloperonosporas:Hyaloperonospora+cardamineslaciniatae
---------------------------------------------------------------------------------------AATTGTTATTACTGTATTTGTTTGTTGGATGTTATACAGAGTTAT-TACTCTTTTTRATGAAAAAAAAAATAAAATTCCG-GCAACTGTTGTT--CATGGTGCTACTATTGAAATTATTTGGACGTCTATTCCAGCTTTAATTTTATTAATTGTTGCAATTCCTTCCTTTGCTTTATTATATTCAATGGATGA---AGTAATTGATCCAATTATTACATTAAAAGTAATTGGAAGTCAATGGTACTGGAGTTATGAATATTC
>KJ595427.1tax_d:Eukaryotak:Stramenopilesp:Oomyceteso:Peronosporalesf:Pythiaceaeg:Globisporangiums:Globisporangium+carolinianum
---------------------------------------------------------------------------------------AATTGTTGTAACTATTTTTGTTTGTTGGATGTTATTTAGAGTAAT-TACTCTTTTTGATGAAAAAAAAAATAAAATTCCT-TCTACTGTTGTA--CATGGTGCAACTATTGAAATTATTTGGACTTCAATACCTGCTTTAATTTTATTAACAGTAGCAGTACCTTCATTTGCTTTATTATATTCTATGGATGA---AGTAATTGATCCTATTATTACTGTTAAAGTTATAGGTAGTCAATGGTACTGGAGTTATGAATATTC
>AB468892.1tax_d:Eukaryotak:Stramenopilesp:Oomyceteso:Peronosporalesf:Pythiaceaeg:Globisporangiums:Globisporangium+catenulatum
---------------------------------------------------------------------------------------AATTATTGTAACAGTTTTTGTTTGTTGGATGTTATTTAGAGTAAT-TACTTTATTCGATGAAAAAAAAAATCCTATTCCT-GCTACATTTGTA--CACGGTGCTACTATTGAAATTATTTGGACAACTGTTCCAGCATTAATTTTATTAACTGTAGCTGTTCCATCATTTGCATTATTATATTCTATGGATGA---AATTATTGATCCTATTATTACTTTAAAAGTAATAGGTAGTCAATGGTATTGGAGTTATGAATATTC
>AF196588.1tax_d:Eukaryotak:Stramenopilesp:Oomyceteso:Peronosporalesf:Pythiaceaeg:Globisporangiums:Globisporangium+catenulatum
---------------------------------------------------------------------------------------AATTATTGTAACAGTTTTTGTTTGTTGGATGTTATTTAGAGTAAT-TACTTTATTCGATGAAAAAAAAAATCCTATTCCT-GCTACATTTGTA--CACGGTGCTACTATTGAAATTATTTGGACAACTGTTCCAGCATTAATTTTATTAACTGTAGCTGTTCCATCATTTGCATTATTATATTCTATGGATGA---AATTATTGATCCTATTATTACTTTAAAAGTAATAGGTAGTCAATGGTATTGGAGTTATGAATATTC
>DQ071372.1tax_d:Eukaryotak:Stramenopilesp:Oomyceteso:Peronosporalesf:Pythiaceaeg:Globisporangiums:Globisporangium+catenulatum
---------------------------------------------------------------------------------------AATTATTGTAACAGTTTTTGTTTGTTGGATGTTATTTAGAGTAAT-TACTTTATTCGATGAAAAAAAAAACCCTATTCCT-GCTACATTTGTA--CACGGTGCTACTATTGAAATTATTTGGACAACTGTTCCAGCATTAATTTTATTAACTGTAGCTGTTCCATCATTTGCATTATTATATTCTATGGATGA---AATTATTGATCCTATTATTACTTTAAAAGTAATAGGTAGTCAATGGTATTGGAGTTATGAATATTC
>GQ451568.1tax_d:Eukaryotak:Stramenopilesp:Oomyceteso:Peronosporalesf:Pythiaceaeg:Globisporangiums:Globisporangium+catenulatum
---------------------------------------------------------------------------------------AATTATTGTAACAGTTTTTGTTTGTTGGATGTTATTTAGAGTAAT-TACTTTATTCGATGAAAAAAAAAACCCTATTCCT-GCTACATTTGTA--CACGGGGCTACTATTGAAATTATTTGGACAACTGTTCCAGCATTAATTTTATTAACTGTAGCTGTTCCATCATTTGCATTATTATATTCTATGGATGA---AATTATTGATCCTATTATTACTTTAAAAGTAATAGGTAGTCAATGGTATTGGAGTTATGAATATTC
>KJ595404.1tax_d:Eukaryotak:Stramenopilesp:Oomyceteso:Peronosporalesf:Pythiaceaeg:Globisporangiums:Globisporangium+catenulatum
---------------------------------------------------------------------------------------AATTATTGTAACAGTTTTTGTTTGTTGGATGTTATTTAGAGTAAT-TACTTTATTCGATGAAAAAAAAAATCCTATTCCT-GCTACATTTGTA--CACGGTGCTACTATTGAAATTATTTGGACAACTGTTCCAGCATTAATTTTATTAACTGTAGCTGTTCCATCATTTGCATTATTATATTCTATGGATGA---AATTATTGATCCTATTATTACTTTAAAAGTAATAGGTAGTCAATGGTATTGGAGTTATGAATATTC
>AF086693.1tax_d:Eukaryotak:Stramenopilesp:Oomyceteso:Saprolegnialesf:Saprolegniaceaeg:Leptolegnias:Leptolegnia+caudata
---------------------------------------------------------------------------------------AGTATTAATTGTAGTTTTTGTTTCTTGGATATTGGGAAGATGTAT-TTTTTTTTATAATGAAAATGTAAATAAAAAAGCT-GAAACATTTGTT--CATGGTACTGTTTTAGAAATTGTATGGACAATTACTCCAGCTATTATTTTAATTATAATTGCTATTCCTTCTTTCTCATTATTATATGCTATGGATGA---GGTGATAGATCCAATTTTAACTTTAAAAGTAATTGGTAACCAATGGTATTGGAGTTATGAATATTC
>AF290309.1tax_d:Eukaryotak:Stramenopilesp:Oomyceteso:Lagenidialesf:Lagenidiaceaeg:Lagenidiums:Lagenidium+caudatum
---------------------------------------------------------------------------------------AATTATTGTAACAGTATTTGTTTGTTGGTTATTATTTAGAGTAAT-CACTTTGTTTGATGAAAAAAAAAACCCAATACCT-GCTACTTTTGTG--CATGGAGCTACTATCGAAATTATTTGGACAACTATTCCAGCATTAATTCTATTAACAGTAGCCGTTCCATCATTTGCTCTATTATATTCTATGGATGA---AAYTATTGATCCTATTATTACTTTAAAAGTAATTGGTAGTCAATGGTACTGGAGTTATGAATATTC
>JQ412804.1tax_d:Eukaryotak:Stramenopilesp:Oomyceteso:Peronosporalesf:Pythiaceaeg:Pythiums:Pythium+cederbergense
---------------------------------------------------------------------------------------AATTGTGGTAACTATTTTTGTTTGTTGGATGTTATTTAGAGTTAT-TACTCTTTTCGATGAAAAAAAAAATAAAATTCCA-TCTACTGTTGTA--CATGGTGCAACTATTGAAATCATTTGGACTTCAGTACCAGCTTTAATTTTATTAACTGTAGCTGTACCTTCATTTGCTTTATTATATTCAATGGATGA---AGTTATTGATCCTATTATTACTTTAAAAGTAATTGGTAGTCAATGGTATTGGAGTTATGAATATTC
>JQ412805.1tax_d:Eukaryotak:Stramenopilesp:Oomyceteso:Peronosporalesf:Pythiaceaeg:Pythiums:Pythium+cederbergense
---------------------------------------------------------------------------------------AATTGTGGTAACTATTTTTGTTTGTTGGATGTTATTTAGAGTTAT-TACTCTTTTCGATGAAAAAAAAAATAAAATTCCA-TCTACTGTTGTA--CATGGTGCAACTATTGAAATCATTTGGACTTCAGTACCAGCTTTAATTTTATTAACTGTAGCTGTACCTTCATTTGCTTTATTATATTCAATGGATGA---AGTTATTGATCCTATTATTACTTTAAAAGTAATTGGTAGTCAATGGTATTGGAGTTATGAATATTC
>JQ412806.1tax_d:Eukaryotak:Stramenopilesp:Oomyceteso:Peronosporalesf:Pythiaceaeg:Pythiums:Pythium+cederbergense
---------------------------------------------------------------------------------------AATTGTGGTAACTATTTTTGTTTGTTGGATGTTATTTAGAGTTAT-TACTCTTTTCGATGAAAAAAAAAATAAAATTCCA-TCTACTGTTGTA--CATGGTGCAACTATTGAAATCATTTGGACTTCAGTACCAGCTTTAATTTTATTAACTGTAGCTGTACCTTCATTTGCTTTATTATATTCAATGGATGA---AGTTATTGATCCTATTATTACTTTAAAAGTAATTGGTAGTCAATGGTATTGGAGTTATGAATATTC
>JQ412809.1tax_d:Eukaryotak:Stramenopilesp:Oomyceteso:Peronosporalesf:Pythiaceaeg:Pythiums:Pythium+cederbergense
---------------------------------------------------------------------------------------AATTGTGGTAACTATTTTTGTTTGTTGGATGTTATTTAGAGTTAT-TACTCTTTTCGATGAAAAAAAAAATAAAATTCCA-TCTACTGTTGTA--CATGGTGCAACTATTGAAATCATTTGGACTTCAGTACCAGCTTTAATTTTATTAACTGTAGCTGTACCTTCATTTGCTTTATTATATTCAATGGATGA---AGTTATTGATCCTATTATTACTTTAAAAGTAATTGGTAGTCAATGGTATTGGAGTTATGAATATTC
>JQ412810.1tax_d:Eukaryotak:Stramenopilesp:Oomyceteso:Peronosporalesf:Pythiaceaeg:Pythiums:Pythium+cederbergense
---------------------------------------------------------------------------------------AATTGTGGTAACTATTTTTGTTTGTTGGATGTTATTTAGAGTTAT-TACTCTTTTCGATGAAAAAAAAAATAAAATTCCA-TCTACTGTTGTA--CATGGTGCAACTATTGAAATCATTTGGACTTCAGTACCAGCTTTAATTTTATTAACTGTAGCTGTACCTTCATTTGCTTTATTATATTCAATGGATGA---AGTTATTGATCCTATTATTACTTTAAAAGTAATTGGTAGTCAATGGTATTGGAGTTATGAATATTC
>JQ412811.1tax_d:Eukaryotak:Stramenopilesp:Oomyceteso:Peronosporalesf:Pythiaceaeg:Pythiums:Pythium+cederbergense
---------------------------------------------------------------------------------------AATTGTGGTAACTATTTTTGTTTGTTGGATGTTATTTAGAGTTAT-TACTCTTTTCGATGAAAAAAAAAATAAAATTCCA-TCTACTGTTGTA--CATGGTGCAACTATTGAAATCATTTGGACTTCAGTACCAGCTTTAATTTTATTAACTGTAGCTGTACCTTCATTTGCTTTATTATATTCAATGGATGA---AGTTATTGATCCTATTATTACTTTAAAAGTAATTGGTAGTCAATGGTATTGGAGTTATGAATATTC
>JQ412812.1tax_d:Eukaryotak:Stramenopilesp:Oomyceteso:Peronosporalesf:Pythiaceaeg:Pythiums:Pythium+cederbergense
---------------------------------------------------------------------------------------AATTGTGGTAACTATTTTTGTTTGTTGGATGTTATTTAGAGTTAT-TACTCTTTTCGATGAAAAAAAAAATAAAATTCCA-TCTACTGTTGTA--CATGGTGCAACTATTGAAATCATTTGGACTTCAGTACCAGCTTTAATTTTATTAACTGTAGCTGTACCTTCATTTGCTTTATTATATTCAATGGATGA---AGTTATTGATCCTATTATTACTTTAAAAGTAATTGGTAGTCAATGGTATTGGAGTTATGAATATTC
>JQ412814.1tax_d:Eukaryotak:Stramenopilesp:Oomyceteso:Peronosporalesf:Pythiaceaeg:Pythiums:Pythium+cederbergense
---------------------------------------------------------------------------------------AATTGTGGTAACTATTTTTGTTTGTTGGATGTTATTTAGAGTTAT-TACTCTTTTCGATGAAAAAAAAAATAAAATTCCA-TCTACTGTTGTA--CATGGTGCAACTATTGAAATCATTTGGACTTCAGTACCAGCTTTAATTTTATTAACTGTAGCTGTACCTTCATTTGCTTTATTATATTCAATGGATGA---AGTTATTGATCCTATTATTACTTTAAAAGTAATTGGTAGTCAATGGTATTGGAGTTATGAATATTC
>JQ412815.1tax_d:Eukaryotak:Stramenopilesp:Oomyceteso:Peronosporalesf:Pythiaceaeg:Pythiums:Pythium+cederbergense
---------------------------------------------------------------------------------------AATTGTGGTAACTATTTTTGTTTGTTGGATGTTATTTAGAGTTAT-TACTCTTTTCGATGAAAAAAAAAATAAAATTCCA-TCTACTGTTGTA--CATGGTGCAACTATTGAAATCATTTGGACTTCAGTACCAGCTTTAATTTTATTAACTGTAGCTGTACCTTCATTTGCTTTATTATATTCAATGGATGA---AGTTATTGATCCTATTATTACTTTAAAAGTAATTGGTAGTCAATGGTATTGGAGTTATGAATATTC
>HM635949.1tax_d:Eukaryotak:Stramenopilesp:Oomyceteso:Peronosporalesf:Peronosporaceaeg:Pseudoperonosporas:Pseudoperonospora+celtidis
---------------------------------------------------------------------------------------AATTATAGTTACTGTTTTTGTTTGTTGGATGTTATTTAGAGTGAT-TACTCTTTTTGATGAAAAAAAAAATAAAATTCCA-GCAACTGTTGTA--CATGGTGCTACTATTGAAATTATTTGGACTTCAATCCCAGCTATCATTTTATTAATTGTAGCTATCCCTTCGTTTGCCTTATTATATTCAATGGATGA---AGTAATTGATCCTATTATTACATTAAAAGTAATAGGTAGTCAATGGTATTGGAGTTATGAATATTC
>JF414536.1tax_d:Eukaryotak:Stramenopilesp:Oomyceteso:Peronosporalesf:Peronosporaceaeg:Pseudoperonosporas:Pseudoperonospora+celtidis
---------------------------------------------------------------------------------------AATTATAGTTACTGTCTTTGTTTGTTGGATGTTATTTAGAGTAAT-TACTCTTTTTAATGAAAAAAAAAATAAAATTCCA-GCAACTGTTGTA--CATGGCGCTACTATTGAAATTATTTGGACTTCAATTCCAGCTATCATTTTATTAATTGTCGCTATCCCTTCGTTTGCGTTATTATACTCAATGGATGA---AGTAATTGATCCTATTATTACATTAAAAGTAATAGGTAGTCAATGGTATTGGAGTTATGAATATTC
>KP684724.1tax_d:Eukaryotak:Stramenopilesp:Oomyceteso:Peronosporalesf:Peronosporaceaeg:Bremias:Bremia+lactucae
---------------------------------------------------------------------------------------AATTATGATCACAATATTTGTTTGTTGGATGTTATTTAGAGTTGT-TATGCTTTTTGATGAAAAAATAAACAAAGTTCCA-GCAACTATCGTT--CACGGAGCTACAATTGAAATTATATGGACTTCTATTCCCGCTTTAATTCTTCTAATTGTAGCAATACCCTCTTTTGCTTTGTTATACTCAATGGACGA---AATAATTGACCCCATTATTACATTAAAAGTGATTGGTAGCCAATGGTATTGGAGTTATGAGTATTC
>KP684725.1tax_d:Eukaryotak:Stramenopilesp:Oomyceteso:Peronosporalesf:Peronosporaceaeg:Bremias:Bremia+lactucae
---------------------------------------------------------------------------------------AATTATGATCACAATATTTGTTTGTTGGATGTTATTTAGAGTTGT-TATGCTTTTTGATGAAAAAATAAACAAAGTTCCA-GCAACTATCGTT--CACGGAGCTACAATTGAAATTATATGGACTTCTATTCCCGCTTTAATTCTTCTAATTGTAGCAATACCCTCTTTTGCTTTGTTATACTCAATGGACGA---AATAATTGACCCCATTATTACATTAAAAGTGATTGGTAGCCAATGGTATTGGAGTTATGAGTATTC
>KP684765.1tax_d:Eukaryotak:Stramenopilesp:Oomyceteso:Peronosporalesf:Peronosporaceaeg:Bremias:Bremia+lactucae
---------------------------------------------------------------------------------------AATTATGATCACAATATTTGTTTGTTGGATGTTATTTAGAGTTGT-TATGCTTTTTGATGAAAAAATAAACAAAGTTCCA-GCAACTATCGTT--CACGGAGCTACAATTGAAATTATATGGACTTCTATTCCCGCTTTAATTCTTCTAATTGTAGCAATACCCTCTTTTGCTTTGTTATACTCAATGGACGA---AATAATTGACCCCATTATTACATTAAAAGTGATTGGTAGCCAATGGTATTGGAGTTATGAGTATTC
>KP684766.1tax_d:Eukaryotak:Stramenopilesp:Oomyceteso:Peronosporalesf:Peronosporaceaeg:Bremias:Bremia+lactucae
---------------------------------------------------------------------------------------AATTATGATCACAATATTTGTTTGTTGGATGTTATTTAGAGTTGT-TATGCTTTTTGATGAAAAAATAAACAAAGTTCCA-GCAACTATCGTT--CACGGAGCTACAATTGAAATTATATGGACTTCTATTCCCGCTTTAATTCTTCTAATTGTAGCAATACCCTCTTTTGCTTTGTTATACTCAATGGACGA---AATAATTGACCCCATTATTACATTAAAAGTGATTGGTAGCCAATGGTATTGGAGTTATGAGTATTC
>KP684767.1tax_d:Eukaryotak:Stramenopilesp:Oomyceteso:Peronosporalesf:Peronosporaceaeg:Bremias:Bremia+lactucae
---------------------------------------------------------------------------------------AATTATGATCACAATATTTGTTTGTTGGATGTTATTTAGAGTTGT-TATGCTTTTTGATGAAAAAATAAACAAAGTTCCA-GCAACTATCGTT--CACGGAGCTACAATTGAAATTATATGGACTACTATTCCCGCTTTAATTCTTCTAATTGTAGCAATACCCTCTTTTGCTTTGTTATACTCAATGGATGA---AATAATTGACCCCATTATTACATTAAAAGTGATTGGTAGCCAATGGTATTGGAGTTATGAGTATTC
>KP684768.1tax_d:Eukaryotak:Stramenopilesp:Oomyceteso:Peronosporalesf:Peronosporaceaeg:Bremias:Bremia+lactucae
---------------------------------------------------------------------------------------AATTATGATCACAATATTTGTTTGTTGGATGTTATTTAGAGTTGT-TATGCTTTTTGATGAAAAAATAAACAAAGTTCCA-GCAACTATCGTT--CACGGAGCTACAATTGAAATTATATGGACTACTATTCCCGCTTTAATTCTTCTAATTGTAGCAATACCCTCTTTTGCTTTGTTATACTCAATGGATGA---AATAATTGACCCCATTATTACATTAAAAGTGATTGGTAGCCAATGGTATTGGAGTTATGAGTATTC
>KJ654278.1tax_d:Eukaryotak:Stramenopilesp:Oomyceteso:Peronosporalesf:Peronosporaceaeg:Peronosporas:Peronospora+cerastiianomali
---------------------------------------------------------------------------------------AATTACCGTTACTGTATTTGTTTGTTGGATGTTATTTAGAGTAAT-TACTCTTTTTGATGAAAAAAAAAATAAAATTCCA-GCAACAATCGTA--CATGGGGCGGCTATTGAGATTATTTGGACGTCTATTCCCGCGTTAATTTTATTAATGGTCGCCGTACCTTCTTTTGCGTTATTATATTCAATGGATGA---GGTGATTGATCCTATCATTACATTAAAAGTAATTGGTAATCAATGGTATTGGAGTTACGAATATTC
>KJ654277.1tax_d:Eukaryotak:Stramenopilesp:Oomyceteso:Peronosporalesf:Peronosporaceaeg:Peronosporas:Peronospora+cerastiibrachypetali
---------------------------------------------------------------------------------------AATTATTGTTACTGTATTTGTTTGTTGGATGTTATTTAGAGTAAT-TACTCTTTTTGATGAAAAAAAAAATAAAATTCCC-GCAACAGTGGTA--CATGGGGCTACTATTGAAATTATTTGGACTTCTATACCAGCTTTAATTTTATTAATGGTTGCAGTACCTTCTTTTGCTTTATTATATTCAATGGATGA---AGTTATTGATCCTATTATTACATTAAAAGTAATTGGGAATCAATGGTATTGGAGTTATGAATATTC
>HQ261792.1tax_d:Eukaryotak:Stramenopilesp:Oomyceteso:Peronosporalesf:Peronosporaceaeg:Peronosclerosporas:Peronosclerospora+cf.eriochloae
---------------------------------------------------------------------------------------AATCATTATTACTGTATTTGTTTGTTGGATGTTATTTAAAGTAAT-AACTCGTTTTAATGAAAAAAAAAATAAAATTCCA-AGCACTATTGTA--CATGGTGCAACTATCGAGATTATTTGGACTTCTATTCCTGCTTTAATATTATTAATCATAGCTATTCCTTCTTTTGCTTTATTATATTCAATGGATGA---AGTGATTGATCCAATCATCACTTTAAAAGTGATAGGTAGTCAGTGGTATTGGAGTTATGAATATTC
>HQ261808.1tax_d:Eukaryotak:Stramenopilesp:Oomyceteso:Peronosporalesf:Peronosporaceaeg:Peronosclerosporas:Peronosclerospora+cf.eriochloae
---------------------------------------------------------------------------------------AATCATTATTACTGTATTTGTTTGTTGGATGTTATTTAAAGTAAT-AACTCGTTTTAATGAAAAAAAAAATAAAATTCCA-AGCACTATTGTA--CATGGTGCAACTATAGAGATTATTTGGACTTCTATTCCTGCTTTATTATTATTAATCATAGCTATTCCTTCTTTTGCTTTATTATATTCAATGGATGA---AGTGATTGATCCAATCATCACTTTAAAAGTGATAGGTAGTCAGTGGTATTGGAGTTATGAATATTC
>JF771407.1tax_d:Eukaryotak:Stramenopilesp:Oomyceteso:Peronosporalesf:Peronosporaceaeg:Phytophthoras:Phytophthora+citrophthora
---------------------------------------------------------------------------------------AATTATGATTGTTGTATTTGTATGTTGGATGTTATTTAGAGTTAT-TACTCTTTTTGATGAAAAAAAAAATAAAATTCCA-GCAACTGTTGTA--CACGGTGCTACTATTGAAATTATTTGGACTTCTATTCCAGCTTTAATTTTATTAACTGTAGCTGTTCCATCTTTTGCATTATTATATTCAATGGATGA---AGTAATAGATCCTATTATCACTTTAAAAGTGATAGGTAGTCAATGGTATTGGAGCTATGAATATTC
>JF771408.1tax_d:Eukaryotak:Stramenopilesp:Oomyceteso:Peronosporalesf:Peronosporaceaeg:Phytophthoras:Phytophthora+citrophthora
---------------------------------------------------------------------------------------AATTATGATTGTTGTATTTGTATGTTGGATGTTATTTAGAGTTAT-TACTCTTTTTGATGAAAAAAAAAATAAAATTCCA-GCAACTGTTGTA--CACGGTGCTACTATTGAAATTATTTGGACTTCTATTCCAGCTTTAATTTTATTAACTGTAGCTGTTCCATCTTTTGCATTATTATATTCAATGGATGA---AGTAATAGATCCTATTATCACTTTAAAAGTGATAGGTAGTCAATGGTATTGGAGCTATGAATATTC
>JF771409.1tax_d:Eukaryotak:Stramenopilesp:Oomyceteso:Peronosporalesf:Peronosporaceaeg:Phytophthoras:Phytophthora+citrophthora
---------------------------------------------------------------------------------------AATTATGATTGTTGTATTTGTATGTTGGATGTTATTTAGAGTTAT-TACTCTTTTTGATGAAAAAAAAAATAAAATTCCA-GCAACTGTTGTA--CACGGTGCTACTATTGAAATTATTTGGACTTCTATTCCAGCTTTAATTTTATTAACTGTAGCTGTTCCATCTTTTGCATTATTATATTCAATGGATGA---AGTAATAGATCCTATTATCACTTTAAAAGTGATAGGTAGTCAATGGTATTGGAGCTATGAATATTC
>JF771411.1tax_d:Eukaryotak:Stramenopilesp:Oomyceteso:Peronosporalesf:Peronosporaceaeg:Phytophthoras:Phytophthora+cf.cryptogea
---------------------------------------------------------------------------------------AATTATGATTACTGTATTTGTTTGTTGGATGTTATTTAGAGTTAT-TACTCTTTTTGATGAAAAAAAAAATAAAATTCCT-GCAACAGTCGTA--CATGGTGCAACTATTGAAATTATTTGGACTTCTATTCCAGCTTTAATTTTATTAACTGTTGCCGTTCCTTCTTTTGCTTTATTATATTCTATGGATGA---AGTAATTGACCCTATTATTACTTTAAAAGTAATAGGTAGTCAATGGTATTGGAGTTATGAATATTC
>JF771412.1tax_d:Eukaryotak:Stramenopilesp:Oomyceteso:Peronosporalesf:Peronosporaceaeg:Phytophthoras:Phytophthora+cf.cryptogea
---------------------------------------------------------------------------------------AATTATGATTACTGTATTTGTTTGTTGGATGTTATTTAGAGTTAT-TACTCTTTTTGATGAAAAAAAAAATAAAATTCCT-GCAACAGTCGTA--CATGGTGCAACTATTGAAATTATTTGGACTTCTATTCCAGCTTTAATTTTATTAACTGTTGCCGTTCCTTCTTTTGCTTTATTATATTCTATGGATGA---AGTAATTGACCCTATTATTACTTTAAAAGTAATAGGTAGTCAATGGTATTGGAGTTATGAATATTC
>JF771413.1tax_d:Eukaryotak:Stramenopilesp:Oomyceteso:Peronosporalesf:Peronosporaceaeg:Phytophthoras:Phytophthora+cf.cryptogea
---------------------------------------------------------------------------------------AATTATGATTACTGTATTTGTTTGTTGGATGTTATTTAGAGTTAT-TACTCTTTTTGATGAAAAAAAAAATAAAATTCCT-GCAACAGTCGTA--CATGGTGCAACTATTGAAATTATTTGGACTTCTATTCCAGCTTTAATTTTATTAACTGTTGCCGTTCCTTCTTTTGCTTTATTATATTCTATGGATGA---AGTAATTGACCCTATTATTACTTTAAAAGTAATAGGTAGTCAATGGTATTGGAGTTATGAATATTC
>JF771414.1tax_d:Eukaryotak:Stramenopilesp:Oomyceteso:Peronosporalesf:Peronosporaceaeg:Phytophthoras:Phytophthora+cf.cryptogea
---------------------------------------------------------------------------------------AATTATGATTACTGTATTTGTTTGTTGGATGTTATTTAGAGTTAT-TACTCTTTTTGATGAAAAAAAAAATAAAATTCCT-GCAACAGTCGTA--CATGGTGCAACTATTGAAATTATTTGGACTTCTATTCCAGCTTTAATTTTATTAACTGTTGCCGTTCCTTCTTTTGCTTTATTATATTCTATGGATGA---AGTAATTGACCCTATTATTACTTTAAAAGTAATAGGTAGTCAATGGTATTGGAGTTATGAATATTC
>JF771417.1tax_d:Eukaryotak:Stramenopilesp:Oomyceteso:Peronosporalesf:Peronosporaceaeg:Phytophthoras:Phytophthora+cf.cryptogea
---------------------------------------------------------------------------------------AATTATGATTACTGTATTTGTTTGTTGGATGTTATTTAGAGTTAT-TACTCTTTTTGATGAAAAAAAAAATAAAATTCCT-GCAACAGTCGTA--CATGGTGCAACTATTGAAATTATTTGGACTTCTATTCCAGCTTTAATTTTATTAACTGTTGCCGTTCCTTCTTTTGCTTTATTATATTCTATGGATGA---AGTAATTGACCCTATTATTACTTTAAAAGTAATAGGTAGTCAATGGTATTGGAGTTATGAATATTC
>JF771420.1tax_d:Eukaryotak:Stramenopilesp:Oomyceteso:Peronosporalesf:Peronosporaceaeg:Phytophthoras:Phytophthora+cf.cryptogea
---------------------------------------------------------------------------------------AATTATGATTACTGTATTTGTTTGTTGGATGTTATTTAGAGTTAT-TACTCTTTTTGATGAAAAAAAAAATAAAATTCCT-GCAACAGTCGTA--CATGGTGCAACTATTGAAATTATTTGGACTTCTATTCCAGCTTTAATTTTATTAACTGTTGCCGTTCCTTCTTTTGCTTTATTATATTCTATGGATGA---AGTAATTGACCCTATTATTACTTTAAAAGTAATAGGTAGTCAATGGTATTGGAGTTATGAATATTC
>JF771421.1tax_d:Eukaryotak:Stramenopilesp:Oomyceteso:Peronosporalesf:Peronosporaceaeg:Phytophthoras:Phytophthora+cryptogea
---------------------------------------------------------------------------------------AATTATGATTACTGTATTTGTTTGTTGGATGTTATTTAGAGTTAT-TACTCTTTTTGATGAAAAAAAAAATAAAATTCCA-GCAACAGTAGTA--CATGGTGCAACTATTGAAATTATTTGGACTTCTATTCCAGCTTTAATTTTATTAACTGTTGCAGTTCCTTCTTTTGCTTTATTATATTCTATGGATGA---AGTAATTGACCCTATTATTACATTAAAAGTAATTGGTAGTCAATGGTATTGGAGTTATGAGTATTC
>JF771422.1tax_d:Eukaryotak:Stramenopilesp:Oomyceteso:Peronosporalesf:Peronosporaceaeg:Phytophthoras:Phytophthora+cryptogea
---------------------------------------------------------------------------------------AATTATGATTACTGTATTTGTTTGTTGGATGTTATTTAGAGTTAT-TACTCTTTTTGATGAAAAAAAAAATAAAATTCCA-GCAACAGTAGTA--CATGGTGCAACTATTGAAATTATTTGGACTTCTATTCCAGCTTTAATTTTATTAACTGTTGCAGTTCCTTCTTTTGCTTTATTATATTCTATGGATGA---AGTAATTGACCCTATTATTACATTAAAAGTAATTGGTAGTCAATGGTATTGGAGTTATGAGTATTC
>JF771423.1tax_d:Eukaryotak:Stramenopilesp:Oomyceteso:Peronosporalesf:Peronosporaceaeg:Phytophthoras:Phytophthora+cryptogea
---------------------------------------------------------------------------------------AATTATGATTACTGTATTTGTTTGTTGGATGTTATTTAGAGTTAT-TACTCTTTTTGATGAAAAAAAAAATAAAATTCCA-GCAACAGTAGTA--CATGGTGCAACTATTGAAATTATTTGGACTTCTATTCCAGCTTTAATTTTATTAACTGTTGCAGTTCCTTCTTTTGCTTTATTATATTCTATGGATGA---AGTAATTGACCCTATTATTACATTAAAAGTAATTGGTAGTCAATGGTATTGGAGTTATGAGTATTC
>JF771450.1tax_d:Eukaryotak:Stramenopilesp:Oomyceteso:Peronosporalesf:Peronosporaceaeg:Phytophthoras:Phytophthora+heveae
---------------------------------------------------------------------------------------AATTACCATTACTGTATTTGTTTGTTGGATGTTATTTAGAGTTAT-TACTCTTTTTGATGAAAAAAAAAATAAAATTCCA-TCAACTGTTGTA--CATGGTGCTACTATTGAAATTATTTGGACTTCAATTCCAGCTTTAATTTTATTAACTGTTGCAATTCCATCTTTTGCTTTATTATATTCAATGGATGA---AGTAATTGATCCAATTATTACTTTAAAAGTAATTGGTAGTCAATGGTATTGGAGTTATGAATATTC
>JF771495.1tax_d:Eukaryotak:Stramenopilesp:Oomyceteso:Peronosporalesf:Peronosporaceaeg:Phytophthoras:Phytophthora+citricola
---------------------------------------------------------------------------------------AATTATGATTGTTGTATTTGTATGTTGGATGTTATTTAGAGTTGT-TACTCTTTTTGATGAAAAAAAAAATAAAATTCCA-GCAACTGTTGTA--CATGGTGCAACTATTGAAATTATTTGGACTACTATTCCAGCTTTAATTTTATTAACTGTAGCAATACCATCTTTTGCATTATTATATTCAATGGATGA---AGTAATTGATCCTATTATTACTTTAAAAGTAATAGGTAGTCAATGGTACTGGAGTTATGAATATTC
>JF771496.1tax_d:Eukaryotak:Stramenopilesp:Oomyceteso:Peronosporalesf:Peronosporaceaeg:Phytophthoras:Phytophthora+citricola
---------------------------------------------------------------------------------------AATTATGATTGTTGTATTTGTATGTTGGATGTTATTTAGAGTTGT-TACTCTTTTTGATGAAAAAAAAAATAAAATTCCA-GCAACTGTTGTA--CATGGTGCAACTATTGAAATTATTTGGACTACTATTCCAGCTTTAATTTTATTAACTGTAGCAATACCATCTTTTGCATTATTATATTCAATGGATGA---AGTAATTGATCCTATTATTACTTTAAAAGTAATAGGTAGTCAATGGTACTGGAGTTATGAATATTC
>JF771497.1tax_d:Eukaryotak:Stramenopilesp:Oomyceteso:Peronosporalesf:Peronosporaceaeg:Phytophthoras:Phytophthora+citricola
---------------------------------------------------------------------------------------AATTATGATTGTTGTATTTGTATGTTGGATGTTATTTAGAGTTGT-TACTCTTTTTGATGAAAAAAAAAATAAAATTCCA-GCAACTGTTGTA--CATGGTGCAACTATTGAAATTATTTGGACTACTATTCCAGCTTTAATTTTATTAACTGTAGCAATACCATCTTTTGCATTATTATATTCAATGGATGA---AGTAATTGATCCTATTATTACTTTAAAAGTAATAGGTAGTCAATGGTACTGGAGTTATGAATATTC
>JF771509.1tax_d:Eukaryotak:Stramenopilesp:Oomyceteso:Peronosporalesf:Peronosporaceaeg:Phytophthoras:Phytophthora+meadii
---------------------------------------------------------------------------------------AATTATGATTGTTGTATTTGTATGTTGGATGTTATTTAGAGTTAT-TACTCTTTTTGATGAAAAAAAAAATAAAATTCCA-TCAACTGTTGTA--CACGGTGCTACTATTGAAATTATTTGGACTTCTATTCCAGCTTTAATTTTATTAACTGTAGCAATCCCATCTTTTGCATTATTATATTCAATGGATGA---AGTAATAGATCCTATTATTACTTTAAAAGTAATAGGTAGTCAATGGTATTGGAGCTATGAATATTC
>JF771510.1tax_d:Eukaryotak:Stramenopilesp:Oomyceteso:Peronosporalesf:Peronosporaceaeg:Phytophthoras:Phytophthora+meadii
---------------------------------------------------------------------------------------AATTATGATTGTTGTATTTGTATGTTGGATGTTATTTAGAGTTAT-TACTCTTTTTGATGAAAAAAAAAATAAAATTCCA-TCAACTGTTGTA--CACGGTGCTACTATTGAAATTATTTGGACTTCTATTCCAGCTTTAATTTTATTAACTGTAGCAATCCCATCTTTTGCATTATTATATTCAATGGATGA---AGTAATAGATCCTATTATTACTTTAAAAGTAATAGGTAGTCAATGGTATTGGAGCTATGAATATTC
>JF771511.1tax_d:Eukaryotak:Stramenopilesp:Oomyceteso:Peronosporalesf:Peronosporaceaeg:Phytophthoras:Phytophthora+meadii
---------------------------------------------------------------------------------------AATTATGATTGTTGTATTTGTATGTTGGATGTTATTTAGAGTTAT-TACTCTTTTTGATGAAAAAAAAAATAAAATTCCA-TCAACTGTTGTA--CACGGTGCTACTATTGAAATTATTTGGACTTCTATTCCAGCTTTAATTTTATTAACTGTAGCAATCCCATCTTTTGCATTATTATATTCAATGGATGA---AGTAATAGATCCTATTATTACTTTAAAAGTAATAGGTAGTCAATGGTATTGGAGCTATGAATATTC
>JF771512.1tax_d:Eukaryotak:Stramenopilesp:Oomyceteso:Peronosporalesf:Peronosporaceaeg:Phytophthoras:Phytophthora+meadii
---------------------------------------------------------------------------------------AATTATGATTGTTGTATTTGTATGTTGGATGTTATTTAGAGTTAT-TACTCTTTTTGATGAAAAAAAAAATAAAATTCCA-TCAACTGTTGTA--CACGGTGCTACTATTGAAATTATTTGGACTTCTATTCCAGCTTTAATTTTATTAACTGTAGCAATCCCATCTTTTGCATTATTATATTCAATGGATGA---AGTAATAGATCCTATTATTACTTTAAAAGTAATAGGTAGTCAATGGTATTGGAGCTATGAATATTC
>JF771601.1tax_d:Eukaryotak:Stramenopilesp:Oomyceteso:Peronosporalesf:Peronosporaceaeg:Phytophthoras:Phytophthora+cryptogea
---------------------------------------------------------------------------------------AATTATGATTACTGTATTTGTTTGTTGGATGTTATTTAGAGTTAT-TACTCTTTTTGATGAAAAAAAAAATAAAATTCCA-GCAACAGTAGTA--CATGGTGCAACTATTGAAATTATTTGGACTTCTATTCCAGCTTTAATTTTATTAACTGTTGCAGTTCCTTCTTTTGCTTTATTATATTCTATGGATGA---AGTAATTGACCCTATTATTACATTAAAAGTAATTGGTAGTCAATGGTATTGGAGTTATGAGTATTC
>JQ439418.1tax_d:Eukaryotak:Stramenopilesp:Oomyceteso:Peronosporalesf:Peronosporaceaeg:Phytophthoras:Phytophthora+primulae
---------------------------------------------------------------------------------------AATTATGATTACTGTATTTGTTTGTTGGATGTTATTTAGAGTTAT-TACTCTTTTTGATGAAAAAAAAAATAAAACACCT-TCAACAATAATA--CATGGTGCAACCATTGAAATTATTTGGACATCTATTCCAGCTTTAATTTTATTAATTGTTGCAATACCTTCTTTTGCATTATTATATTCAATGGATGA---AGTAATAGATCCTATCATTACTTTAAAAGTTATTGGTAGTCAATGGTATTGGAGTTATGAATATTC
>JQ439422.1tax_d:Eukaryotak:Stramenopilesp:Oomyceteso:Peronosporalesf:Peronosporaceaeg:Phytophthoras:Phytophthora+citrophthora
---------------------------------------------------------------------------------------AATTATGATTGTTGTATTTGTATGTTGGATGTTATTTAGAGTTAT-TACTCTTTTTGATGAAAAAAAAAATAAAATTCCA-GCAACTGTTGTA--CACGGTGCTACTATTGAAATTATTTGGACTTCTATTCCAGCTTTAATTTTATTAACTGTAGCTGTTCCATCTTTTGCATTATTATATTCAATGGATGA---AGTAATAGATCCTATTATCACTTTAAAAGTGATAGGTAGTCAATGGTATTGGAGCTATGAATATTC
>JQ439423.1tax_d:Eukaryotak:Stramenopilesp:Oomyceteso:Peronosporalesf:Peronosporaceaeg:Phytophthoras:Phytophthora+citrophthora
---------------------------------------------------------------------------------------AATTATGATTGTTGTATTTGTATGTTGGATGTTATTTAGAGTTAT-TACTCTTTTTGATGAAAAAAAAAATAAAATTCCA-GCAACTGTTGTA--CATGGTGCAACTATTGAAATTATTTGGACTTCTATTCCAGCTTTAATTTTATTAACAGTAGCTGTTCCATCTTTTGCGTTATTATATTCAATGGATGA---AGTAATAGATCCTATTATTACTTTAAAAGTAATAGGAAGTCAATGGTATTGGAGTTATGAATATTC
>JQ439424.1tax_d:Eukaryotak:Stramenopilesp:Oomyceteso:Peronosporalesf:Peronosporaceaeg:Phytophthoras:Phytophthora+cf.cryptogea
---------------------------------------------------------------------------------------AATTATGATTACTGTATTTGTTTGTTGGATGTTATTTAGAGTTAT-TACTCTTTTTGATGAAAAAAAAAATAAAATTCCT-GCAACAGTCGTA--CATGGTGCAACTATTGAAATTATTTGGACTTCTATTCCAGCTTTAATTTTATTAACTGTTGCCGTTCCTTCTTTTGCTTTATTATATTCTATGGATGA---AGTAATTGACCCTATTATTACTTTAAAAGTAATAGGTAGTCAATGGTATTGGAGTTATGAATATTC
>JF771278.1tax_d:Eukaryotak:Stramenopilesp:Oomyceteso:Peronosporalesf:Peronosporaceaeg:Phytophthoras:Phytophthora+capsici
---------------------------------------------------------------------------------------AATTATGATTGTTGTATTTGTATGTTGGATGTTATTTAGAGTTAT-TACTCTTTTTGATGAAAAAAAAAATAAAATTCCA-TCAACTGTTGTA--CATGGTGCAACTATTGAAATTATTTGGACTTCTATTCCAGCTTTAATTTTATTAACAGTAGCTGTTCCATCTTTTGCATTATTATATTCAATGGATGA---AGTAATCGATCCTATTATTACTTTAAAAGTAATAGGTAGTCAATGGTATTGGAGTTATGAATATTC
>JF771279.1tax_d:Eukaryotak:Stramenopilesp:Oomyceteso:Peronosporalesf:Peronosporaceaeg:Phytophthoras:Phytophthora+capsici
---------------------------------------------------------------------------------------AATTATGATTGTTGTATTTGTATGTTGGATGTTATTTAGAGTTAT-TACTCTTTTTGATGAAAAAAAAAATAAAATTCCA-TCAACTGTTGTA--CATGGTGCAACTATTGAAATTATTTGGACTTCTATTCCAGCTTTAATTTTATTAACAGTAGCTGTTCCATCTTTTGCATTATTATATTCAATGGATGA---AGTAATCGATCCTATTATTACTTTAAAAGTAATAGGTAGTCAATGGTATTGGAGTTATGAATATTC
>JF771280.1tax_d:Eukaryotak:Stramenopilesp:Oomyceteso:Peronosporalesf:Peronosporaceaeg:Phytophthoras:Phytophthora+capsici
---------------------------------------------------------------------------------------AATTATGATTGTTGTATTTGTATGTTGGATGTTATTTAGAGTTAT-TACTCTTTTTGATGAAAAAAAAAATAAAATTCCA-TCAACTGTTGTA--CATGGTGCAACTATTGAAATTATTTGGACTTCTATTCCAGCTTTAATTTTATTAACAGTAGCTGTTCCATCTTTTGCATTATTATATTCAATGGATGA---AGTAATCGATCCTATTATTACTTTAAAAGTAATAGGTAGTCAATGGTATTGGAGTTATGAATATTC
>JF771301.1tax_d:Eukaryotak:Stramenopilesp:Oomyceteso:Peronosporalesf:Peronosporaceaeg:Phytophthoras:Phytophthora+capsici
---------------------------------------------------------------------------------------AATTATGATTGTTGTATTTGTATGTTGGATGTTATTTAGAGTTAT-TACTCTTTTTGATGAAAAAAAAAATAAAATTCCA-TCAACTGTTGTA--CATGGTGCAACTATTGAAATTATTTGGACTTCTATTCCAGCTTTAATTTTATTAACAGTAGCTGTTCCATCTTTTGCATTATTATATTCAATGGATGA---AGTAATCGATCCTATTATTACTTTAAAAGTAATAGGTAGTCAATGGTATTGGAGTTATGAATATTC
>JF771306.1tax_d:Eukaryotak:Stramenopilesp:Oomyceteso:Peronosporalesf:Peronosporaceaeg:Phytophthoras:Phytophthora+capsici
---------------------------------------------------------------------------------------AATTATGATTGTTGTATTTGTATGTTGGATGTTATTTAGAGTTAT-TACTCTTTTTGATGAAAAAAAAAATAAAATTCCA-TCAACTGTTGTA--CATGGTGCAACTATTGAAATTATTTGGACTTCTATTCCAGCTTTAATTTTATTAACAGTAGCTGTTCCATCTTTTGCATTATTATATTCAATGGATGA---AGTAATCGATCCTATTATTACTTTAAAAGTAATAGGTAGTCAATGGTATTGGAGTTATGAATATTC
>JF771326.1tax_d:Eukaryotak:Stramenopilesp:Oomyceteso:Peronosporalesf:Peronosporaceaeg:Phytophthoras:Phytophthora+capsici
---------------------------------------------------------------------------------------AATTATGATTGTTGTATTTGTATGTTGGATGTTATTTAGAGTTAT-TACTCTTTTTGATGAAAAAAAAAATAAAATTCCA-TCAACTGTTGTA--CATGGTGCAACTATTGAAATTATTTGGACTTCTATTCCAGCTTTAATTTTATTAACAGTAGCTGTTCCATCTTTTGCATTATTATATTCAATGGATGA---AGTAATCGATCCTATTATTACTTTAAAAGTAATAGGTAGTCAATGGTATTGGAGTTATGAATATTC
>JF771327.1tax_d:Eukaryotak:Stramenopilesp:Oomyceteso:Peronosporalesf:Peronosporaceaeg:Phytophthoras:Phytophthora+capsici
---------------------------------------------------------------------------------------AATTATGATTGTTGTATTTGTATGTTGGATGTTATTTAGAGTTAT-TACTCTTTTTGATGAAAAAAAAAATAAAATTCCA-TCAACTGTTGTA--CATGGTGCAACTATTGAAATTATTTGGACTTCTATTCCAGCTTTAATTTTATTAACAGTAGCTGTTCCATCTTTTGCATTATTATATTCAATGGATGA---AGTAATCGATCCTATTATTACTTTAAAAGTAATAGGTAGTCAATGGTATTGGAGTTATGAATATTC
>JF771400.1tax_d:Eukaryotak:Stramenopilesp:Oomyceteso:Peronosporalesf:Peronosporaceaeg:Phytophthoras:Phytophthora+citricola
---------------------------------------------------------------------------------------AATTATGATTGTTATATTTGTATGTTGGATGTTATTTAGAGTTGT-TACTCTTTTTGATGAAAAAAAAAATAAAATTCCA-GCAACTGTTGTA--CATGGTGCAACTATTGAAATTATTTGGACTTCTATTCCAGCTTTAATTTTATTAACTGTAGCAATACCATCTTTTGCATTATTATATTCAATGGATGA---AGTAATTGATCCTATTATTACTTTAAAAGTAATAGGTAGTCAATGGTACTGGAGTTATGAATATTC
>JF771404.1tax_d:Eukaryotak:Stramenopilesp:Oomyceteso:Peronosporalesf:Peronosporaceaeg:Phytophthoras:Phytophthora+citricola
---------------------------------------------------------------------------------------AATTATGATTGTTATATTTGTATGTTGGATGTTATTTAGAGTTGT-TACTCTTTTTGATGAAAAAAAAAATAAAATTCCA-GCAACTGTTGTA--CATGGTGCAACTATTGAAATTATTTGGACTTCTATTCCAGCTTTAATTTTATTAACTGTAGCAATACCATCTTTTGCATTATTATATTCAATGGATGA---AGTAATTGATCCTATTATTACTTTAAAAGTAATAGGTAGTCAATGGTACTGGAGTTATGAATATTC
>HQ660434.1tax_d:Eukaryotak:Stramenopilesp:Oomyceteso:Saprolegnialesf:Saprolegniaceaeg:Aphanomycess:Aphanomyces+cf.repetans
---------------------------------------------------------------------------------------AGTATTAATTGTAGTTTTTGTTTCTTGGATTTTAGGAAGATGTAT-TTTTTTTTATAACGAAAATACTAATAAAAAAGCA-GAAACTTTTGTA--CATGGTACTGTATTGGAAATAGTTTGGACTATAACTCCAGCTGTTATATTAATTATAATAGCTATCCCTTCATTTTCTTTATTATATGCTATGGATGA---GGTGATTGATCCAGTATTAACTGTAAAAGTTATAGGTAATCAATGGTATTGGAGTTATGAATATTC
>HQ839763.1tax_d:Eukaryotak:Stramenopilesp:Oomyceteso:Saprolegnialesf:Saprolegniaceaeg:Aphanomycess:Aphanomyces+cf.repetans
---------------------------------------------------------------------------------------AGTATTAATTGTAGTTTTTGTTTCTTGGATTTTAGGAAGATGTAT-TTTTTTTTATAACGAAAATACTAATAAAAAAGCA-GAAACTTTTGTA--CATGGTACTGTATTGGAAATAGTTTGGACTATAACTCCAGCTGTTATATTAATTATAATAGCTATCCCTTCATTTTCTTTATTATATGCTATGGATGA---GGTGATTGATCCAGTATTAACTGTAAAAGTTATAGGTAATCAATGGTATTGGAGTTATGAATATTC
>AB257280.1tax_d:Eukaryotak:Stramenopilesp:Oomyceteso:Peronosporalesf:Pythiaceaeg:Phytopythiums:Phytopythium+chamaehyphon
---------------------------------------------------------------------------------------AGTTATCGTAACAGTTTTTGTTTGTTGGATGTTATTTAGAGTTAT-TTATCTTTTTGATGAAAAAAAAAATAAAGTTCCT-TCTACTATTATA--CATGGTGCTACTATTGAAATTATTTGGACAACAATTCCAGCTTTAATTTTATTAACTGTAGCAATTCCTTCTTTTGCTTTATTATATTCAATGGATGA---AGTTATTGATCCTATAATTACAGTAAAAGTTATAGGTAGTCAATGGTATTGGAGTTATGAATATTC
>AB690661.1tax_d:Eukaryotak:Stramenopilesp:Oomyceteso:Peronosporalesf:Pythiaceaeg:Phytopythiums:Phytopythium+chamaehyphon
---------------------------------------------------------------------------------------AGTTATTATAACAGTTTTTGTTTGTTGGATGTTATTTAGAGTTAT-TTATCTTTTTGATGAAAAAAAAAATAAAGTTCCT-TCTACTGTTATA--CATGGTGCTACTATTGAAATTATTTGGACAACAATTCCAGCTTTAATTTTATTAACTGTAGCAATTCCTTCTTTTGCTTTATTATATTCAATGGATGA---AGTTATTGATCCTATAATTACAGTAAAAGTTATAGGTAGTCAATGGTATTGGAGTTATGAATATTC
>AB690674.1tax_d:Eukaryotak:Stramenopilesp:Oomyceteso:Peronosporalesf:Pythiaceaeg:Phytopythiums:Phytopythium+chamaehyphon
---------------------------------------------------------------------------------------AGTTATCGTAACAGTTTTTGTTTGTTGGATGTTATTTAGAGTTAT-TTATCTTTTTGATGAAAAAAAAAATAAAGTTCCT-TCTACTATTATA--CATGGTGCTACTATTGAAATTATTTGGACAACAATTCCAGCTTTAATTTTATTAACTGTAGCAATTCCTTCTTTTGCTTTATTATATTCAATGGATGA---AGTTATTGATCCTATAATTACAGTAAAAGTTATAGGTAGTCAATGGTATTGGAGTTATGAATATTC
>AB690685.1tax_d:Eukaryotak:Stramenopilesp:Oomyceteso:Peronosporalesf:Pythiaceaeg:Phytopythiums:Phytopythium+chamaehyphon
---------------------------------------------------------------------------------------AGTTATTATAACAGTTTTTGTTTGTTGGATGTTATTTAGAGTTAT-TTATCTTTTTGATGAAAAAAAAAATAAAGTTCCT-TCTACTGTTATA--CATGGTGCTACTATTGAAATTATTTGGACAACAATTCCAGCTTTAATTTTATTAACTGTAGCAATTCCTTCTTTTGCTTTATTATATTCAATGGATGA---AGTTATTGATCCTATAATTACAGTAAAAGTTATAGGTAGTCAATGGTATTGGAGTTATGAATATTC
>GU133523.1tax_d:Eukaryotak:Stramenopilesp:Oomyceteso:Peronosporalesf:Pythiaceaeg:Phytopythiums:Phytopythium+chamaehyphon
---------------------------------------------------------------------------------------AGTTATCGTAACAGTTTTTGTTTGTTGGATGTTATTTAGAGTTAT-TTATCTTTTTGATGAAAAAAAAAATAAAGTTCCT-TCTACTATTATA--CATGGTGCTACCATTGAAATTATTTGGACAACAATTCCAGCTTTAATTTTATTAACTGTAGCAATTCCTTCTTTTGCTTTATTATATTCAATGGATGA---AGTTATTGATCCTATAATTACAGTAAAAGTTATAGGTAGTCAATGGTATTGGAGTTATGAATATTC
>AY913799.1tax_d:Eukaryotak:Stramenopilesp:Oomyceteso:Albuginalesf:Albuginaceaeg:Albugos:Albugo+chardonii
---------------------------------------------------------------------------------------AATTATTATTACAATTTTTGTATGCTGGATTTTATTTCGAATTAT-TTTTATGTTTAGTGAAAATAAAAACCCTATTGCT-GAAACTTTTGTA--CATGGATCTACTATTGAAATTATTTGGACTAGTATTCCAGCATTAATTTTATTAATTATTGCAATACCTTCATTTGCATTATTGTATTCGATGGATGA---AATTATTTATCCCCTTATTACTATAAAAGTAATAGGAAGTCAATGGTACTGGACCTATGAATATTC
>EU877955.1tax_d:Eukaryotak:Stramenopilesp:Oomyceteso:Albuginalesf:Albuginaceaeg:Albugos:Albugo+chardonii
---------------------------------------------------------------------------------------AATTATTATTACAATTTTTGTATGCTGGATTTTATTTCGAATTAT-TTTTATGTTTAGTGAAAATAAAAACCCTATTGCT-GAAACTTTTGTA--CATGGATCTACTATTGAAATTATTTGGACTAGTATTCCAGCATTAATTTTATTAATTATTGCAATACCTTCATTTGCATTATTGTATTCGATGGATGA---AATTATTTATCCCCTTATTACTATAAAAGTAATAGGAAGTCAATGGTACTGGACCTATGAATATTC
>KJ654177.1tax_d:Eukaryotak:Stramenopilesp:Oomyceteso:Sclerosporalesf:Verrucalvaceaeg:Pachymetras:Pachymetra+chaunorhiza
---------------------------------------------------------------------------------------AGTATTAATTGTAGTTTTTGTTTCTTGGATATTAAGTAGATGTAT-TTTTTTTTATAATGAAGATACAAATAAAAAAGCG-GAAATTTTTGTT--CATGGTACTGTTTTAGAAATAATTTGGACAATAACTCCAGCTATTATTTTAATTATTATTGCAATTCCTTCTTTTTCATTATTATATGCTATGGATGA---AGTAATTGATCCAATATTAACTTTAAAAGTAATTGGAAATCAGTGGTATTGGAGCTATGAATATTC
>KJ654202.1tax_d:Eukaryotak:Stramenopilesp:Oomyceteso:Peronosporalesf:Peronosporaceaeg:Peronosporas:Peronospora+chenopodiipolyspermi
---------------------------------------------------------------------------------------AATTATCGTTACGGTATTTGTTTGTTGGATGTTATTTAGAGTAAT-TACTCTTTTTGATGAAAAAAAAAATAAAATTCCA-GCAACAGTTGTA--CATGGGGCTACTATTGAAATTATTTGGACTTCTATTCCCGCTTTAATTTTACTAATGGTTGCTATACCTTCTTTTGCTTTATTATATTCAATGGATGA---AATAATTGATCCAATAATTACATTAAAAGTAATTGGAAATCAATGGTACTGGAGTTATGAATATTC
>KJ595354.1tax_d:Eukaryotak:Stramenopilesp:Oomyceteso:Peronosporalesf:Pythiaceaeg:Pythiums:Pythium+chondricola
---------------------------------------------------------------------------------------AATTATTGTAACTGTTTTTGTTTGTTGGATGTTATTTAAAACAAT-AGTTCTTTTTGATGAAAAAAAAAATCCTATTCCT-GCTACCTTTGTA--CATGGTGCTACTATTGAGATAATTTGGACTACAATTCCAGCTTTAATTTTATTAACAGTAGCGGTACCTTCATTTGCTTTATTATATTCTATGGATGA---AATTATAGATCCAATTATTACTTTAAAAGTTATTGGAAGTCAATGGTATTGGAGTTATGAATATTC
>AB465509.1tax_d:Eukaryotak:Stramenopilesp:Oomyceteso:Peronosporalesf:Peronosporaceaeg:Phytophthoras:Phytophthora+chrysanthemi
---------------------------------------------------------------------------------------AATATTAATTGTAGTGTTTGTTTGTTGGATGTTATTTAGAGTTAT-TACTCTTTTTGATGAAAAAAAAAATAAAGTTCCA-GCAACTGTTGTA--CATGGTGCTACTATTGAAATTATTTGGACCTCTATTCCAGCTTTAATTTTATTAACTGTTGCAATACCATCATTTGCTTTATTATATTCAATGGATGA---GGTAATTGATCCTATTATTACTTTAAAAGTAATTGGTAGTCAATGGTACTGGAGTTATGAATATTC
>AB465510.1tax_d:Eukaryotak:Stramenopilesp:Oomyceteso:Peronosporalesf:Peronosporaceaeg:Phytophthoras:Phytophthora+chrysanthemi
---------------------------------------------------------------------------------------AATATTAATTGTAGTGTTTGTTTGTTGGATGTTATTTAGAGTTAT-TACTCTTTTTGATGAAAAAAAAAATAAAGTTCCA-GCAACTGTTGTA--CATGGTGCTACTATTGAAATTATTTGGACCTCTATTCCAGCTTTAATTTTATTAACTGTTGCAATACCATCATTTGCTTTATTATATTCAATGGATGA---GGTAATTGATCCTATTATTACTTTAAAAGTAATTGGTAGTCAATGGTACTGGAGTTATGAATATTC
>KJ651361.1tax_d:Eukaryotak:Stramenopilesp:Oomyceteso:Peronosporalesf:Peronosporaceaeg:Peronosporas:Peronospora+chrysosplenii
---------------------------------------------------------------------------------------AATTATTATTACTGTGTTTGTTTGTTGGATGTTATTTAGGGTAAT-TACGCTTTTTGATGAAAAAAAAAATAAAATACCA-GCAACGATAGTG--CATGGAGCTGCCATTGAAATTATTTGGACTTCAATTCCAGCTTTAATTTTATTAATGGTTGCAATACCTTCTTTTGCTTTATTATATTCAATGGATGA---AATAATTGATCCTATTATTACATTAAAAGTAATTGGAAATCAATGGTATTGGAGTTATGAATATTC
>KJ654203.1tax_d:Eukaryotak:Stramenopilesp:Oomyceteso:Peronosporalesf:Peronosporaceaeg:Peronosporas:Peronospora+chrysosplenii
---------------------------------------------------------------------------------------AATTATTATTACTGTGTTTGTTTGTGGAATGTTATTTAGGGTAAT-TACGCTTTTTGATGAAAAAAAAAATAAAATACCA-GCAACGATAGTG--CATGGAGCTGCCATTGAAATTATTTGGACTTCAATTCCAGCTTTAATTTTATTAATGGTTGCAATACCTTCTTTTGCTTTATTATATTCAATGGATGA---AATAATTGATCCTATTATTACATTAAAAGTAATTGGAAATCAATGGTATTGGAGTTATGAATATTC
>AY129182.1tax_d:Eukaryotak:Stramenopilesp:Oomyceteso:Peronosporalesf:Peronosporaceaeg:Phytophthoras:Phytophthora+cinnamomi
---------------------------------------------------------------------------------------AATTACTATTACTGTTTTTGTGTGTTGGATGTTATTTAGAGTTAT-TACTCTTTTTGATGAAGAAAAAAATAAAATTCCA-GCAACTGTTGTG--CATGGAGCAACTATTGAAATTATTTGGACTTCTATACCTGCTTTAATTTTATTAACTGTTGCTATACCATCATTTGCTTTATTATATTCAATGGATGA---AGTTATTGATCCAATTATTACATTAAAAGTAATAGGTAGTCAATGGTATTGGAGTTATGAATATTC
>AY423309.1tax_d:Eukaryotak:Stramenopilesp:Oomyceteso:Peronosporalesf:Peronosporaceaeg:Phytophthoras:Phytophthora+cinnamomi
---------------------------------------------------------------------------------------AATTACTATTACTGTTTTTGTGTGTTGGATGTTATTTAGAGTTAT-TACTCTTTTTGATGAAGAAAAAAATAAAATTCCA-GCAACTGTTGTG--CATGGAGCAACTATTGAAATTATTTGGACTTCTATACCTGCTTTAATTTTATTAACTGTTGCTATACCATCATTTGCTTTATTATATTCAATGGATGA---AGTTATTGATCCAATTATTACATTAAAAGTAATAGGTAGTCAATGGTATTGGAGTTATGAATATTC
>DQ071408.1tax_d:Eukaryotak:Stramenopilesp:Oomyceteso:Peronosporalesf:Peronosporaceaeg:Phytophthoras:Phytophthora+cinnamomi
---------------------------------------------------------------------------------------AATTACTATTACTGTTTTTGTGTGTTGGATGTTATTTAGAGTTAT-TACTCTTTTTGATGAAGAAAAAAATAAAATTCCA-GCAACTGTTGTG--CATGGAGCAACTATTGAAATTATTTGGACTTCTATACCTGCTTTAATTTTATTAACTGTTGCTATACCATCATTTGCTTTATTATATTCAATGGATGA---AGTTATTGATCCAATTATTACATTAAAAGTAATAGGTAGTCAATGGTATTGGAGTTATGAATATTC
>GU221964.1tax_d:Eukaryotak:Stramenopilesp:Oomyceteso:Peronosporalesf:Peronosporaceaeg:Phytophthoras:Phytophthora+cinnamomi
---------------------------------------------------------------------------------------AATTACTATTACTGTTTTTGTGTGTTGGATGTTATTTAGAGTTAT-TACTCTTTTTGATGAAGAAAAAAATAAAATTCCA-GCAACTGTTGTG--CATGGAGCAACTATTGAAATTATTTGGACTTCTATACCTGCTTTAATTTTATTAACTGTTGCTATACCATCATTTGCTTTATTATATTCAATGGATGA---AGTTATTGATCCAATTATTACATTAAAAGTAATAGGTAGTCAATGGTATTGGAGTTATGAATATTC
>GU221965.1tax_d:Eukaryotak:Stramenopilesp:Oomyceteso:Peronosporalesf:Peronosporaceaeg:Phytophthoras:Phytophthora+cinnamomi
---------------------------------------------------------------------------------------AATTACTATTACTGTTTTTGTGTGTTGGATGTTATTTAGAGTTAT-TACTCTTTTTGATGAAGAAAAAAATAAAATTCCA-GCAACTGTTGTG--CATGGAGCAACTATTGAAATTATTTGGACTTCTATACCTGCTTTAATTTTATTAACTGTTGCTATACCATCATTTGCTTTATTATATTCAATGGATGA---AGTTATTGATCCAATTATTACATTAAAAGTAATAGGTAGTCAATGGTATTGGAGTTATGAATATTC
>GU221966.1tax_d:Eukaryotak:Stramenopilesp:Oomyceteso:Peronosporalesf:Peronosporaceaeg:Phytophthoras:Phytophthora+cinnamomi
---------------------------------------------------------------------------------------AATTACTATTACTGTTTTTGTGTGTTGGATGTTATTTAGAGTTAT-TACTCTTTTTGATGAAGAAAAAAATAAAATTCCA-GCAACTGTTGTG--CATGGAGCAACTATTGAAATTATTTGGACTTCTATACCTGCTTTAATTTTATTAACTGTTGCTATACCATCATTTGCTTTATTATATTCAATGGATGA---AGTTATTGATCCAATTATTACATTAAAAGTAATAGGTAGTCAATGGTATTGGAGTTATGAATATTC
>GU221967.1tax_d:Eukaryotak:Stramenopilesp:Oomyceteso:Peronosporalesf:Peronosporaceaeg:Phytophthoras:Phytophthora+cinnamomi
---------------------------------------------------------------------------------------AATTACTATTACTGTTTTTGTGTGTTGGATGTTATTTAGAGTTAT-TACTCTTTTTGATGAAGAAAAAAATAAAATTCCA-GCAACTGTTGTG--CATGGAGCAACTATTGAAATTATTTGGACTTCTATACCTGCTTTAATTTTATTAACTGTTGCTATACCATCATTTGCTTTATTATATTCAATGGATGA---AGTTATTGATCCAATTATTACATTAAAAGTAATAGGTAGTCAATGGTATTGGAGTTATGAATATTC
>GU221968.1tax_d:Eukaryotak:Stramenopilesp:Oomyceteso:Peronosporalesf:Peronosporaceaeg:Phytophthoras:Phytophthora+cinnamomi
---------------------------------------------------------------------------------------AATTACTATTACTGTTTTTGTGTGTTGGATGTTATTTAGAGTTAT-TACTCTTTTTGATGAAGAAAAAAATAAAATTCCA-GCAACTGTTGTG--CATGGAGCAACTATTGAAATTATTTGGACTTCTATACCTGCTTTAATTTTATTAACTGTTGCTATACCATCATTTGCTTTATTATATTCAATGGATGA---AGTTATTGATCCAATTATTACATTAAAAGTAATAGGTAGTCAATGGTATTGGAGTTATGAATATTC
>GU221969.1tax_d:Eukaryotak:Stramenopilesp:Oomyceteso:Peronosporalesf:Peronosporaceaeg:Phytophthoras:Phytophthora+cinnamomi
---------------------------------------------------------------------------------------AATTACTATTACTGTTTTTGTGTGTTGGATGTTATTTAGAGTTAT-TACTCTTTTTGATGAAGAAAAAAATAAAATTCCA-GCAACTGTTGTG--CATGGAGCAACTATTGAAATTATTTGGACTTCTATACCTGCTTTAATTTTATTAACTGTTGCTATACCATCATTTGCTTTATTATATTCAATGGATGA---AGTTATTGATCCAATTATTACATTAAAAGTAATAGGTAGTCAATGGTATTGGAGTTATGAATATTC
>GU221970.1tax_d:Eukaryotak:Stramenopilesp:Oomyceteso:Peronosporalesf:Peronosporaceaeg:Phytophthoras:Phytophthora+cinnamomi
---------------------------------------------------------------------------------------AATTACCATTACTGTTTTTGTTTGTTGGATGTTATTTAGAGTTAT-TACTCTTTTTGATGAAAAAAAAAATAAAATTCCA-GCAACTGTTATA--CATGGTGCAACTATTGAAATTATTTGGACTTCTATACCAGCTTTAATTTTATTAACTGTTGCTATACCATCATTTGCTTTATTATATTCAATGGATGA---AGTTATTGATCCAATTATTACTTTAAAAGTGATTGGTAGTCAATGGTATTGGAGTTATGAATATTC
>GU221971.1tax_d:Eukaryotak:Stramenopilesp:Oomyceteso:Peronosporalesf:Peronosporaceaeg:Phytophthoras:Phytophthora+cinnamomi
---------------------------------------------------------------------------------------AATTACCATTACTGTTTTTGTTTGTTGGATGTTATTTAGAGTTAT-TACTCTTTTTGATGAAAAAAAAAATAAAATTCCA-GCAACTGTTATA--CATGGTGCAACTATTGAAATTATTTGGACTTCTATACCAGCTTTAATTTTATTAACTGTTGCTATACCATCATTTGCTTTATTATATTCAATGGATGA---AGTTATTGATCCAATTATTACTTTAAAAGTGATTGGTAGTCAATGGTATTGGAGTTATGAATATTC
>GU221972.1tax_d:Eukaryotak:Stramenopilesp:Oomyceteso:Peronosporalesf:Peronosporaceaeg:Phytophthoras:Phytophthora+cinnamomi
---------------------------------------------------------------------------------------AATTACCATTACTGTTTTTGTTTGTTGGATGTTATTTAGAGTTAT-TACTCTTTTTGATGAAAAAAAAAATAAAATTCCG-GCAACTATTGTA--CATGGTGCTACTATTGAAATTATTTGGACTTCTATTCCGGCGTTAATTTTATTAACTGTAGCTATTCCATCTTTTGCGTTATTATATTCAATGGATGA---AGTAATTGATCCTATTATTACTTTAAAAGTGATTGGTAGTCAATGGTATTGGAGTTATGAATATTC
>JF771335.1tax_d:Eukaryotak:Stramenopilesp:Oomyceteso:Peronosporalesf:Peronosporaceaeg:Phytophthoras:Phytophthora+cinnamomi
---------------------------------------------------------------------------------------AATTACTATTACTGTTTTTGTGTGTTGGATGTTATTTAGAGTTAT-TACTCTTTTTGATGAAGAAAAAAATAAAATTCCA-GCAACTGTTGTG--CATGGAGCAACTATTGAAATTATTTGGACTTCTATACCTGCTTTAATTTTATTAACTGTTGCTATACCATCATTTGCTTTATTATATTCAATGGATGA---AGTTATTGATCCAATTATTACATTAAAAGTAATAGGTAGTCAATGGTATTGGAGTTATGAATATTC
>JF771336.1tax_d:Eukaryotak:Stramenopilesp:Oomyceteso:Peronosporalesf:Peronosporaceaeg:Phytophthoras:Phytophthora+cinnamomi
---------------------------------------------------------------------------------------AATTACTATTACTGTTTTTGTGTGTTGGATGTTATTTAGAGTTAT-TACTCTTTTTGATGAAGAAAAAAATAAAATTCCA-GCAACTGTTGTG--CATGGAGCAACTATTGAAATTATTTGGACTTCTATACCTGCTTTAATTTTATTAACTGTTGCTATACCATCATTTGCTTTATTATATTCAATGGATGA---AGTTATTGATCCAATTATTACATTAAAAGTAATAGGTAGTCAATGGTATTGGAGTTATGAATATTC
>JF771337.1tax_d:Eukaryotak:Stramenopilesp:Oomyceteso:Peronosporalesf:Peronosporaceaeg:Phytophthoras:Phytophthora+cinnamomi
---------------------------------------------------------------------------------------AATTACTATTACTGTTTTTGTGTGTTGGATGTTATTTAGAGTTAT-TACTCTTTTTGATGAAGAAAAAAATAAAATTCCA-GCAACTGTTGTG--CATGGAGCAACTATTGAAATTATTTGGACTTCTATACCTGCTTTAATTTTATTAACTGTTGCTATACCATCATTTGCTTTATTATATTCAATGGATGA---AGTTATTGATCCAATTATTACATTAAAAGTAATAGGTAGTCAATGGTATTGGAGTTATGAATATTC
>JF771338.1tax_d:Eukaryotak:Stramenopilesp:Oomyceteso:Peronosporalesf:Peronosporaceaeg:Phytophthoras:Phytophthora+cinnamomi
---------------------------------------------------------------------------------------AATTACTATTACTGTTTTTGTGTGTTGGATGTTATTTAGAGTTAT-TACTCTTTTTGATGAAGAAAAAAATAAAATTCCA-GCAACTGTTGTG--CATGGAGCAACTATTGAAATTATTTGGACTTCTATACCTGCTTTAATTTTATTAACTGTTGCTATACCATCATTTGCTTTATTATATTCAATGGATGA---AGTTATTGATCCAATTATTACATTAAAAGTAATAGGTAGTCAATGGTATTGGAGTTATGAATATTC
>JF771339.1tax_d:Eukaryotak:Stramenopilesp:Oomyceteso:Peronosporalesf:Peronosporaceaeg:Phytophthoras:Phytophthora+cinnamomi
---------------------------------------------------------------------------------------AATTACTATTACTGTTTTTGTGTGTTGGATGTTATTTAGAGTTAT-TACTCTTTTTGATGAAGAAAAAAATAAAATTCCA-GCAACTGTTGTG--CATGGAGCAACTATTGAAATTATTTGGACTTCTATACCTGCTTTAATTTTATTAACTGTTGCTATACCATCATTTGCTTTATTATATTCAATGGATGA---AGTTATTGATCCAATTATTACATTAAAAGTAATAGGTAGTCAATGGTATTGGAGTTATGAATATTC
>JF771340.1tax_d:Eukaryotak:Stramenopilesp:Oomyceteso:Peronosporalesf:Peronosporaceaeg:Phytophthoras:Phytophthora+cinnamomi
---------------------------------------------------------------------------------------AATTACTATTACTGTTTTTGTGTGTTGGATGTTATTTAGAGTTAT-TACTCTTTTTGATGAAGAAAAAAATAAAATTCCA-GCAACTGTTGTG--CATGGAGCAACTATTGAAATTATTTGGACTTCTATACCTGCTTTAATTTTATTAACTGTTGCTATACCATCATTTGCTTTATTATATTCAATGGATGA---AATTATTGATCCAATTATTACATTAAAAGTAATAGGTAGTCAATGGTATTGGAGTTATGAATATTC
>JF771341.1tax_d:Eukaryotak:Stramenopilesp:Oomyceteso:Peronosporalesf:Peronosporaceaeg:Phytophthoras:Phytophthora+cinnamomi
---------------------------------------------------------------------------------------AATTACTATTACTGTTTTTGTGTGTTGGATGTTATTTAGAGTTAT-TACTCTTTTTGATGAAGAAAAAAATAAAATTCCA-GCAACTGTTGTG--CATGGAGCAACTATTGAAATTATTTGGACTTCTATACCTGCTTTAATTTTATTAACTGTTGCTATACCATCATTTGCTTTATTATATTCAATGGATGA---AGTTATTGATCCAATTATTACATTAAAAGTAATAGGTAGTCAATGGTATTGGAGTTATGAATATTC
>JF771342.1tax_d:Eukaryotak:Stramenopilesp:Oomyceteso:Peronosporalesf:Peronosporaceaeg:Phytophthoras:Phytophthora+cinnamomi
---------------------------------------------------------------------------------------AATTACTATTACTGTTTTTGTGTGTTGGATGTTATTTAGAGTTAT-TACTCTTTTTGATGAAGAAAAAAATAAAATTCCA-GCAACTGTTGTG--CATGGAGCAACTATTGAAATTATTTGGACTTCTATACCTGCTTTAATTTTATTAACTGTTGCTATACCATCATTTGCTTTATTATATTCAATGGATGA---AGTTATTGATCCAATTATTACATTAAAAGTAATAGGTAGTCAATGGTATTGGAGTTATGAATATTC
>JF771343.1tax_d:Eukaryotak:Stramenopilesp:Oomyceteso:Peronosporalesf:Peronosporaceaeg:Phytophthoras:Phytophthora+cinnamomi
---------------------------------------------------------------------------------------AATTACTATTACTGTTTTTGTGTGTTGGATGTTATTTAGAGTTAT-TACTCTTTTTGATGAAGAAAAAAATAAAATTCCA-GCAACTGTTGTG--CATGGAGCAACTATTGAAATTATTTGGACTTCTATACCTGCTTTAATTTTATTAACTGTTGCTATACCATCATTTGCTTTATTATATTCAATGGATGA---AGTTATTGATCCAATTATTACATTAAAAGTAATAGGTAGTCAATGGTATTGGAGTTATGAATATTC
>JF771344.1tax_d:Eukaryotak:Stramenopilesp:Oomyceteso:Peronosporalesf:Peronosporaceaeg:Phytophthoras:Phytophthora+cinnamomi
---------------------------------------------------------------------------------------AATTACTATTACTGTTTTTGTGTGTTGGATGTTATTTAGAGTTAT-TACTCTTTTTGATGAAGAAAAAAATAAAATTCCA-GCAACTGTTGTG--CATGGAGCAACTATTGAAATTATTTGGACTTCTATACCTGCTTTAATTTTATTAACTGTTGCTATACCATCATTTGCTTTATTATATTCAATGGATGA---AGTTATTGATCCAATTATTACATTAAAAGTAATAGGTAGTCAATGGTATTGGAGTTATGAATATTC
>JF771345.1tax_d:Eukaryotak:Stramenopilesp:Oomyceteso:Peronosporalesf:Peronosporaceaeg:Phytophthoras:Phytophthora+cinnamomi
---------------------------------------------------------------------------------------AATTACTATTACTGTTTTTGTGTGTTGGATGTTATTTAGAGTTAT-TACTCTTTTTGATGAAGAAAAAAATAAAATTCCA-GCAACTGTTGTG--CATGGAGCAACTATTGAAATTATTTGGACTTCTATACCTGCTTTAATTTTATTAACTGTTGCTATACCATCATTTGCTTTATTATATTCAATGGATGA---AGTTATTGATCCAATTATTACATTAAAAGTAATAGGTAGTCAATGGTATTGGAGTTATGAATATTC
>JF771346.1tax_d:Eukaryotak:Stramenopilesp:Oomyceteso:Peronosporalesf:Peronosporaceaeg:Phytophthoras:Phytophthora+cinnamomi
---------------------------------------------------------------------------------------AATTACTATTACTGTTTTTGTGTGTTGGATGTTATTTAGAGTTAT-TACTCTTTTTGATGAAGAAAAAAATAAAATTCCA-GCAACTGTTGTG--CATGGAGCAACTATTGAAATTATTTGGACTTCTATACCTGCTTTAATTTTATTAACTGTTGCTATACCATCATTTGCTTTATTATATTCAATGGATGA---AGTTATTGATCCAATTATTACATTAAAAGTAATAGGTAGTCAATGGTATTGGAGTTATGAATATTC
>JF771347.1tax_d:Eukaryotak:Stramenopilesp:Oomyceteso:Peronosporalesf:Peronosporaceaeg:Phytophthoras:Phytophthora+cinnamomi
---------------------------------------------------------------------------------------AATTACTATTACTGTTTTTGTGTGTTGGATGTTATTTAGAGTTAT-TACTCTTTTTGATGAAGAAAAAAATAAAATTCCA-GCAACTGTTGTG--CATGGAGCAACTATTGAAATTATTTGGACTTCTATACCTGCTTTAATTTTATTAACTGTTGCTATACCATCATTTGCTTTATTATATTCAATGGATGA---AGTTATTGATCCAATTATTACATTAAAAGTAATAGGTAGTCAATGGTATTGGAGTTATGAATATTC
>JF771348.1tax_d:Eukaryotak:Stramenopilesp:Oomyceteso:Peronosporalesf:Peronosporaceaeg:Phytophthoras:Phytophthora+cinnamomi
---------------------------------------------------------------------------------------AATTACTATTACTGTTTTTGTGTGTTGGATGTTATTTAGAGTTAT-TACTCTTTTTGATGAAGAAAAAAATAAAATTCCA-GCAACTGTTGTG--CATGGAGCAACTATTGAAATTATTTGGACTTCTATACCTGCTTTAATTTTATTAACTGTTGCTATACCATCATTTGCTTTATTATATTCAATGGATGA---AGTTATTGATCCAATTATTACATTAAAAGTAATAGGTAGTCAATGGTATTGGAGTTATGAATATTC
>JF771349.1tax_d:Eukaryotak:Stramenopilesp:Oomyceteso:Peronosporalesf:Peronosporaceaeg:Phytophthoras:Phytophthora+cinnamomi
---------------------------------------------------------------------------------------AATTACTATTACTGTTTTTGTGTGTTGGATGTTATTTAGAGTTAT-TACTCTTTTTGATGAAGAAAAAAATAAAATTCCA-GCAACTGTTGTG--CATGGAGCAACTATTGAAATTATTTGGACTTCTATACCTGCTTTAATTTTATTAACTGTTGCTATACCATCATTTGCTTTATTATATTCAATGGATGA---AGTTATTGATCCAATTATTACATTAAAAGTAATAGGTAGTCAATGGTATTGGAGTTATGAATATTC
>JF771350.1tax_d:Eukaryotak:Stramenopilesp:Oomyceteso:Peronosporalesf:Peronosporaceaeg:Phytophthoras:Phytophthora+cinnamomi
---------------------------------------------------------------------------------------AATTACTATTACTGTTTTTGTGTGTTGGATGTTATTTAGAGTTAT-TACTCTTTTTGATGAAGAAAAAAATAAAATTCCA-GCAACTGTTGTG--CATGGAGCAACTATTGAAATTATTTGGACTTCTATACCTGCTTTAATTTTATTAACTGTTGCTATACCATCATTTGCTTTATTATATTCAATGGATGA---AGTTATTGATCCAATTATTACATTAAAAGTAATAGGTAGTCAATGGTATTGGAGTTATGAATATTC
>JF771351.1tax_d:Eukaryotak:Stramenopilesp:Oomyceteso:Peronosporalesf:Peronosporaceaeg:Phytophthoras:Phytophthora+cinnamomi
---------------------------------------------------------------------------------------AATTACTATTACTGTTTTTGTGTGTTGGATGTTATTTAGAGTTAT-TACTCTTTTTGATGAAGAAAAAAATAAAATTCCA-GCAACTGTTGTG--CATGGAGCAACTATTGAAATTATTTGGACTTCTATACCTGCTTTAATTTTATTAACTGTTGCTATACCATCATTTGCTTTATTATATTCAATGGATGA---AGTTATTGATCCAATTATTACATTAAAAGTAATAGGTAGTCAATGGTATTGGAGTTATGAATATTC
>JF771352.1tax_d:Eukaryotak:Stramenopilesp:Oomyceteso:Peronosporalesf:Peronosporaceaeg:Phytophthoras:Phytophthora+cinnamomi
---------------------------------------------------------------------------------------AATTACTATTACTGTTTTTGTGTGTTGGATGTTATTTAGAGTTAT-TACTCTTTTTGATGAAGAAAAAAATAAAATTCCA-GCAACTGTTGTG--CATGGAGCAACTATTGAAATTATTTGGACTTCTATACCTGCTTTAATTTTATTAACTGTTGCTATACCATCATTTGCTTTATTATATTCAATGGATGA---AGTTATTGATCCAATTATTACATTAAAAGTAATAGGTAGTCAATGGTATTGGAGTTATGAATATTC
>JF771353.1tax_d:Eukaryotak:Stramenopilesp:Oomyceteso:Peronosporalesf:Peronosporaceaeg:Phytophthoras:Phytophthora+cinnamomi
---------------------------------------------------------------------------------------AATTACTATTACTGTTTTTGTGTGTTGGATGTTATTTAGAGTTAT-TACTCTTTTTGATGAAGAAAAAAATAAAATTCCA-GCAACTGTTGTG--CATGGAGCAACTATTGAAATTATTTGGACTTCTATACCTGCTTTAATTTTATTAACTGTTGCTATACCATCATTTGCTTTATTATATTCAATGGATGA---AGTTATTGATCCAATTATTACATTAAAAGTAATAGGTAGTCAATGGTATTGGAGTTATGAATATTC
>JF771354.1tax_d:Eukaryotak:Stramenopilesp:Oomyceteso:Peronosporalesf:Peronosporaceaeg:Phytophthoras:Phytophthora+cinnamomi
---------------------------------------------------------------------------------------AATTACTATTACTGTTTTTGTGTGTTGGATGTTATTTAGAGTTAT-TACTCTTTTTGATGAAGAAAAAAATAAAATTCCA-GCAACTGTTGTG--CATGGAGCAACTATTGAAATTATTTGGACTTCTATACCTGCTTTAATTTTATTAACTGTTGCTATACCATCATTTGCTTTATTATATTCAATGGATGA---AGTTATTGATCCAATTATTACATTAAAAGTAATAGGTAGTCAATGGTATTGGAGTTATGAATATTC
>JF771355.1tax_d:Eukaryotak:Stramenopilesp:Oomyceteso:Peronosporalesf:Peronosporaceaeg:Phytophthoras:Phytophthora+cinnamomi
---------------------------------------------------------------------------------------AATTACTATTACTGTTTTTGTGTGTTGGATGTTATTTAGAGTTAT-TACTCTTTTTGATGAAGAAAAAAATAAAATTCCA-GCAACTGTTGTG--CATGGAGCAACTATTGAAATTATTTGGACTTCTATACCTGCTTTAATTTTATTAACTGTTGCTATACCATCATTTGCTTTATTATATTCAATGGATGA---AGTTATTGATCCAATTATTACATTAAAAGTAATAGGTAGTCAATGGTATTGGAGTTATGAATATTC
>JF771356.1tax_d:Eukaryotak:Stramenopilesp:Oomyceteso:Peronosporalesf:Peronosporaceaeg:Phytophthoras:Phytophthora+cinnamomi
---------------------------------------------------------------------------------------AATTACTATTACTGTTTTTGTGTGTTGGATGTTATTTAGAGTTAT-TACTCTTTTTGATGAAGAAAAAAATAAAATTCCA-GCAACTGTTGTG--CATGGAGCAACTATTGAAATTATTTGGACTTCTATACCTGCTTTAATTTTATTAACTGTTGCTATACCATCATTTGCTTTATTATATTCAATGGATGA---AGTTATTGATCCAATTATTACATTAAAAGTAATAGGTAGTCAATGGTATTGGAGTTATGAATATTC
>JF771357.1tax_d:Eukaryotak:Stramenopilesp:Oomyceteso:Peronosporalesf:Peronosporaceaeg:Phytophthoras:Phytophthora+cinnamomi
---------------------------------------------------------------------------------------AATTACTATTACTGTTTTTGTGTGTTGGATGTTATTTAGAGTTAT-TACTCTTTTTGATGAAGAAAAAAATAAAATTCCA-GCAACTGTTGTG--CATGGAGCAACTATTGAAATTATTTGGACTTCTATACCTGCTTTAATTTTATTAACTGTTGCTATACCATCATTTGCTTTATTATATTCAATGGATGA---AGTTATTGATCCAATTATTACATTAAAAGTAATAGGTAGTCAATGGTATTGGAGTTATGAATATTC
>JF771358.1tax_d:Eukaryotak:Stramenopilesp:Oomyceteso:Peronosporalesf:Peronosporaceaeg:Phytophthoras:Phytophthora+cinnamomi
---------------------------------------------------------------------------------------AATTACTATTACTGTTTTTGTGTGTTGGATGTTATTTAGAGTTAT-TACTCTTTTTGATGAAGAAAAAAATAAAATTCCA-GCAACTGTTGTG--CATGGAGCAACTATTGAAATTATTTGGACTTCTATACCTGCTTTAATTTTATTAACTGTTGCTATACCATCATTTGCTTTATTATATTCAATGGATGA---AGTTATTGATCCAATTATTACATTAAAAGTAATAGGTAGTCAATGGTATTGGAGTTATGAATATTC
>JF771359.1tax_d:Eukaryotak:Stramenopilesp:Oomyceteso:Peronosporalesf:Peronosporaceaeg:Phytophthoras:Phytophthora+cinnamomi
---------------------------------------------------------------------------------------AATTACTATTACTGTTTTTGTGTGTTGGATGTTATTTAGAGTTAT-TACTCTTTTTGATGAAGAAAAAAATAAAATTCCA-GCAACTGTTGTG--CATGGAGCAACTATTGAAATTATTTGGACTTCTATACCTGCTTTAATTTTATTAACTGTTGCTATACCATCATTTGCTTTATTATATTCAATGGATGA---AGTTATTGATCCAATTATTACATTAAAAGTAATAGGTAGTCAATGGTATTGGAGTTATGAATATTC
>JF771360.1tax_d:Eukaryotak:Stramenopilesp:Oomyceteso:Peronosporalesf:Peronosporaceaeg:Phytophthoras:Phytophthora+cinnamomi
---------------------------------------------------------------------------------------AATTACTATTACTGTTTTTGTGTGTTGGATGTTATTTAGAGTTAT-TACTCTTTTTGATGAAGAAAAAAATAAAATTCCA-GCAACTGTTGTG--CATGGAGCAACTATTGAAATTATTTGGACTTCTATACCTGCTTTAATTTTATTAACTGTTGCTATACCATCATTTGCTTTATTATATTCAATGGATGA---AGTTATTGATCCAATTATTACATTAAAAGTAATAGGTAGTCAATGGTATTGGAGTTATGAATATTC
>JF771361.1tax_d:Eukaryotak:Stramenopilesp:Oomyceteso:Peronosporalesf:Peronosporaceaeg:Phytophthoras:Phytophthora+cinnamomi
---------------------------------------------------------------------------------------AATTACTATTACTGTTTTTGTGTGTTGGATGTTATTTAGAGTTAT-TACTCTTTTTGATGAAGAAAAAAATAAAATTCCA-GCAACTGTTGTG--CATGGAGCAACTATTGAAATTATTTGGACTTCTATACCTGCTTTAATTTTATTAACTGTTGCTATACCATCATTTGCTTTATTATATTCAATGGATGA---AGTTATTGATCCAATTATTACATTAAAAGTAATAGGTAGTCAATGGTATTGGAGTTATGAATATTC
>JF771362.1tax_d:Eukaryotak:Stramenopilesp:Oomyceteso:Peronosporalesf:Peronosporaceaeg:Phytophthoras:Phytophthora+cinnamomi
---------------------------------------------------------------------------------------AATTACTATTACTGTTTTTGTGTGTTGGATGTTATTTAGAGTTAT-TACTCTTTTTGATGAAGAAAAAAATAAAATTCCA-GCAACTGTTGTG--CATGGAGCAACTATTGAAATTATTTGGACTTCTATACCTGCTTTAATTTTATTAACTGTTGCTATACCATCATTTGCTTTATTATATTCAATGGATGA---AGTTATTGATCCAATTATTACATTAAAAGTAATAGGTAGTCAATGGTATTGGAGTTATGAATATTC
>JF771363.1tax_d:Eukaryotak:Stramenopilesp:Oomyceteso:Peronosporalesf:Peronosporaceaeg:Phytophthoras:Phytophthora+cinnamomi
---------------------------------------------------------------------------------------AATTACTATTACTGTTTTTGTGTGTTGGATGTTATTTAGAGTTAT-TACTCTTTTTGATGAAGAAAAAAATAAAATTCCA-GCAACTGTTGTG--CATGGAGCAACTATTGAAATTATTTGGACTTCTATACCTGCTTTAATTTTATTAACTGTTGCTATACCATCATTTGCTTTATTATATTCAATGGATGA---AGTTATTGATCCAATTATTACATTAAAAGTAATAGGTAGTCAATGGTATTGGAGTTATGAATATTC
>JF771364.1tax_d:Eukaryotak:Stramenopilesp:Oomyceteso:Peronosporalesf:Peronosporaceaeg:Phytophthoras:Phytophthora+cinnamomi
---------------------------------------------------------------------------------------AATTACTATTACTGTTTTTGTGTGTTGGATGTTATTTAGAGTTAT-TACTCTTTTTGATGAAGAAAAAAATAAAATTCCA-GCAACTGTTGTG--CATGGAGCAACTATTGAAATTATTTGGACTTCTATACCTGCTTTAATTTTATTAACTGTTGCTATACCATCATTTGCTTTATTATATTCAATGGATGA---AGTTATTGATCCAATTATTACATTAAAAGTAATAGGTAGTCAATGGTATTGGAGTTATGAATATTC
>JF771365.1tax_d:Eukaryotak:Stramenopilesp:Oomyceteso:Peronosporalesf:Peronosporaceaeg:Phytophthoras:Phytophthora+cinnamomi
---------------------------------------------------------------------------------------AATTACTATTACTGTTTTTGTGTGTTGGATGTTATTTAGAGTTAT-TACTCTTTTTGATGAAGAAAAAAATAAAATTCCA-GCAACTGTTGTG--CATGGAGCAACTATTGAAATTATTTGGACTTCTATACCTGCTTTAATTTTATTAACTGTTGCTATACCATCATTTGCTTTATTATATTCAATGGATGA---AGTTATTGATCCAATTATTACATTAAAAGTAATAGGTAGTCAATGGTATTGGAGTTATGAATATTC
>JF771366.1tax_d:Eukaryotak:Stramenopilesp:Oomyceteso:Peronosporalesf:Peronosporaceaeg:Phytophthoras:Phytophthora+cinnamomi
---------------------------------------------------------------------------------------AATTACTATTACTGTTTTTGTGTGTTGGATGTTATTTAGAGTTAT-TACTCTTTTTGATGAAGAAAAAAATAAAATTCCA-GCAACTGTTGTG--CATGGAGCAACTATTGAAATTATTTGGACTTCTATACCTGCTTTAATTTTATTAACTGTTGCTATACCATCATTTGCTTTATTATATTCAATGGATGA---AGTTATTGATCCAATTATTACATTAAAAGTAATAGGTAGTCAATGGTATTGGAGTTATGAATATTC
>JF771367.1tax_d:Eukaryotak:Stramenopilesp:Oomyceteso:Peronosporalesf:Peronosporaceaeg:Phytophthoras:Phytophthora+cinnamomi
---------------------------------------------------------------------------------------AATTACTATTACTGTTTTTGTGTGTTGGATGTTATTTAGAGTTAT-TACTCTTTTTGATGAAGAAAAAAATAAAATTCCA-GCAACTGTTGTG--CATGGAGCAACTATTGAAATTATTTGGACTTCTATACCTGCTTTAATTTTATTAACTGTTGCTATACCATCATTTGCTTTATTATATTCAATGGATGA---AGTTATTGATCCAATTATTACATTAAAAGTAATAGGTAGTCAATGGTATTGGAGTTATGAATATTC
>JF771368.1tax_d:Eukaryotak:Stramenopilesp:Oomyceteso:Peronosporalesf:Peronosporaceaeg:Phytophthoras:Phytophthora+cinnamomi
---------------------------------------------------------------------------------------AATTACTATTACTGTTTTTGTGTGTTGGATGTTATTTAGAGTTAT-TACTCTTTTTGATGAAGAAAAAAATAAAATTCCA-GCAACTGTTGTG--CATGGAGCAACTATTGAAATTATTTGGACTTCTATACCTGCTTTAATTTTATTAACTGTTGCTATACCATCATTTGCTTTATTATATTCAATGGATGA---AGTTATTGATCCAATTATTACATTAAAAGTAATAGGTAGTCAATGGTATTGGAGTTATGAATATTC
>JF771369.1tax_d:Eukaryotak:Stramenopilesp:Oomyceteso:Peronosporalesf:Peronosporaceaeg:Phytophthoras:Phytophthora+cinnamomi
---------------------------------------------------------------------------------------AATTACTATTACTGTTTTTGTGTGTTGGATGTTATTTAGAATTAT-TACTCTTTTTGATGAAGAAAAAAATAAAATTCCA-GCAACTGTTGTG--CATGGAGCAACTATTGAAATTATTTGGACTTCTATACCTGCTTTAATTTTATTAACTGTTGCTATACCATCATTTGCTTTATTATATTCAATGGATGA---AGTTATTGATCCAATTATTACATTAAAAGTAATAGGTAGTCAATGGTATTGGAGTTATGAATATTC
>JF771370.1tax_d:Eukaryotak:Stramenopilesp:Oomyceteso:Peronosporalesf:Peronosporaceaeg:Phytophthoras:Phytophthora+cinnamomi
---------------------------------------------------------------------------------------AATTACTATTACTGTTTTTGTGTGTTGGATGTTATTTAGAGTTAT-TACTCTTTTTGATGAAGAAAAAAATAAAATTCCA-GCAACTGTTGTG--CATGGAGCAACTATTGAAATTATTTGGACTTCTATACCTGCTTTAATTTTATTAACTGTTGCTATACCATCATTTGCTTTATTATATTCAATGGATGA---AGTTATTGATCCAATTATTACATTAAAAGTAATAGGTAGTCAATGGTATTGGAGTTATGAATATTC
>JF771371.1tax_d:Eukaryotak:Stramenopilesp:Oomyceteso:Peronosporalesf:Peronosporaceaeg:Phytophthoras:Phytophthora+cinnamomi
---------------------------------------------------------------------------------------AATTACTATTACTGTTTTTGTGTGTTGGATGTTATTTAGAGTTAT-TACTCTTTTTGATGAAGAAAAAAATAAAATTCCA-GCAACTGTTGTG--CATGGAGCAACTATTGAAATTATTTGGACTTCTATACCTGCTTTAATTTTATTAACTGTTGCTATACCATCATTTGCTTTATTATATTCAATGGATGA---AGTTATTGATCCAATTATTACATTAAAAGTAATAGGTAGTCAATGGTATTGGAGTTATGAATATTC
>JF771372.1tax_d:Eukaryotak:Stramenopilesp:Oomyceteso:Peronosporalesf:Peronosporaceaeg:Phytophthoras:Phytophthora+cinnamomi
---------------------------------------------------------------------------------------AATTACTATTACTGTTTTTGTGTGTTGGATGTTATTTAGAGTTAT-TACTCTTTTTGATGAAGAAAAAAATAAAATTCCA-GCAACTGTTGTG--CATGGAGCAACTATTGAAATTATTTGGACTTCTATACCTGCTTTAATTTTATTAACTGTTGCTATACCATCATTTGCTTTATTATATTCAATGGATGA---AGTTATTGATCCAATTATTACATTAAAAGTAATAGGTAGTCAATGGTATTGGAGTTATGAATATTC
>JF771373.1tax_d:Eukaryotak:Stramenopilesp:Oomyceteso:Peronosporalesf:Peronosporaceaeg:Phytophthoras:Phytophthora+cinnamomi
---------------------------------------------------------------------------------------AATTACTATTACTGTTTTTGTGTGTTGGATGTTATTTAGAGTTAT-TACTCTTTTTGATGAAGAAAAAAATAAAATTCCA-GCAACTGTTGTG--CATGGAGCAACTATTGAAATTATTTGGACTTCTATACCTGCTTTAATTTTATTAACTGTTGCTATACCATCATTTGCTTTATTATATTCAATGGATGA---AGTTATTGATCCAATTATTACATTAAAAGTAATAGGTAGTCAATGGTATTGGAGTTATGAATATTC
>JF771374.1tax_d:Eukaryotak:Stramenopilesp:Oomyceteso:Peronosporalesf:Peronosporaceaeg:Phytophthoras:Phytophthora+cinnamomi
---------------------------------------------------------------------------------------AATTACTATTACTGTTTTTGTGTGTTGGATGTTATTTAGAGTTAT-TACTCTTTTTGATGAAGAAAAAAATAAAATTCCA-GCAACTGTTGTG--CATGGAGCAACTATTGAAATTATTTGGACTTCTATACCTGCTTTAATTTTATTAACTGTTGCTATACCATCATTTGCTTTATTATATTCAATGGATGA---AGTTATTGATCCAATTATTACATTAAAAGTAATAGGTAGTCAATGGTATTGGAGTTATGAATATTC
>JF771375.1tax_d:Eukaryotak:Stramenopilesp:Oomyceteso:Peronosporalesf:Peronosporaceaeg:Phytophthoras:Phytophthora+cinnamomi
---------------------------------------------------------------------------------------AATTACTATTACTGTTTTTGTGTGTTGGATGTTATTTAGAGTTAT-TACTCTTTTTGATGAAGAAAAAAATAAAATTCCA-GCAACTGTTGTG--CATGGAGCAACTATTGAAATTATTTGGACTTCTATACCTGCTTTAATTTTATTAACTGTTGCTATACCATCATTTGCTTTATTATATTCAATGGATGA---AGTTATTGATCCAATTATTACATTAAAAGTAATAGGTAGTCAATGGTATTGGAGTTATGAATATTC
>JF771376.1tax_d:Eukaryotak:Stramenopilesp:Oomyceteso:Peronosporalesf:Peronosporaceaeg:Phytophthoras:Phytophthora+cinnamomi
---------------------------------------------------------------------------------------AATTACTATTACTGTTTTTGTGTGTTGGATGTTATTTAGAGTTAT-TACTCTTTTTGATGAAGAAAAAAATAAAATTCCA-GCAACTGTTGTG--CATGGAGCAACTATTGAAATTATTTGGACTTCTATACCTGCTTTAATTTTATTAACTGTTGCTATACCATCATTTGCTTTATTATATTCAATGGATGA---AGTTATTGATCCAATTATTACATTAAAAGTAATAGGTAGTCAATGGTATTGGAGTTATGAATATTC
>JF771377.1tax_d:Eukaryotak:Stramenopilesp:Oomyceteso:Peronosporalesf:Peronosporaceaeg:Phytophthoras:Phytophthora+cinnamomi
---------------------------------------------------------------------------------------AATTACTATTACTGTTTTTGTGTGTTGGATGTTATTTAGAGTTAT-TACTCTTTTTGATGAAGAAAAAAATAAAATTCCA-GCAACTGTTGTG--CATGGAGCAACTATTGAAATTATTTGGACTTCTATACCTGCTTTAATTTTATTAACTGTTGCTATACCATCATTTGCTTTATTATATTCAATGGATGA---AGTTATTGATCCAATTATTACATTAAAAGTAATAGGTAGTCAATGGTATTGGAGTTATGAATATTC
>JF771378.1tax_d:Eukaryotak:Stramenopilesp:Oomyceteso:Peronosporalesf:Peronosporaceaeg:Phytophthoras:Phytophthora+cinnamomi
---------------------------------------------------------------------------------------AATTACTATTACTGTTTTTGTGTGTTGGATGTTATTTAGAGTTAT-TACTCTTTTTGATGAAGAAAAAAATAAAATTCCA-GCAACTGTTGTG--CATGGAGCAACTATTGAAATTATTTGGACTTCTATACCTGCTTTAATTTTATTAACTGTTGCTATACCATCATTTGCTTTATTATATTCAATGGATGA---AGTTATTGATCCAATTATTACATTAAAAGTAATAGGTAGTCAATGGTATTGGAGTTATGAATATTC
>JF771379.1tax_d:Eukaryotak:Stramenopilesp:Oomyceteso:Peronosporalesf:Peronosporaceaeg:Phytophthoras:Phytophthora+cinnamomi
---------------------------------------------------------------------------------------AATTACTATTACTGTTTTTGTGTGTTGGATGTTATTTAGAGTTAT-TACTCTTTTTGATGAAGAAAAAAATAAAATTCCA-GCAACTGTTGTG--CATGGAGCAACTATTGAAATTATTTGGACTTCTATACCTGCTTTAATTTTATTAACTGTTGCTATACCATCATTTGCTTTATTATATTCAATGGATGA---AGTTATTGATCCAATTATTACATTAAAAGTAATAGGTAGTCAATGGTATTGGAGTTATGAATATTC
>JF771380.1tax_d:Eukaryotak:Stramenopilesp:Oomyceteso:Peronosporalesf:Peronosporaceaeg:Phytophthoras:Phytophthora+cinnamomi
---------------------------------------------------------------------------------------AATTACTATTACTGTTTTTGTGTGTTGGATGTTATTTAGAGTTAT-TACTCTTTTTGATGAAGAAAAAAATAAAATTCCA-GCAACTGTTGTG--CATGGAGCAACTATTGAAATTATTTGGACTTCTATACCTGCTTTAATTTTATTAACTGTTGCTATACCATCATTTGCTTTATTATATTCAATGGATGA---AGTTATTGATCCAATTATTACATTAAAAGTAATAGGTAGTCAATGGTATTGGAGTTATGAATATTC
>JF771381.1tax_d:Eukaryotak:Stramenopilesp:Oomyceteso:Peronosporalesf:Peronosporaceaeg:Phytophthoras:Phytophthora+cinnamomi
---------------------------------------------------------------------------------------AATTACTATTACTGTTTTTGTGTGTTGGATGTTATTTAGAGTTAT-TACTCTTTTTGATGAAGAAAAAAATAAAATTCCA-GCAACTGTTGTG--CATGGAGCAACTATTGAAATTATTTGGACTTCTATACCTGCTTTAATTTTATTAACTGTTGCTATACCATCATTTGCTTTATTATATTCAATGGATGA---AGTTATTGATCCAATTATTACATTAAAAGTAATAGGTAGTCAATGGTATTGGAGTTATGAATATTC
>JF771382.1tax_d:Eukaryotak:Stramenopilesp:Oomyceteso:Peronosporalesf:Peronosporaceaeg:Phytophthoras:Phytophthora+cinnamomi
---------------------------------------------------------------------------------------AATTACTATTACTGTTTTTGTGTGTTGGATGTTATTTAGAGTTAT-TACTCTTTTTGATGAAGAAAAAAATAAAATTCCA-GCAACTGTTGTG--CATGGAGCAACTATTGAAATTATTTGGACTTCTATACCTGCTTTAATTTTATTAACTGTTGCTATACCATCATTTGCTTTATTATATTCAATGGATGA---AGTTATTGATCCAATTATTACATTAAAAGTAATAGGTAGTCAATGGTATTGGAGTTATGAATATTC
>JF771383.1tax_d:Eukaryotak:Stramenopilesp:Oomyceteso:Peronosporalesf:Peronosporaceaeg:Phytophthoras:Phytophthora+cinnamomi
---------------------------------------------------------------------------------------AATTACTATTACTGTTTTTGTGTGTTGGATGTTATTTAGAGTTAT-TACTCTTTTTGATGAAGAAAAAAATAAAATTCCA-GCAACTGTTGTG--CATGGAGCAACTATTGAAATTATTTGGACTTCTATACCTGCTTTAATTTTATTAACTGTTGCTATACCATCATTTGCTTTATTATATTCAATGGATGA---AGTTATTGATCCAATTATTACATTAAAAGTAATAGGTAGTCAATGGTATTGGAGTTATGAATATTC
>JF771384.1tax_d:Eukaryotak:Stramenopilesp:Oomyceteso:Peronosporalesf:Peronosporaceaeg:Phytophthoras:Phytophthora+cinnamomi
---------------------------------------------------------------------------------------AATTACTATTACTGTTTTTGTGTGTTGGATGTTATTTAGAGTTAT-TACTCTTTTTGATGAAGAAAAAAATAAAATTCCA-GCAACTGTTGTG--CATGGAGCAACTATTGAAATTATTTGGACTTCTATACCTGCTTTAATTTTATTAACTGTTGCTATACCATCATTTGCTTTATTATATTCAATGGATGA---AGTTATTGATCCAATTATTACATTAAAAGTAATAGGTAGTCAATGGTATTGGAGTTATGAATATTC
>JF771385.1tax_d:Eukaryotak:Stramenopilesp:Oomyceteso:Peronosporalesf:Peronosporaceaeg:Phytophthoras:Phytophthora+cinnamomi
---------------------------------------------------------------------------------------AATTACTATTACTGTTTTTGTGTGTTGGATGTTATTTAGAGTTAT-TACTCTTTTTGATGAAGAAAAAAATAAAATTCCA-GCAACTGTTGTG--CATGGAGCAACTATTGAAATTATTTGGACTTCTATACCTGCTTTAATTTTATTAACTGTTGCTATACCATCATTTGCTTTATTATATTCAATGGATGA---AGTTATTGATCCAATTATTACATTAAAAGTAATAGGTAGTCAATGGTATTGGAGTTATGAATATTC
>JF771386.1tax_d:Eukaryotak:Stramenopilesp:Oomyceteso:Peronosporalesf:Peronosporaceaeg:Phytophthoras:Phytophthora+cinnamomi
---------------------------------------------------------------------------------------AATTACTATTACTGTTTTTGTGTGTTGGATGTTATTTAGAGTTAT-TACTCTTTTTGATGAAGAAAAAAATAAAATTCCA-GCAACTGTTGTG--CATGGAGCAACTATTGAAATTATTTGGACTTCTATACCTGCTTTAATTTTATTAACTGTTGCTATACCATCATTTGCTTTATTATATTCAATGGATGA---AGTTATTGATCCAATTATTACATTAAAAGTAATAGGTAGTCAATGGTATTGGAGTTATGAATATTC
>JF771387.1tax_d:Eukaryotak:Stramenopilesp:Oomyceteso:Peronosporalesf:Peronosporaceaeg:Phytophthoras:Phytophthora+cinnamomi
---------------------------------------------------------------------------------------AATTACTATTACTGTTTTTGTGTGTTGGATGTTATTTAGAGTTAT-TACTCTTTTTGATGAAGAAAAAAATAAAATTCCA-GCAACTGTTGTG--CATGGAGCAACTATTGAAATTATTTGGACTTCTATACCTGCTTTAATTTTATTAACTGTTGCTATACCATCATTTGCTTTATTATATTCAATGGATGA---AGTTATTGATCCAATTATTACATTAAAAGTAATAGGTAGTCAATGGTATTGGAGTTATGAATATTC
>JF771388.1tax_d:Eukaryotak:Stramenopilesp:Oomyceteso:Peronosporalesf:Peronosporaceaeg:Phytophthoras:Phytophthora+cinnamomi
---------------------------------------------------------------------------------------AATTACTATTACTGTTTTTGTGTGTTGGATGTTATTTAGAGTTAT-TACTCTTTTTGATGAAGAAAAAAATAAAATTCCA-GCAACTGTTGTG--CATGGAGCAACTATTGAAATTATTTGGACTTCTATACCTGCTTTAATTTTATTAACTGTTGCTATACCATCATTTGCTTTATTATATTCAATGGATGA---AGTTATTGATCCAATTATTACATTAAAAGTAATAGGTAGTCAATGGTATTGGAGTTATGAATATTC
>JF771389.1tax_d:Eukaryotak:Stramenopilesp:Oomyceteso:Peronosporalesf:Peronosporaceaeg:Phytophthoras:Phytophthora+cinnamomi
---------------------------------------------------------------------------------------AATTACTATTACTGTTTTTGTGTGTTGGATGTTATTTAGAGTTAT-TACTCTTTTTGATGAAGAAAAAAATAAAATTCCA-GCAACTGTTGTG--CATGGAGCAACTATTGAAATTATTTGGACTTCTATACCTGCTTTAATTTTATTAACTGTTGCTATACCATCATTTGCTTTATTATATTCAATGGATGA---AGTTATTGATCCAATTATTACATTAAAAGTAATAGGTAGTCAATGGTATTGGAGTTATGAATATTC
>JF771390.1tax_d:Eukaryotak:Stramenopilesp:Oomyceteso:Peronosporalesf:Peronosporaceaeg:Phytophthoras:Phytophthora+cinnamomi
---------------------------------------------------------------------------------------AATTACTATTACTGTTTTTGTGTGTTGGATGTTATTTAGAGTTAT-TACTCTTTTTGATGAAGAAAAAAATAAAATTCCA-GCAACTGTTGTG--CATGGAGCAACTATTGAAATTATTTGGACTTCTATACCTGCTTTAATTTTATTAACTGTTGCTATACCATCATTTGCTTTATTATATTCAATGGATGA---AGTTATTGATCCAATTATTACATTAAAAGTAATAGGTAGTCAATGGTATTGGAGTTATGAATATTC
>JF771391.1tax_d:Eukaryotak:Stramenopilesp:Oomyceteso:Peronosporalesf:Peronosporaceaeg:Phytophthoras:Phytophthora+cinnamomi
---------------------------------------------------------------------------------------AATTACCATTACTGTTTTTGTTTGTTGGATGTTATTTAGAGTTAT-TACTCTTTTTGATGAAAAAAAAAATAAAATTCCA-GCAACTGTTATA--CATGGTGCAACTATTGAAATTATTTGGACTTCTATACCAGCTTTAATTTTATTAACTGTTGCTATACCATCATTTGCTTTATTATATTCAATGGATGA---AGTTATTGATCCAATTATTACTTTAAAAGTGATTGGTAGTCAATGGTATTGGAGTTATGAATATTC
>JF771392.1tax_d:Eukaryotak:Stramenopilesp:Oomyceteso:Peronosporalesf:Peronosporaceaeg:Phytophthoras:Phytophthora+cinnamomi
---------------------------------------------------------------------------------------AATTACCATTACTGTTTTTGTTTGTTGGATGTTATTTAGAGTTAT-TACTCTTTTTGATGAAAAAAAAAATAAAATTCCA-GCAACTGTTATA--CATGGTGCAACTATTGAAATTATTTGGACTTCTATACCAGCTTTAATTTTATTAACTGTTGCTATACCATCATTTGCTTTATTATATTCAATGGATGA---AGTTATTGATCCAATTATTACTTTAAAAGTGATTGGTAGTCAATGGTATTGGAGTTATGAATATTC
>JF771393.1tax_d:Eukaryotak:Stramenopilesp:Oomyceteso:Peronosporalesf:Peronosporaceaeg:Phytophthoras:Phytophthora+cinnamomi
---------------------------------------------------------------------------------------AATTACCATTACTGTTTTTGTTTGTTGGATGTTATTTAGAGTTAT-TACTCTTTTTGATGAAAAAAAAAATAAAATTCCA-GCAACTGTTATA--CATGGTGCAACTATTGAAATTATTTGGACTTCTATACCAGCTTTAATTTTATTAACTGTTGCTATACCATCATTTGCTTTATTATATTCAATGGATGA---AGTTATTGATCCAATTATTACTTTAAAAGTGATTGGTAGTCAATGGTATTGGAGTTATGAATATTC
>JF771394.1tax_d:Eukaryotak:Stramenopilesp:Oomyceteso:Peronosporalesf:Peronosporaceaeg:Phytophthoras:Phytophthora+cinnamomi
---------------------------------------------------------------------------------------AATTACCATTACTGTTTTTGTTTGTTGGATGTTATTTAGAGTTAT-TACTCTTTTTGATGAAAAAAAAAATAAAATTCCA-GCAACTGTTATA--CATGGTGCAACTATTGAAATTATTTGGACTTCTATACCAGCTTTAATTTTATTAACTGTTGCTATACCATCATTTGCTTTATTATATTCAATGGATGA---AGTTATTGATCCAATTATTACTTTAAAAGTGATTGGTAGTCAATGGTATTGGAGTTATGAATATTC
>JF771395.1tax_d:Eukaryotak:Stramenopilesp:Oomyceteso:Peronosporalesf:Peronosporaceaeg:Phytophthoras:Phytophthora+cinnamomi
---------------------------------------------------------------------------------------AATTACCATTACTGTTTTTGTTTGTTGGATGTTATTTAGAGTTAT-TACTCTTTTTGATGAAAAAAAAAATAAAATTCCA-GCAACTGTTATA--CATGGTGCAACTATTGAAATTATTTGGACTTCTATACCAGCTTTAATTTTATTAACTGTTGCTATACCATCATTTGCTTTATTATATTCAATGGATGA---AGTTATTGATCCAATTATTACTTTAAAAGTGATTGGTAGTCAATGGTATTGGAGTTATGAATATTC
>JF771396.1tax_d:Eukaryotak:Stramenopilesp:Oomyceteso:Peronosporalesf:Peronosporaceaeg:Phytophthoras:Phytophthora+cinnamomi
---------------------------------------------------------------------------------------AATTACCATTACTGTTTTTGTTTGTTGGATGTTATTTAGAGTTAT-TACTCTTTTTGATGAAAAAAAAAATAAAATTCCA-GCAACTGTTATA--CATGGTGCAACTATTGAAATTATTTGGACTTCTATACCAGCTTTAATTTTATTAACTGTTGCTATACCATCATTTGCTTTATTATATTCAATGGATGA---AGTTATTGATCCAATTATTACTTTAAAAGTGATTGGTAGTCAATGGTATTGGAGTTATGAATATTC
>JF771397.1tax_d:Eukaryotak:Stramenopilesp:Oomyceteso:Peronosporalesf:Peronosporaceaeg:Phytophthoras:Phytophthora+cinnamomi
---------------------------------------------------------------------------------------AATTACCATTACTGTTTTTGTTTGTTGGATGTTATTTAGAGTTAT-TACTCTTTTTGATGAAAAAAAAAATAAAATTCCG-GCAACTATTGTA--CATGGTGCTACTATTGAAATTATTTGGACTTCTATTCCGGCGTTAATTTTATTAACTGTAGCTATTCCATCTTTTGCGTTATTATATTCAATGGATGA---AGTAATTGATCCTATTATTACTTTAAAAGTGATTGGTAGTCAATGGTATTGGAGTTATGAATATTC
>JF771398.1tax_d:Eukaryotak:Stramenopilesp:Oomyceteso:Peronosporalesf:Peronosporaceaeg:Phytophthoras:Phytophthora+cinnamomi
---------------------------------------------------------------------------------------AATTACCATTACTGTTTTTGTTTGTTGGATGTTATTTAGAGTTAT-TACTCTTTTTGATGAAAAAAAAAATAAAATTCCG-GCAACTATTGTA--CATGGTGCTACTATTGAAATTATTTGGACTTCTATTCCGGCGTTAATTTTATTAACTGTAGCTATTCCATCTTTTGCGTTATTATATTCAATGGATGA---AGTAATTGATCCTATTATTACTTTAAAAGTGATTGGTAGTCAATGGTATTGGAGTTATGAATATTC
>KC559765.1tax_d:Eukaryotak:Stramenopilesp:Oomyceteso:Peronosporalesf:Peronosporaceaeg:Phytophthoras:Phytophthora+cinnamomi
---------------------------------------------------------------------------------------AATTACTATTACTGTTTTTGTGTGTTGGATGTTATTTAGAGTTAT-TACTCTTTTTGATGAAGAAAAAAATAAAATTCCA-GCAACTGTTGTG--CATGGAGCAACTATTGAAATTATTTGGACTTCTATACCTGCTTTAATTTTATTAACTGTTGCTATACCATCATTTGCTTTATTATATTCAATGGATGA---AGTTATTGATCCAATTATTACATTAAAAGTAATAGGTAGTCAATGGTATTGGAGTTATGAATATTC
>KC559766.1tax_d:Eukaryotak:Stramenopilesp:Oomyceteso:Peronosporalesf:Peronosporaceaeg:Phytophthoras:Phytophthora+cinnamomi
---------------------------------------------------------------------------------------AATTACTATTACTGTTTTTGTGTGTTGGATGTTATTTAGAGTTAT-TACTCTTTTTGATGAAGAAAAAAATAAAATTCCA-GCAACTGTTGTG--CATGGAGCAACTATTGAAATTATTTGGACTTCTATACCTGCTTTAATTTTATTAACTGTTGCTATACCATCATTTGCTTTATTATATTCAATGGATGA---AGTTATTGATCCAATTATTACATTAAAAGTAATAGGTAGTCAATGGTATTGGAGTTATGAATATTC
>KC559767.1tax_d:Eukaryotak:Stramenopilesp:Oomyceteso:Peronosporalesf:Peronosporaceaeg:Phytophthoras:Phytophthora+cinnamomi
---------------------------------------------------------------------------------------AATTACTATTACTGTTTTTGTGTGTTGGATGTTATTTAGAGTTAT-TACTCTTTTTGATGAAGAAAAAAATAAAATTCCA-GCAACTGTTGTG--CATGGAGCAACTATTGAAATTATTTGGACTTCTATACCTGCTTTAATTTTATTAACTGTTGCTATACCATCATTTGCTTTATTATATTCAATGGATGA---AGTTATTGATCCAATTATTACATTAAAAGTAATAGGTAGTCAATGGTATTGGAGTTATGAATATTC
>KC559768.1tax_d:Eukaryotak:Stramenopilesp:Oomyceteso:Peronosporalesf:Peronosporaceaeg:Phytophthoras:Phytophthora+cinnamomi
---------------------------------------------------------------------------------------AATTACTATTACTGTTTTTGTGTGTTGGATGTTATTTAGAGTTAT-TACTCTTTTTGATGAAGAAAAAAATAAAATTCCA-GCAACTGTTGTG--CATGGAGCAACTATTGAAATTATTTGGACTTCTATACCTGCTTTAATTTTATTAACTGTTGCTATACCATCATTTGCTTTATTATATTCAATGGATGA---AGTTATTGATCCAATTATTACATTAAAAGTAATAGGTAGTCAATGGTATTGGCGTTATGAATATTC
>KJ654183.1tax_d:Eukaryotak:Stramenopilesp:Oomyceteso:Peronosporalesf:Peronosporaceaeg:Bremias:Bremia+cirsii
---------------------------------------------------------------------------------------AATTATGATCACAATATTTGTATGTTGGATGTTGTTTAGAGTTGT-TATGCTTTTTGATGAAAAAATAAATAAAGTTCCA-GCAACTATTGTT--CACGGAGCCGCAATTGAAATTATATGGACTTCCATCCCCGCTTTAATTCTTTTAATTGTAGCAATACCTTCTTTTGCTTTATTATACTCAATGGATGA---AATAATTGACCCTATTATTACATTAAAAGTAATTGGTAGCCAATGGTATTGGAGTTATGAGTATTC
>KP684726.1tax_d:Eukaryotak:Stramenopilesp:Oomyceteso:Peronosporalesf:Peronosporaceaeg:Bremias:Bremia+cirsii
---------------------------------------------------------------------------------------AATTATGATCACAATATTTGTATGTTGGATGTTGTTTAGAGTTGT-TATGCTTTTTGATGAAAAAATAAATAAAGTTCCA-GCAACTATTGTT--CACGGAGCCGCAATTGAAATTATATGGACTTCCATCCCCGCTTTAATTCTTTTAATTGTAGCAATACCTTCTTTTGCTTTATTATACTCAATGGATGA---AATAATTGACCCTATTATTACATTAAAAGTAATTGGTAGCCAATGGTATTGGAGTTATGAGTATTC
>KP684727.1tax_d:Eukaryotak:Stramenopilesp:Oomyceteso:Peronosporalesf:Peronosporaceaeg:Bremias:Bremia+cirsii
---------------------------------------------------------------------------------------AATTATGATCACAATATTTGTATGTTGGATGTTGTTTAGAGTTAT-TATGCTTTTTGATGAAAAAATAAATAAAGTTCCA-GCAACTATTGTT--CACGGAGCCGCAATTGAAATTATATGGACTTCCATCCCCGCTTTAATTCTTTTAATTGTAGCAATACCTTCTTTTGCTTTATTATACTCAATGGATGA---AATAATTGACCCTATTATTACATTAAAAGTAATTGGTAGCCAATGGTATTGGAGTTATGAGTATTC
>KP684771.1tax_d:Eukaryotak:Stramenopilesp:Oomyceteso:Peronosporalesf:Peronosporaceaeg:Bremias:Bremia+cirsii
---------------------------------------------------------------------------------------AATTATGATCACAATATTTGTATGTTGGATGTTGTTTAGAGTTGT-TATGCTTTTTGATGAAAAAATAAATAAAGTTCCA-GCAACTATTGTT--CACGGAGCCGCAATTGAAATTATATGGACTTCCATCCCCGCTTTAATTCTTTTAATTGTAGCAATACCTTCTTTTGCTTTATTATACTCAATGGATGA---AATAATTGACCCTATTATTACATTAAAAGTAATTGGTAGCCAATGGTATTGGAGTTATGAGTATTC
>KP684772.1tax_d:Eukaryotak:Stramenopilesp:Oomyceteso:Peronosporalesf:Peronosporaceaeg:Bremias:Bremia+cirsii
---------------------------------------------------------------------------------------AATTATGATCACAATATTTGTATGTTGGATGTTGTTTAGAGTTGT-TATGCTTTTTGATGAAAAAATAAATAAAGTTCCA-GCAACTATTGTT--CACGGAGCCGCAATTGAAATTATATGGACTTCCATCCCCGCTTTAATTCTTTTAATTGTAGCAATACCTTCTTTTGCTTTATTATACTCAATGGATGA---AATAATTGACCCTATTATTACATTAAAAGTAATTGGTAGCCAATGGTATTGGAGTTATGAGTATTC
>KP684773.1tax_d:Eukaryotak:Stramenopilesp:Oomyceteso:Peronosporalesf:Peronosporaceaeg:Bremias:Bremia+cirsii
---------------------------------------------------------------------------------------AATTATGATCACAATATTTGTATGTTGGATGTTGTTTAGAGTTGT-TATGCTTTTTGATGAAAAAATAAATAAAGTTCCA-GCAACTATTGTT--CACGGAGCCGCAATTGAAATTATATGGACTTCCATCCCCGCTTTAATTCTTTTAATTGTAGCAATACCTTCTTTTGCTTTATTATACTCAATGGATGA---AATAATTGACCCTATTATTACATTAAAAGTAATTGGTAGCCAATGGTATTGGAGTTATGAGTATTC
>KP684774.1tax_d:Eukaryotak:Stramenopilesp:Oomyceteso:Peronosporalesf:Peronosporaceaeg:Bremias:Bremia+cirsii
---------------------------------------------------------------------------------------AATTATGATCACAATATTTGTATGTTGGATGTTGTTTAGAGTTGT-TATGCTTTTTGATGAAAAAATAAATAAAGTTCCA-GCAACTATTGTT--CACGGAGCCGCAATTGAAATTATATGGACTTCCATCCCCGCTTTAATTCTTTTAATTGTAGCAATACCTTCTTTTGCTTTATTATACTCAATGGATGA---AATAATTGACCCTATTATTACATTAAAAGTAATTGGTAGCCAATGGTATTGGAGTTATGAGTATTC
>KP684775.1tax_d:Eukaryotak:Stramenopilesp:Oomyceteso:Peronosporalesf:Peronosporaceaeg:Bremias:Bremia+cirsii
---------------------------------------------------------------------------------------AATTATGATCACAATATTTGTATGTTGGATGTTGTTTAGAGTTGT-TATGCTTTTTGATGAAAAAATAAATAAAGTTCCA-GCAACTATTGTT--CACGGAGCCGCAATTGAAATTATATGGACTTCCATCCCCGCTTTAATTCTTTTAATTATAGCAATACCTTCTTTTGCTTTATTATACTCAATGGATGA---AATAATTGACCCTATTATTACATTAAAAGTAATTGGTAGCCAATGGTATTGGAGTTATGAGTATTC
>KP684776.1tax_d:Eukaryotak:Stramenopilesp:Oomyceteso:Peronosporalesf:Peronosporaceaeg:Bremias:Bremia+cirsii
---------------------------------------------------------------------------------------AATTATGATCACAATATTTGTATGTTGGATGTTGTTTAGAGTTGT-TATGCTTTTTGATGAAAAAATAAATAAAGTTCCA-GCAACTATTGTT--CACGGAGCCGCAATTGAAATTATATGGACTTCCATCCCCGCTTTAATTCTTTTAATTGTAGCAATACCTTCTTTTGCTTTATTATACTCAATGGATGA---AATAATTGACCCTATTATTACATTAAAAGTAATTGGTAGCCAATGGTATTGGAGTTATGAGTATTC
>KP684777.1tax_d:Eukaryotak:Stramenopilesp:Oomyceteso:Peronosporalesf:Peronosporaceaeg:Bremias:Bremia+cirsii
---------------------------------------------------------------------------------------AATTATGATCACAATATTTGTATGTTGGATGTTGTTTAGAGTTGT-TATGCTTTTTGATGAAAAAATAAATAAAGTTCCA-GCAACTATTGTT--CACGGAGCCGCAATTGAAATTATATGGACTTCCATCCCCGCTTTAATTCTTTTAATTGTAGCAATACCTTCTTTTGCTTTATTATACTCAATGGATGA---AATAATTGACCCTATTATTACATTAAAAGTAATTGGTAGCCAATGGTATTGGAGTTATGAGTATTC
>KP684778.1tax_d:Eukaryotak:Stramenopilesp:Oomyceteso:Peronosporalesf:Peronosporaceaeg:Bremias:Bremia+cirsii
---------------------------------------------------------------------------------------AATTATGATCACAATATTTGTATGTTGGATGTTGTTTAGAGTTGT-TATGCTTTTTGATGAAAAAATAAATAAAGTTCCA-GCAACTATTGTT--CACGGAGCCGCAATTGAAATTATATGGACTTCCATCCCCGCTTTAATTCTTTTAATTGTAGCAATACCTTCTTTTGCTTTATTATACTCAATGGATGA---AATAATTGACCCTATTATTACATTAAAAGTAATTGGTAGCCAATGGTATTGGAGTTATGAGTATTC
>KP684779.1tax_d:Eukaryotak:Stramenopilesp:Oomyceteso:Peronosporalesf:Peronosporaceaeg:Bremias:Bremia+cirsii
---------------------------------------------------------------------------------------AATTATGATCACAATATTTGTATGTTGGATGTTGTTTAGAGTTGT-TATGCTTTTTGATGAAAAAATAAATAAAGTTCCA-GCAACTATTGTT--CACGGAGCCGCAATTGAAATTATATGGACTTCCATCCCCGCTTTAATTCTTTTAATTGTAGCAATACCTTCTTTTGCTTTATTATACTCAATGGATGA---AATAATTGACCCTATTATTACATTAAAAGTAATTGGTAGCCAATGGTATTGGAGTTATGAGTATTC
>KP684780.1tax_d:Eukaryotak:Stramenopilesp:Oomyceteso:Peronosporalesf:Peronosporaceaeg:Bremias:Bremia+cirsii
---------------------------------------------------------------------------------------AATTATGATCACAATATTTGTATGTTGGATGTTGTTTAGAGTTGT-TATGCTTTTTGATGAAAAAATAAATAAAGTTCCA-GCAACTATTGTT--CACGGAGCCGCAATTGAAATTATATGGACTTCCATCCCCGCTTTAATTCTTTTAATTGTAGCAATACCTTCTTTTGCTTTATTATACTCAATGGATGA---AATAATTGACCCTATTATTACATTAAAAGTAATTGGTAGCCAATGGTATTGGAGTTATGAGTATTC
>KP684781.1tax_d:Eukaryotak:Stramenopilesp:Oomyceteso:Peronosporalesf:Peronosporaceaeg:Bremias:Bremia+cirsii
---------------------------------------------------------------------------------------AATTATGATCACAATATTTGTATGTTGGATGTTGTTTAGAGTTGT-TATGCTTTTTGATGAAAAAATAAATAAAGTTCCA-GCAACTATTGTT--CACGGAGCCGCAATTGAAATTATATGGACTTCCATCCCCGCTTTAATTCTTTTAATTGTAGCAATACCTTCTTTTGCTTTATTATACTCAATGGATGA---AATAATTGACCCTATTATTACATTAAAAGTAATTGGTAGCCAATGGTATTGGAGTTATGAGTATTC
>KP684782.1tax_d:Eukaryotak:Stramenopilesp:Oomyceteso:Peronosporalesf:Peronosporaceaeg:Bremias:Bremia+cirsii
---------------------------------------------------------------------------------------AATTATGATCACAATATTTGTATGTTGGATGTTGTTTAGAGTTGT-TATGCTTTTTGATGAAAAAATAAATAAAGTTCCA-GCAACTATTGTT--CACGGAGCCGCAATTGAAATTATATGGACTTCCATCCCCGCTTTAATTCTTTTAATTGTAGCAATACCTTCTTTTGCTTTATTATACTCAATGGATGA---AATAATTGACCCTATTATTACATTAAAAGTAATTGGTAGCCAATGGTATTGGAGTTATGAGTATTC
>KP684783.1tax_d:Eukaryotak:Stramenopilesp:Oomyceteso:Peronosporalesf:Peronosporaceaeg:Bremias:Bremia+cirsii
---------------------------------------------------------------------------------------AATTATGATCACAATATTTGTATGTTGGATGTTGTTTAGAGTTGT-TATGCTTTTTGATGAAAAAATAAATAAAGTTCCA-GCAACTATTGTT--CACGGAGCCGCAATTGAAATTATATGGACTTCCATCCCCGCTTTAATTCTTTTAATTGTAGCAATACCTTCTTTTGCTTTATTATACTCAATGGATGA---AATAATTGACCCTATTATTACATTAAAAGTAATTGGTAGCCAATGGTATTGGAGTTATGAGTATTC
>KP684784.1tax_d:Eukaryotak:Stramenopilesp:Oomyceteso:Peronosporalesf:Peronosporaceaeg:Bremias:Bremia+cirsii
---------------------------------------------------------------------------------------AATTATGATCACAATATTTGTATGTTGGATGTTGTTTAGAGTTGT-TATGCTTTTTGATGAAAAAATAAATAAAGTTCCA-GCAACTATTGTT--CACGGAGCCGCAATTGAAATTATATGGACTTCCATCCCCGCTTTAATTCTTTTAATTGTAGCAATACCTTCTTTTGCTTTATTATACTCAATGGATGA---AATAATTGACCCTATTATTACATTAAAAGTAATTGGTAGCCAATGGTATTGGAGTTATGAGTATTC
>KP684785.1tax_d:Eukaryotak:Stramenopilesp:Oomyceteso:Peronosporalesf:Peronosporaceaeg:Bremias:Bremia+cirsii
---------------------------------------------------------------------------------------AATTATGATCACAATATTTGTATGTTGGATGTTGTTTAGAGTTGT-TATGCTTTTTGATGAAAAAATAAATAAAGTTCCA-GCAACTATTGTT--CACGGAGCCGCAATTGAAATTATATGGACTTCCATCCCCGCTTTAATTCTTTTAATTGTAGCAATACCTTCTTTTGCTTTATTATACTCAATGGATGA---AATAATTGACCCTATTATTACATTAAAAGTAATTGGTAGCCAATGGTATTGGAGTTATGAGTATTC
>KP684786.1tax_d:Eukaryotak:Stramenopilesp:Oomyceteso:Peronosporalesf:Peronosporaceaeg:Bremias:Bremia+cirsii
---------------------------------------------------------------------------------------AATTATGATCACAATATTTGTATGTTGGATGTTGTTTAGAGTTGT-TATGCTTTTTGATGAAAAAATAAATAAAGTTCCA-GCAACTATTGTT--CACGGAGCCGCAATTGAAATTATATGGACTTCCATCCCCGCTTTAATTCTTTTAATTGTAGCAATACCTTCTTTTGCTTTATTATACTCAATGGATGA---AATAATTGACCCTATTATTACATTAAAAGTAATTGGTAGCCAATGGTATTGGAGTTATGAGTATTC
>KP684787.1tax_d:Eukaryotak:Stramenopilesp:Oomyceteso:Peronosporalesf:Peronosporaceaeg:Bremias:Bremia+cirsii
---------------------------------------------------------------------------------------AATTATGATCACAATATTTGTATGTTGGATGTTGTTTAGAGTTGT-TATGCTTTTTGATGAAAAAATAAATAAAGTTCCA-GCAACTATTGTT--CACGGAGCCGCAATTGAAATTATATGGACTTCCATCCCCGCTTTAATTCTTTTAATTGTAGCAATACCTTCTTTTGCTTTATTATACTCAATGGATGA---AATAATTGACCCTATTATTACATTAAAAGTAATTGGTAGCCAATGGTATTGGAGTTATGAGTATTC
>KP684788.1tax_d:Eukaryotak:Stramenopilesp:Oomyceteso:Peronosporalesf:Peronosporaceaeg:Bremias:Bremia+cirsii
---------------------------------------------------------------------------------------AATTATGATCACAATATTTGTATGTTGGATGTTGTTTAGAGTTGT-TATGCTTTTTGATGAAAAAATAAATAAAGTTCCA-GCAACTATTGTT--CACGGAGCCGCAATTGAAATTATATGGACTTCCATCCCCGCTTTAATTCTTTTAATTGTAGCAATACCTTCTTTTGCTTTATTATACTCAATGGATGA---AATAATTGACCCTATTATTACATTAAAAGTAATTGGTAGCCAATGGTATTGGAGTTATGAGTATTC
>KP684789.1tax_d:Eukaryotak:Stramenopilesp:Oomyceteso:Peronosporalesf:Peronosporaceaeg:Bremias:Bremia+cirsii
---------------------------------------------------------------------------------------AATTATGATCACAATATTTGTATGTTGGATGTTGTTTAGAGTTGT-TATGCTTTTTGATGAAAAAATAAATAAAGTTCCA-GCAACTATTGTT--CACGGAGCCGCAATTGAAATTATATGGACTTCCATCCCCGCTTTAATTCTTTTAATTGTAGCAATACCTTCTTTTGCTTTATTATACTCAATGGATGA---AATAATTGACCCTATTATTACATTAAAAGTAATTGGTAGCCAATGGTATTGGAGTTATGAGTATTC
>KP684790.1tax_d:Eukaryotak:Stramenopilesp:Oomyceteso:Peronosporalesf:Peronosporaceaeg:Bremias:Bremia+cirsii
---------------------------------------------------------------------------------------AATTATGATCACAATATTTGTATGTTGGATGTTGTTTAGAGTTGT-TATGCTTTTTGATGAAAAAATAAATAAAGTTCCA-GCAACTATTGTT--CACGGAGCCGCAATTGAAATTATATGGACTTCCATCCCCGCTTTAATTCTTTTAATTGTAGCAATACCTTCTTTTGCTTTATTATACTCAATGGATGA---AATAATTGACCCTATTATTACATTAAAAGTAATTGGTAGCCAATGGTATTGGAGTTATGAGTATTC
>KP684791.1tax_d:Eukaryotak:Stramenopilesp:Oomyceteso:Peronosporalesf:Peronosporaceaeg:Bremias:Bremia+cirsii
---------------------------------------------------------------------------------------AATTATGATCACAATATTTGTATGTTGGATGTTGTTTAGAGTTGT-TATGCTTTTTGATGAAAAAATAAATAAAGTTCCA-GCAACTATTGTT--CACGGAGCCGCAATTGAAATTATATGGACTTCCATCCCCGCTTTAATTCTTTTAATTGTAGCAATACCTTCTTTTGCTTTATTATACTCAATGGATGA---AATAATTGACCCTATTATTACATTAAAAGTAATTGGTAGCCAATGGTATTGGAGTTATGAGTATTC
>KP684792.1tax_d:Eukaryotak:Stramenopilesp:Oomyceteso:Peronosporalesf:Peronosporaceaeg:Bremias:Bremia+cirsii
---------------------------------------------------------------------------------------AATTATGATCACAATATTTGTATGTTGGATGTTGTTTAGAGTTGT-TATGCTTTTTGATGAAAAAATAAATAAAGTTCCA-GCAACTATTGTT--CACGGAGCCGCAATTGAAATTATATGGACTTCCATCCCCGCTTTAATTCTTTTAATTGTAGCAATACCTTCTTTTGCTTTATTATACTCAATGGATGA---AATAATTGACCCTATTATTACATTAAAAGTAATTGGTAGCCAATGGTATTGGAGTTATGAGTATTC
>KP684793.1tax_d:Eukaryotak:Stramenopilesp:Oomyceteso:Peronosporalesf:Peronosporaceaeg:Bremias:Bremia+cirsii
---------------------------------------------------------------------------------------AATTATGATCACAATATTTGTATGTTGGATGTTGTTTAGAGTTGT-TATGCTTTTTGATGAAAAAATAAATAAAGTTCCA-GCAACTATTGTT--CACGGAGCCGCAATTGAAATTATATGGACTTCCATCCCCGCTTTAATTCTTTTAATTGTAGCAATACCTTCTTTTGCTTTATTATACTCAATGGATGA---AATAATTGACCCTATTATTACATTAAAAGTAATTGGTAGCCAATGGTATTGGAGTTATGAGTATTC
>KP684794.1tax_d:Eukaryotak:Stramenopilesp:Oomyceteso:Peronosporalesf:Peronosporaceaeg:Bremias:Bremia+cirsii
---------------------------------------------------------------------------------------AATTATGATCACAATATTTGTATGTTGGATGTTGTTTAGAGTTGT-TATGCTTTTTGATGAAAAAATAAATAAAGTTCCA-GCAACTATTGTT--CACGGAGCCGCAATTGAAATTATATGGACTTCCATCCCCGCTTTAATTCTTTTAATTGTAGCAATACCTTCTTTTGCTTTATTATACTCAATGGATGA---AATAATTGACCCTATTATTACATTAAAAGTAATTGGTAGCCAATGGTATTGGAGTTATGAGTATTC
>KP684795.1tax_d:Eukaryotak:Stramenopilesp:Oomyceteso:Peronosporalesf:Peronosporaceaeg:Bremias:Bremia+cirsii
---------------------------------------------------------------------------------------AATTATGATCACAATATTTGTTTGTTGGATGTTATTTAGAGTTGT-TATGCTTTTTGATGAAAAAATAAACAAAGTTCCA-GCAACTATTGTT--CACGGGGCCACAATTGAAATTATATGGACGTCTATTCCTGCTTTAATTCTTCTAATTGTAGCAATACCTTCTTTTGCTTTATTATACTCAATGGATGA---AATAATTGACCCCATTATTACATTAAAAGTGATTGGTAGCCAATGGTATTGGAGTTATGAGTATTC
>KP684796.1tax_d:Eukaryotak:Stramenopilesp:Oomyceteso:Peronosporalesf:Peronosporaceaeg:Bremias:Bremia+cirsii
---------------------------------------------------------------------------------------AATTATGATCACAATATTTGTTTGTTGGATGTTATTTAGAGTTGT-TATGCTTTTTGATGAAAAAATAAACAAAGTTCCA-GCAACTATTGTT--CACGGGGCCACAATTGAAATTATATGGACGTCTATTCCTGCTTTAATTCTTCTAATTGTAGCAATACCTTCTTTTGCTTTATTATACTCAATGGATGA---AATAATTGACCCCATTATTACATTAAAAGTGATTGGTAGCCAATGGTATTGGAGTTATGAGTATTC
>KP684797.1tax_d:Eukaryotak:Stramenopilesp:Oomyceteso:Peronosporalesf:Peronosporaceaeg:Bremias:Bremia+cirsii
---------------------------------------------------------------------------------------AATTATGATCACAATATTTGTTTGTTGGATGTTATTTAGAGTTGT-TATGCTTTTTGATGAAAAAATAAACAAAGTTCCA-GCAACTATTGTT--CACGGGGCCACAATTGAAATTATATGGACGTCTATTCCTGCTTTAATTCTTCTAATTGTAGCAATACCTTCTTTTGCTTTATTATACTCAATGGATGA---AATAATTGACCCCATTATTACATTAAAAGTGATTGGTAGCCAATGGTATTGGAGTTATGAGTATTC
>AY129183.1tax_d:Eukaryotak:Stramenopilesp:Oomyceteso:Peronosporalesf:Peronosporaceaeg:Phytophthoras:Phytophthora+citricola
---------------------------------------------------------------------------------------AATTATGATTGTTGTATTTGTATGTTGGATGTTATTTAGAGTTGT-TACTCTTTTTGATGAAAAAAAAAATAAAATTCCA-GCAACTGTTGTA--CATGGTGCAACTATTGAAATTATTTGGACTACTATTCCAGCTTTAATTTTATTAACTGTAGCAATACCATCTTTTGCATTATTATATTCAATGGATGA---AGTAATTGATCCTATTATTACTTTAAAAGTAATAGGTAGTCAATGGTACTGGAGTTATGAATATTC
>AY129184.1tax_d:Eukaryotak:Stramenopilesp:Oomyceteso:Peronosporalesf:Peronosporaceaeg:Phytophthoras:Phytophthora+citricola
---------------------------------------------------------------------------------------AATTATGATTGTTGTATTTGTATGTTGGATGTTATTTAGAGTTGT-TACTCTTTTTGATGAAAAAAAAAATAAAATTCCA-GCAACTGTTGTA--CATGGTGCAACTATTGAAATTATTTGGACTACTATTCCAGCTTTAATTTTATTAACTGTAGCAATACCATCTTTTGCATTATTATATTCAATGGATGA---AGTAATTGATCCTATTATTACTTTAAAAGTAATAGGTAGTCAATGGTACTGGAGTTATGAATATTC
>DQ071409.1tax_d:Eukaryotak:Stramenopilesp:Oomyceteso:Peronosporalesf:Peronosporaceaeg:Phytophthoras:Phytophthora+citricola
---------------------------------------------------------------------------------------AATTATGATTGTTATATTTGTATGTTGGATGTTATTTAGAGTTGT-TACTCTTTTTGATGAAAAAAAAAATAAAATTCCA-GCAACTGTTGTA--CATGGTGCAACTATTGAAATTATTTGGACTTCTATTCCAGCTTTAATTTTATTAACTGTAGCAATACCATCTTTTGCATTATTATATTCAATGGATGA---AGTAATTGATCCTATTATTACTTTAAAAGTAATAGGTAGTCAATGGTACTGGAGTTATGAATATTC
>DQ071410.1tax_d:Eukaryotak:Stramenopilesp:Oomyceteso:Peronosporalesf:Peronosporaceaeg:Phytophthoras:Phytophthora+citricola
---------------------------------------------------------------------------------------AATTATGATTGTTATATTTGTATGTTGGATGTTATTTAGAGTTGT-TACTCTTTTTGATGAAAAAAAAAATAAAATTCCA-GCAACTGTTGTA--CATGGTGCAACTATTGAAATTATTTGGACTTCTATTCCAGCTTTAATTTTATTAACTGTAGCAATACCATCTTTTGCATTATTATATTCAATGGATGA---AGTAATTGATCCTATTATTACTTTAAAAGTAATAGGTAGTCAATGGTACTGGAGTTATGAATATTC
>DQ071411.1tax_d:Eukaryotak:Stramenopilesp:Oomyceteso:Peronosporalesf:Peronosporaceaeg:Phytophthoras:Phytophthora+citricola
---------------------------------------------------------------------------------------AATTATGATTGTTGTATTTGTATGTTGGATGTTATTTAGAGTTAT-TACTCTTTTTGATGAAAAAAAAAATAAAATTCCA-GCAACTGTTGTA--CATGGTGCAACTATTGAAATTATTTGGACTTCTATTCCAGCTTTAATTTTATTAACTGTAGCAATTCCATCTTTTGCATTATTATATTCAATGGATGA---AGTAATTGATCCTATTATTACTTTAAAAGTAATAGGTAGTCAATGGTATGGGAGTTATGAATATTC
>GU133514.1tax_d:Eukaryotak:Stramenopilesp:Oomyceteso:Peronosporalesf:Peronosporaceaeg:Phytophthoras:Phytophthora+citricola
---------------------------------------------------------------------------------------AATTATGATTGTTGTATTTGTATGTTGGATGTTATTTAGAGTTAT-TACTCTTTTTGATGAAAAAAAAAATAAAATTCCA-GCAACTGTTGTA--CATGGTGCAACTATTGAAATTATTTGGACTTCTATTCCAGCTTTAATTTTATTAATTGTAGCAGTTCCATCTTTTGCATTATTATATTCAATGGATGA---AGTAATTGATCCTATTATTACTTTAAAAGTAATAGGTAGTCAATGGTATTGGAGTTATGAATATTC
>GU221973.1tax_d:Eukaryotak:Stramenopilesp:Oomyceteso:Peronosporalesf:Peronosporaceaeg:Phytophthoras:Phytophthora+citricola
---------------------------------------------------------------------------------------AATTATGATTGTTGTATTTGTATGTTGGATGTTATTTAGAGTTAT-TACTCTTTTTGATGAAAAAAAAAATAAAATTCCA-GCAACTGTTGTA--CATGGTGCAACTATTGAAATTATTTGGACTTCTATTCCAGCTTTAATTTTATTAACTGTAGCAATTCCATCTTTTGCATTATTATATTCAATGGATGA---AGTAATTGATCCTATTATTACTTTAAAAGTAATAGGTAGTCAATGGTATTGGAGTTATGAATATTC
>GU221974.1tax_d:Eukaryotak:Stramenopilesp:Oomyceteso:Peronosporalesf:Peronosporaceaeg:Phytophthoras:Phytophthora+citricola
---------------------------------------------------------------------------------------AATTATGATTGTTGTATTTGTATGTTGGATGTTATTTAGAGTTGT-TACTCTTTTTGATGAAAAAAAAAATAAAATTCCA-GCAACTGTTGTA--CATGGTGCAACTATTGAAATTATTTGGACTACTATTCCAGCTTTAATTTTATTAACTGTAGCAATACCATCTTTTGCATTATTATATTCAATGGATGA---AGTAATTGATCCTATTATTACTTTAAAAGTAATAGGTAGTCAATGGTACTGGAGTTATGAATATTC
>GU221975.1tax_d:Eukaryotak:Stramenopilesp:Oomyceteso:Peronosporalesf:Peronosporaceaeg:Phytophthoras:Phytophthora+citricola
---------------------------------------------------------------------------------------AATTATGATTGTTGTATTTGTATGTTGGATGTTATTTAGAGTTGT-TACTCTTTTTGATGAAAAAAAAAATAAAATTCCA-GCAACGGTTGTA--CACGGTGCAACTATTGAGATTATTTGGACTTCTATTCCAGCTTTAATTTTATTAACTGTAGCAATACCCTCTTTTGCATTATTATATTCAATGGATGA---AGTAATTGATCCTATTATTACTTTAAAAGTAATAGGTAGTCAATGGTACTGGAGTTATGAATATTC
>GU221976.1tax_d:Eukaryotak:Stramenopilesp:Oomyceteso:Peronosporalesf:Peronosporaceaeg:Phytophthoras:Phytophthora+citricola
---------------------------------------------------------------------------------------AATTATGATTGTTGTATTTGTATGTTGGATGTTATTTAGAGTTAT-TACTCTTTTTGATGAAAAAAAAAATAAAATTCCA-GCAACTGTTGTA--CATGGTGCAACTATTGAAATTATTTGGACTTCTATTCCAGCTTTAATTTTATTAATTGTAGCAGTTCCATCTTTTGCATTATTATATTCAATGGATGA---AGTAATTGATCCTATTATTACTTTAAAAGTAATAGGTAGTCAATGGTATTGGAGTTATGAATATTC
>JQ439419.1tax_d:Eukaryotak:Stramenopilesp:Oomyceteso:Peronosporalesf:Peronosporaceaeg:Phytophthoras:Phytophthora+citricola
---------------------------------------------------------------------------------------AATTATGATTGTTGTATTTGTATGTTGGATGTTATTTAGAGTTAT-TACTCTTTTTGATGAAAAAAAAAATAAAATTCCA-GCAACTGTTGTA--CATGGTGCAACTATTGAAATTATTTGGACTTCTATTCCAGCTTTAATTTTATTAACTGTAGCAATTCCATCTTTTGCATTATTATATTCAATGGATGA---AGTAATTGATCCTATTATTACTTTAAAAGTAATAGGTAGTCAATGGTATTGGAGTTATGAATATTC
>AB690679.1tax_d:Eukaryotak:Stramenopilesp:Oomyceteso:Peronosporalesf:Pythiaceaeg:Phytopythiums:Phytopythium+citrinum
---------------------------------------------------------------------------------------AGTTATTATAACAGTTTTTGTTTGTTGGATGTTATTTAGAGTTAT-TTATCCTTTTGATGAAAAAAAAAATAAAAATCCT-TCTACTGTTATA--CATGGTGCTACTATTGAAATTATTTGGACTACTATTCCAGCTTTAATTTTATTAACAGTTGCTATTCCATCTTTTGCTTTATTATATTCAATGGATGA---AGTTATTGACCCTATTATTACTGTTAAAGTTATAGGTAGTCAATGGTATTGGAGTTATGAATATTC
>GU133513.1tax_d:Eukaryotak:Stramenopilesp:Oomyceteso:Peronosporalesf:Peronosporaceaeg:Phytophthoras:Phytophthora+citrophthora
---------------------------------------------------------------------------------------AATTATGATTGTTGTATTTGTATGTTGGATGTTATTTAGAGTTAT-TACTCTTTTTGATGAAAAAAAAAATAAAATTCCA-GCAACTGTTGTA--CACGGTGCTACTATTGAAATTATTTGGACTTCTATTCCAGCTTTAATTTTATTAACTGTAGCTGTTCCATCTTTTGCATTATTATATTCAATGGATGA---AGTAATAGATCCTATTATCACTTTAAAAGTGATAGGTAGTCAATGGTATTGGAGCTATGAATATTC
>GU221977.1tax_d:Eukaryotak:Stramenopilesp:Oomyceteso:Peronosporalesf:Peronosporaceaeg:Phytophthoras:Phytophthora+citrophthora
---------------------------------------------------------------------------------------AATTACCATTACTGTATTTGTTTGTTGGATGTTATTTAGAGTTAT-TACTCTTTTTGATGAAAAAAAAAATAAAATTCCA-TCAACTGTTGTA--CATGGTGCTACTATTGAAATTATTTGGACTTCAATTCCAGCTTTAATTTTATTAACTGTTGCAATTCCATCTTTTGCTTTATTATATTCAATGGATGA---AGTAATTGATCCAATTATTACTTTAAAAGTAATTGGTAGTCAATGGTATTGGAGTTATGAATATTC
>GU221978.1tax_d:Eukaryotak:Stramenopilesp:Oomyceteso:Peronosporalesf:Peronosporaceaeg:Phytophthoras:Phytophthora+citrophthora
---------------------------------------------------------------------------------------AATTATGATTGTTGTATTTGTATGTTGGATGTTATTTAGAGTTAT-TACTCTTTTTGATGAAAAAAAAAATAAAATTCCA-GCAACTGTTGTA--CACGGTGCTACTATTGAAATTATTTGGACTTCTATTCCAGCTTTAATTTTATTAACTGTAGCTGTTCCATCTTTTGCATTATTATATTCAATGGATGA---AGTAATAGATCCTATTATCACTTTAAAAGTGATAGGTAGTCAATGGTATTGGAGCTATGAATATTC
>GU221979.1tax_d:Eukaryotak:Stramenopilesp:Oomyceteso:Peronosporalesf:Peronosporaceaeg:Phytophthoras:Phytophthora+citrophthora
---------------------------------------------------------------------------------------AATTATGATTGTTGTATTTGTATGTTGGATGTTATTTAGAGTTAT-TACTCTTTTTGATGAAAAAAAAAATAAAATTCCA-GCAACTGTTGTA--CACGGTGCTACTATTGAAATTATTTGGACTTCTATTCCAGCTTTAATTTTATTAACTGTAGCTGTTCCATCTTTTGCATTATTATATTCAATGGATGA---AGTAATAGATCCTATTATCACTTTAAAAGTGATAGGTAGTCAATGGTATTGGAGCTATGAATATTC
>GU221980.1tax_d:Eukaryotak:Stramenopilesp:Oomyceteso:Peronosporalesf:Peronosporaceaeg:Phytophthoras:Phytophthora+citrophthora
---------------------------------------------------------------------------------------AATTATGATTGTTGTATTTGTATGTTGGATGTTATTTAGAGTTAT-TACTCTTTTTGATGAAAAAAAAAATAAAATTCCA-GCAACTGTTGTA--CATGGTGCAACTATTGAAATTATTTGGACTTCTATTCCAGCTTTAATTTTATTAACAGTAGCTGTTCCATCTTTTGCGTTATTATATTCAATGGATGA---AGTAATAGATCCTATTATTACTTTAAAAGTAATAGGAAGTCAATGGTATTGGAGTTATGAATATTC
>GU318300.1tax_d:Eukaryotak:Stramenopilesp:Oomyceteso:Peronosporalesf:Peronosporaceaeg:Phytophthoras:Phytophthora+citrophthora
---------------------------------------------------------------------------------------AATTATGATTGTTGTATTTGTATGTTGGATGTTATTTAGAGTTAT-TACTCTTTTTGATGAAAAAAAAAATAAAATTCCA-GCAACTGTTGTA--CATGGTGCTACTATTGAAATTATTTGGACTTCTATTCCAGCTTTAATTTTATTAACTGTAGCAATTCCATCTTTTGCATTATTATATTCAATGGATGA---AGTAATAGATCCTATTATTACTTTAAAAGTAATCGGTAGTCAATGGTATTGGAGCTATGAATATTC
>JN618572.1tax_d:Eukaryotak:Stramenopilesp:Oomyceteso:Peronosporalesf:Peronosporaceaeg:Phytophthoras:Phytophthora+citrophthora
---------------------------------------------------------------------------------------AATTATGATTGTTGTATTTGTATGTTGGATGTTATTTAGAGTTAT-TACTCTTTTTGATGAAAAAAAAAATAAAATTCCA-GCAACTGTTGTA--CACGGTGCTACTATTGAAATTATTTGGACTTCTATTCCAGCTTTAATTTTATTAACTGTAGCTGTTCCATCTTTTGCATTATTATATTCAATGGATGA---AGTAATAGATCCTATTATCACTTTAAAAGTGATAGGTAGTCAATGGTATTGGAGCTATGAATATTC
>JN618573.1tax_d:Eukaryotak:Stramenopilesp:Oomyceteso:Peronosporalesf:Peronosporaceaeg:Phytophthoras:Phytophthora+citrophthora
---------------------------------------------------------------------------------------AATTATGATTGTTGTATTTGTATGTTGGATGTTATTTAGAGTTAT-TACTCTTTTTGATGAAAAAAAAAATAAAATTCCA-GCAACTGTTGTA--CACGGTGCTACTATTGAAATTATTTGGACTTCTATTCCAGCTTTAATTTTATTAACTGTAGCTGTTCCATCTTTTGCATTATTATATTCAATGGATGA---AGTAATAGATCCTATTATCACTTTAAAAGTGATAGGTAGTCAATGGTATTGGAGCTATGAATATTC
>JN618574.1tax_d:Eukaryotak:Stramenopilesp:Oomyceteso:Peronosporalesf:Peronosporaceaeg:Phytophthoras:Phytophthora+citrophthora
---------------------------------------------------------------------------------------AATTATGATTGTTGTATTTGTATGTTGGATGTTATTTAGAGTTAT-TACTCTTTTTGATGAAAAAAAAAATAAAATTCCA-GCAACTGTTGTA--CACGGTGCTACTATTGAAATTATTTGGACTTCTATTCCAGCTTTAATTTTATTAACTGTAGCTGTTCCATCTTTTGCATTATTATATTCAATGGATGA---AGTAATAGATCCTATTATCACTTTAAAAGTGATAGGTAGTCAATGGTATTGGAGCTATGAATATTC
>JN618575.1tax_d:Eukaryotak:Stramenopilesp:Oomyceteso:Peronosporalesf:Peronosporaceaeg:Phytophthoras:Phytophthora+citrophthora
---------------------------------------------------------------------------------------AATTATGATTGTTGTATTTGTATGTTGGATGTTATTTAGAGTTAT-TACTCTTTTTGATGAAAAAAAAAATAAAATTCCA-GCAACTGTTGTA--CACGGTGCTACTATTGAAATTATTTGGACTTCTATTCCAGCTTTAATTTTATTAACTGTAGCTGTTCCATCTTTTGCATTATTATATTCAATGGATGA---AGTAATAGATCCTATTATCACTTTAAAAGTGATAGGTAGTCAATGGTATTGGAGCTATGAATATTC
>JN618576.1tax_d:Eukaryotak:Stramenopilesp:Oomyceteso:Peronosporalesf:Peronosporaceaeg:Phytophthoras:Phytophthora+citrophthora
---------------------------------------------------------------------------------------AATTATGATTGTTGTATTTGTATGTTGGATGTTATTTAGAGTTAT-TACTCTTTTTGATGAAAAAAAAAATAAAATTCCA-GCAACTGTTGTA--CACGGTGCTACTATTGAAATTATTTGGACTTCTATTCCAGCTTTAATTTTATTAACTGTAGCTGTTCCATCTTTTGCATTATTATATTCAATGGATGA---AGTAATAGATCCTATTATCACTTTAAAAGTGATAGGTAGTCAATGGTATTGGAGCTATGAATATTC
>JN618577.1tax_d:Eukaryotak:Stramenopilesp:Oomyceteso:Peronosporalesf:Peronosporaceaeg:Phytophthoras:Phytophthora+citrophthora
---------------------------------------------------------------------------------------AATTATGATTGTTGTATTTGTATGTTGGATGTTATTTAGAGTTAT-TACTCTTTTTGATGAAAAAAAAAATAAAATTCCA-GCAACTGTTGTA--CACGGTGCTACTATTGAAATTATTTGGACTTCTATTCCAGCTTTAATTTTATTAACTGTAGCTGTTCCATCTTTTGCATTATTATATTCAATGGATGA---AGTAATAGATCCTATTATCACTTTAAAAGTGATAGGTAGTCAATGGTATTGGAGCTATGAATATTC
>JN618578.1tax_d:Eukaryotak:Stramenopilesp:Oomyceteso:Peronosporalesf:Peronosporaceaeg:Phytophthoras:Phytophthora+citrophthora
---------------------------------------------------------------------------------------AATTATGATTGTTGTATTTGTATGTTGGATGTTATTTAGAGTTAT-TACTCTTTTTGATGAAAAAAAAAATAAAATTCCA-GCAACTGTTGTA--CACGGTGCTACTATTGAAATTATTTGGACTTCTATTCCAGCTTTAATTTTATTAACTGTAGCTGTTCCATCTTTTGCATTATTATATTCAATGGATGA---AGTAATAGATCCTATTATCACTTTAAAAGTGATAGGTAGTCAATGGTATTGGAGCTATGAATATTC
>JN618579.1tax_d:Eukaryotak:Stramenopilesp:Oomyceteso:Peronosporalesf:Peronosporaceaeg:Phytophthoras:Phytophthora+citrophthora
---------------------------------------------------------------------------------------AATTATGATTGTTGTATTTGTATGTTGGATGTTATTTAGAGTTAT-TACTCTTTTTGATGAAAAAAAAAATAAAATTCCA-GCAACTGTTGTA--CACGGTGCTACTATTGAAATTATTTGGACTTCTATTCCAGCTTTAATTTTATTAACTGTAGCTGTTCCATCTTTTGCATTATTATATTCAATGGATGA---AGTAATAGATCCTATTATCACTTTAAAAGTGATAGGTAGTCAATGGTATTGGAGCTATGAATATTC
>JN618580.1tax_d:Eukaryotak:Stramenopilesp:Oomyceteso:Peronosporalesf:Peronosporaceaeg:Phytophthoras:Phytophthora+citrophthora
---------------------------------------------------------------------------------------AATTATGATTGTTGTATTTGTATGTTGGATGTTATTTAGAGTTAT-TACTCTTTTTGATGAAAAAAAAAATAAAATTCCA-GCAACTGTTGTA--CACGGTGCTACTATTGAAATTATTTGGACTTCTATTCCAGCTTTAATTTTATTAACTGTAGCTGTTCCATCTTTTGCATTATTATATTCAATGGATGA---AGTAATAGATCCTATTATCACTTTAAAAGTGATAGGTAGTCAATGGTATTGGAGCTATGAATATTC
>JN618583.1tax_d:Eukaryotak:Stramenopilesp:Oomyceteso:Peronosporalesf:Peronosporaceaeg:Phytophthoras:Phytophthora+citrophthora
---------------------------------------------------------------------------------------AATTATGATTGTTGTATTTGTATGTTGGATGTTATTTAGAGTTAT-TACTCTTTTTGATGAAAAAAAAAATAAAATTCCA-GCAACTGTTGTA--CACGGTGCTACTATTGAAATTATTTGGACTTCTATTCCAGCTTTAATTTTATTAACTGTAGCTGTTCCATCTTTTGCATTATTATATTCAATGGATGA---AGTAATAGATCCTATTATCACTTTAAAAGTGATAGGTAGTCAATGGTATTGGAGCTATGAATATTC
>JN618584.1tax_d:Eukaryotak:Stramenopilesp:Oomyceteso:Peronosporalesf:Peronosporaceaeg:Phytophthoras:Phytophthora+citrophthora
---------------------------------------------------------------------------------------AATTATGATTGTTGTATTTGTATGTTGGATGTTATTTAGAGTTAT-TACTCTTTTTGATGAAAAAAAAAATAAAATTCCA-GCAACTGTTGTA--CACGGTGCTACTATTGAAATTATTTGGACTTCTATTCCAGCTTTAATTTTATTAACTGTAGCTGTTCCATCTTTTGCATTATTATATTCAATGGATGA---AGTAATAGATCCTATTATCACTTTAAAAGTGATAGGTAGTCAATGGTATTGGAGCTATGAATATTC
>JN618585.1tax_d:Eukaryotak:Stramenopilesp:Oomyceteso:Peronosporalesf:Peronosporaceaeg:Phytophthoras:Phytophthora+citrophthora
---------------------------------------------------------------------------------------AATTATGATTGTTGTATTTGTATGTTGGATGTTATTTAGAGTTAT-TACTCTTTTTGATGAAAAAAAAAATAAAATTCCA-GCAACTGTTGTA--CACGGTGCTACTATTGAAATTATTTGGACTTCTATTCCAGCTTTAATTTTATTAACTGTAGCTGTTCCATCTTTTGCATTATTATATTCAATGGATGA---AGTAATAGATCCTATTATCACTTTAAAAGTGATAGGTAGTCAATGGTATTGGAGCTATGAATATTC
>JN618587.1tax_d:Eukaryotak:Stramenopilesp:Oomyceteso:Peronosporalesf:Peronosporaceaeg:Phytophthoras:Phytophthora+citrophthora
---------------------------------------------------------------------------------------AATTATGATTGTTGTATTTGTATGTTGGATGTTATTTAGAGTTAT-TACTCTTTTTGATGAAAAAAAAAATAAAATTCCA-GCAACTGTTGTA--CACGGTGCTACTATTGAAATTATTTGGACTTCTATTCCAGCTTTAATTTTATTAACTGTAGCTGTTCCATCTTTTGCATTATTATATTCAATGGATGA---AGTAATAGATCCTATTATCACTTTAAAAGTGATAGGTAGTCAATGGTATTGGAGCTATGAATATTC
>JN618590.1tax_d:Eukaryotak:Stramenopilesp:Oomyceteso:Peronosporalesf:Peronosporaceaeg:Phytophthoras:Phytophthora+citrophthora
---------------------------------------------------------------------------------------AATTATGATTGTTGTATTTGTATGTTGGATGTTATTTAGAGTTAT-TACTCTTTTTGATGAAAAAAAAAATAAAATTCCA-GCAACTGTTGTA--CACGGTGCTACTATTGAAATTATTTGGACTTCTATTCCAGCTTTAATTTTATTAACTGTAGCTGTTCCATCTTTTGCATTATTATATTCAATGGATGA---AGTAATAGATCCTATTATCACTTTAAAAGTGATAGGTAGTCAATGGTATTGGAGCTATGAATATTC
>JN618593.1tax_d:Eukaryotak:Stramenopilesp:Oomyceteso:Peronosporalesf:Peronosporaceaeg:Phytophthoras:Phytophthora+citrophthora
---------------------------------------------------------------------------------------AATTATGATTGTTGTATTTGTATGTTGGATGTTATTTAGAGTTAT-TACTCTTTTTGATGAAAAAAAAAATAAAATTCCA-GCAACTGTTGTA--CACGGTGCTACTATTGAAATTATTTGGACTTCTATTCCAGCTTTAATTTTATTAACTGTAGCTGTTCCATCTTTTGCATTATTATATTCAATGGATGA---AGTAATAGATCCTATTATCACTTTAAAAGTGATAGGTAGTCAATGGTATTGGAGCTATGAATATTC
>JN618595.1tax_d:Eukaryotak:Stramenopilesp:Oomyceteso:Peronosporalesf:Peronosporaceaeg:Phytophthoras:Phytophthora+citrophthora
---------------------------------------------------------------------------------------AATTATGATTGTTGTATTTGTATGTTGGATGTTATTTAGAGTTAT-TACTCTTTTTGATGAAAAAAAAAATAAAATTCCA-GCAACTGTTGTA--CACGGTGCTACTATTGAAATTATTTGGACTTCTATTCCAGCTTTAATTTTATTAACTGTAGCTGTTCCATCTTTTGCATTATTATATTCAATGGATGA---AGTAATAGATCCTATTATCACTTTAAAAGTGATAGGTAGTCAATGGTATTGGAGCTATGAATATTC
>JN618598.1tax_d:Eukaryotak:Stramenopilesp:Oomyceteso:Peronosporalesf:Peronosporaceaeg:Phytophthoras:Phytophthora+citrophthora
---------------------------------------------------------------------------------------AATTATGATTGTTGTATTTGTATGTTGGATGTTATTTAGAGTTAT-TACTCTTTTTGATGAAAAAAAAAATAAAATTCCA-GCAACTGTTGTA--CACGGTGCTACTATTGAAATTATTTGGACTTCTATTCCAGCTTTAATTTTATTAACTGTAGCTGTTCCATCTTTTGCATTATTATATTCAATGGATGA---AGTAATAGATCCTATTATCACTTTAAAAGTGATAGGTAGTCAATGGTATTGGAGCTATGAATATTC
>JN618599.1tax_d:Eukaryotak:Stramenopilesp:Oomyceteso:Peronosporalesf:Peronosporaceaeg:Phytophthoras:Phytophthora+citrophthora
---------------------------------------------------------------------------------------AATTATGATTGTTGTATTTGTATGTTGGATGTTATTTAGAGTTAT-TACTCTTTTTGATGAAAAAAAAAATAAAATTCCA-GCAACTGTTGTA--CATGGTGCAACTATTGAAATTATTTGGACTTCTATTCCAGCTTTAATTTTATTAACAGTAGCTGTTCCATCTTTTGCATTATTATATTCAATGGACGA---AGTAATAGATCCTATTATTACTTTAAAAGTAATAGGTAGTCAATGGTATTGGAGTTATGAATATTC
>JN618600.1tax_d:Eukaryotak:Stramenopilesp:Oomyceteso:Peronosporalesf:Peronosporaceaeg:Phytophthoras:Phytophthora+citrophthora
---------------------------------------------------------------------------------------AATTATGATTGTTGTATTTGTATGTTGGATGTTATTTAGAGTTAT-TACTCTTTTTGATGAAAAAAAAAATAAAATTCCA-GCAACTGTTGTA--CATGGTGCAACTATTGAAATTATTTGGACTTCTATTCCAGCTTTAATTTTATTAACAGTAGCTGTTCCATCTTTTGCGTTATTATATTCAATGGATGA---AGTAATAGATCCTATTATTACTTTAAAAGTAATAGGAAGTCAATGGTATTGGAGTTATGAATATTC
>JN618601.1tax_d:Eukaryotak:Stramenopilesp:Oomyceteso:Peronosporalesf:Peronosporaceaeg:Phytophthoras:Phytophthora+citrophthora
---------------------------------------------------------------------------------------AATTATGATTGTTGTATTTGTATGTTGGATGTTATTTAGAGTTAT-TACTCTTTTTGATGAAAAAAAAAATAAAATTCCA-GCAACTGTTGTA--CATGGTGCAACTATTGAAATTATTTGGACTTCTATTCCAGCTTTAATTTTATTAACAGTAGCTGTTCCATCTTTTGCGTTATTATATTCAATGGATGA---AGTAATAGATCCTATTATTACTTTAAAAGTAATAGGAAGTCAATGGTATTGGAGTTATGAATATTC
>JN618602.1tax_d:Eukaryotak:Stramenopilesp:Oomyceteso:Peronosporalesf:Peronosporaceaeg:Phytophthoras:Phytophthora+citrophthora
---------------------------------------------------------------------------------------AATTATGATTGTTGTATTTGTATGTTGGATGTTATTTAGAGTTAT-TACTCTTTTTGATGAAAAAAAAAATAAAATTCCA-GCAACTGTTGTA--CACGGTGCTACTATTGAAATTATTTGGACTTCTATTCCAGCTTTAATTTTATTAACTGTAGCTGTTCCATCTTTTGCATTATTATATTCAATGGATGA---AGTAATAGATCCTATTATCACTTTAAAAGTGATAGGTAGTCAATGGTATTGGAGCTATGAATATTC
>JN618603.1tax_d:Eukaryotak:Stramenopilesp:Oomyceteso:Peronosporalesf:Peronosporaceaeg:Phytophthoras:Phytophthora+citrophthora
---------------------------------------------------------------------------------------AATTATGATTGTTGTATTTGTATGTTGGATGTTATTTAGAGTTAT-TACTCTTTTTGATGAAAAAAAAAATAAAATTCCA-GCAACTGTTGTA--CACGGTGCTACTATTGAAATTATTTGGACTTCTATTCCAGCTTTAATTTTATTAACTGTAGCTGTTCCATCTTTTGCATTATTATATTCAATGGATGA---AGTAATAGATCCTATTATCACTTTAAAAGTGATAGGTAGTCAATGGTATTGGAGCTATGAATATTC
>JN618606.1tax_d:Eukaryotak:Stramenopilesp:Oomyceteso:Peronosporalesf:Peronosporaceaeg:Phytophthoras:Phytophthora+citrophthora
---------------------------------------------------------------------------------------AATATTAATTGTTGTGTTTGTATGTTGGATGTTATTTAGAGTTAT-TACTCTTTTTGATGAAAAAAAAAATAAAATCCCA-GCAACTGTTGTT--CATGGTGCTACTATTGAAATTATTTGGACTTCTATTCCAGCTTTAATTTTATTAACCGTTGCAATTCCATCATTTGCTTTATTATATTCAATGGATGA---AGTAATTGATCCAATTATTACTTTAAAAGTAATTGGTAGTCAATGGTATTGGAGTTATGAATATTC
>JN618607.1tax_d:Eukaryotak:Stramenopilesp:Oomyceteso:Peronosporalesf:Peronosporaceaeg:Phytophthoras:Phytophthora+citrophthora
---------------------------------------------------------------------------------------AATTATGATTGTTGTATTTGTATGTTGGATGTTATTTAGAGTTAT-TACTCTTTTTGATGAAAAAAAAAATAAAATTCCA-GCAACTGTTGTA--CACGGTGCTACTATTGAAATTATTTGGACTTCTATTCCAGCTTTAATTTTATTAACTGTAGCTGTTCCATCTTTTGCATTATTATATTCAATGGATGA---AGTAATAGATCCTATTATCACTTTAAAAGTGATAGGTAGTCAATGGTATTGGAGCTATGAATATTC
>JN618621.1tax_d:Eukaryotak:Stramenopilesp:Oomyceteso:Peronosporalesf:Peronosporaceaeg:Phytophthoras:Phytophthora+infestans
---------------------------------------------------------------------------------------AATTATGATTACTGTGTTTGTTTGTTGGATGTTATTTAGAGTTAT-TACTCTTTTTGATGAAAAAAAAAATAAAATACCA-TCAACTGTTGTA--CATGGAGCTACTATAGAAATTATTTGGACTTCAATTCCAGCTTTAATTTTATTAATAGTTGCAGTTCCTTCTTTCGCGTTATTATATTCAATGGATGA---AGTAATTGACCCAATTATTACTTTAAAAGTAATTGGTAGTCAATGGTATTGGAGTTATGAATATTC
>JN865173.1tax_d:Eukaryotak:Stramenopilesp:Oomyceteso:Peronosporalesf:Peronosporaceaeg:Phytophthoras:Phytophthora+citrophthora
---------------------------------------------------------------------------------------AATTATGATTGTTGTATTTGTATGTTGGATGTTATTTAGAGTTAT-TACTCTTTTTGATGAAAAAAAAAATAAAATTCCA-GCAACTGTTGTA--CATGGTGCTACTATTGAAATTATTTGGACTTCTATTCCAGCTTTAATTTTATTAACCGTAGCAATCCCATCTTTTGCATTATTATATTCAATGGATGA---AGTAATAGATCCTATTATTACTTTAAAAGTGATAGGTAGTCAATGGTATTGGAGCTATGAATATTC
>GU221981.1tax_d:Eukaryotak:Stramenopilesp:Oomyceteso:Peronosporalesf:Peronosporaceaeg:Phytophthoras:Phytophthora+clandestina
---------------------------------------------------------------------------------------AATTATGATTACTGTATTCGTTTGTTGGATGTTATTTAGAGTTAT-TACTCTTTTTGAAAAAAAAAAAAATAAGATCCCT-TCAACTATTGTA--CATGGTGCTACTATTGAAATTATTTGGACTTCTATACCAGCTTTAATTTTATTAACAGTTGCAGTTCCTTCTTTTGCATTACTATACTCTATGGATGA---AATAATTGATCCAATTATAACTTTAAAAGTAATAGGTAGTCAATGGTATTGGAGTTATGAATATTC
>GU221982.1tax_d:Eukaryotak:Stramenopilesp:Oomyceteso:Peronosporalesf:Peronosporaceaeg:Phytophthoras:Phytophthora+clandestina
---------------------------------------------------------------------------------------AATTATGATTACTGTATTTGTTTGTTGGATGTTATTTAGAGTTAT-TACTCTTTTTGAAAAAAAAAAAAATAAGATCCCT-TCAACTATTGTA--CATGGTGCTACTATTGAAATTATTTGGACTTCTATACCAGCTTTAATTTTATTAACAGTTGCAGTTCCTTCTTTTGCATTACTATACTCTATGGATGA---AATAATTGATCCAATTATAACTTTAAAAGTAATAGGTAGTCAATGGTATTGGAGTTATGAATATTC
>AF086688.1tax_d:Eukaryotak:Stramenopilesp:Oomyceteso:Saprolegnialesf:Saprolegniaceaeg:Thraustothecas:Thraustotheca+clavata
---------------------------------------------------------------------------------------AGTATTAATTGTAATATTTGTTAGTTGGATTTTAGCTAGATGTAT-TTTTTTTTTTAACGAAAACACCAATAAAAAAGCT-GAAACTTTTGTA--CATGGTACCGTTTTAGAAATTGTATGGACAATAACTCCTGCTCTTATTTTAATTATTATAGCTATTCCTTCATTTTCTTTATTATATGCGATGGACGA---GGTGATTGATCCTGTTTTAACCGTAAAAGTTATTGGAAGTCAGTGGTATTGGAGTTATGAATATTC
>KF226725.1tax_d:Eukaryotak:Stramenopilesp:Oomyceteso:Saprolegnialesf:Saprolegniaceaeg:Thraustothecas:Thraustotheca+clavata
---------------------------------------------------------------------------------------AGTATTAATTGTAATATTTGTTAGTTGGATTTTAGCTAGATGTAT-TTTTTTTTTTAACGAAAACACCAATAAAAAAGCT-GAAACTTTTGTA--CATGGTACCGTTTTAGAAATTGTATGGACAATAACTCCTGCTCTTATTTTAATTATTATAGCTATTCCTTCATTTTCTTTATTATATGCGATGGACGA---GGTGATTGATCCTGTTTTAACCGTAAAAGTTATTGGAAGTCAGTGGTATTGGAGTTATGAATATTC
>AY129185.1tax_d:Eukaryotak:Stramenopilesp:Oomyceteso:Peronosporalesf:Peronosporaceaeg:Phytophthoras:Phytophthora+colocasiae
---------------------------------------------------------------------------------------AATTATGATTGTTGTATTTGTATGTTGGATGTTATTTAGAGTTAT-TACTCTTTTTGATGAAAAAAAAAATAAAATTCCA-GCAACTGTTGTA--CATGGTGCTACTATTGAAATTATTTGGACTTCTATTCCGGCTTTAATTTTATTAACCGTAGCAATTCCATCTTTTGCCTTATTATATTCAATGGATGA---AGTAATAGATCCTATTATTACTTTAAAAGTGATCGGTAGTCAATGGTATTGGAGCTATGAATATTC
>AY129186.1tax_d:Eukaryotak:Stramenopilesp:Oomyceteso:Peronosporalesf:Peronosporaceaeg:Phytophthoras:Phytophthora+colocasiae
---------------------------------------------------------------------------------------AATTATGATTGTTGTATTTGTATGTTGGATGTTATTTAGAGTTAT-TACTCTTTTTGATGAAAAAAAAAATAAAATTCCA-GCAACTGTTGTA--CATGGTGCTACTATTGAAATTATTTGGACTTCTATTCCGGCTTTAATTTTATTAACCGTAGCAATTCCATCTTTTGCCTTATTATATTCAATGGATGA---AGTAATAGATCCTATTATTACTTTAAAAGTGATCGGTAGTCAATGGTATTGGAGCTATGAATATTC
>AY129187.1tax_d:Eukaryotak:Stramenopilesp:Oomyceteso:Peronosporalesf:Peronosporaceaeg:Phytophthoras:Phytophthora+colocasiae
---------------------------------------------------------------------------------------AATTATGATTGTTGTATTTGTATGTTGGATGTTATTTAGAGTTAT-TACTCTTTTTGATGAAAAAAAAAATAAAATTCCA-GCAACTGTTGTA--CATGGTGCTACTATTGAAATTATTTGGACTTCTATTCCGGCTTTAATTTTATTAACCGTAGCAATTCCATCTTTTGCCTTATTATATTCAATGGATGA---AGTAATAGATCCTATTATTACTTTAAAAGTGATCGGTAGTCAATGGTATTGGAGCTATGAATATTC
>GU221983.1tax_d:Eukaryotak:Stramenopilesp:Oomyceteso:Peronosporalesf:Peronosporaceaeg:Phytophthoras:Phytophthora+colocasiae
---------------------------------------------------------------------------------------AATTATGATTGTTGTATTTGTATGTTGGATGTTATTTAGAGTTAT-TACTCTTTTTGATGAAAAAAAAAATAAAATTCCA-GCAACTGTTGTA--CATGGTGCTACTATTGAAATTATTTGGACTTCTATTCCGGCTTTAATTTTATTAACCGTAGCAATTCCATCTTTTGCCTTATTATATTCAATGGATGA---AGTAATAGATCCTATTATTACTTTAAAAGTGATCGGTAGTCAATGGTATTGGAGCTATGAATATTC
>GU221984.1tax_d:Eukaryotak:Stramenopilesp:Oomyceteso:Peronosporalesf:Peronosporaceaeg:Phytophthoras:Phytophthora+colocasiae
---------------------------------------------------------------------------------------AATTATGATTGTTGTATTTGTATGTTGGATGTTATTTAGAGTTAT-TACTCTTTTTGATGAAAAAAAAAATAAAATTCCA-GCAACTGTTGTA--CATGGTGCTACTATTGAAATTATTTGGACTTCTATTCCGGCTTTAATTTTATTAACCGTAGCAATTCCATCTTTTGCCTTATTATATTCAATGGATGA---AGTAATAGATCCTATTATTACTTTAAAAGTGATCGGTAGTCAATGGTATTGGAGCTATGAATATTC
>GU221985.1tax_d:Eukaryotak:Stramenopilesp:Oomyceteso:Peronosporalesf:Peronosporaceaeg:Phytophthoras:Phytophthora+colocasiae
---------------------------------------------------------------------------------------AATTATGATTGTTGTATTTGTATGTTGGATGTTATTTAGAGTTAT-TACTCTTTTTGATGAAAAAAAAAATAAAATTCCA-GCAACTGTTGTA--CATGGTGCTACTATTGAAATTATTTGGACTTCTATTCCGGCTTTAATTTTATTAACCGTAGCAATTCCATCTTTTGCCTTATTATATTCAATGGATGA---AGTAATAGATCCTATTATTACTTTAAAAGTGATCGGTAGTCAATGGTATTGGAGCTATGAATATTC
>JF771410.1tax_d:Eukaryotak:Stramenopilesp:Oomyceteso:Peronosporalesf:Peronosporaceaeg:Phytophthoras:Phytophthora+colocasiae
---------------------------------------------------------------------------------------AATTATGATTGTTGTATTTGTATGTTGGATGTTATTTAGAGTTAT-TACTCTTTTTGATGAAAAAAAAAATAAAATTCCA-GCAACTGTTGTA--CATGGTGCTACTATTGAAATTATTTGGACTTTTATTCCGGCTTTAATTTTATTAACCGTAGCAATTCCATCTTTTGCCTTATTATATTCAATGGATGA---AGTAATAGATCCTATTATTACTTTAAAAGTGATCGGTAGTCAATGGTATTGGAGCTATGAATATTC
>JN618616.1tax_d:Eukaryotak:Stramenopilesp:Oomyceteso:Peronosporalesf:Peronosporaceaeg:Phytophthoras:Phytophthora+colocasiae
---------------------------------------------------------------------------------------AATTATGATTGTTGTATTTGTATGTTGGATGTTATTTAGAGTTAT-TACTCTTTTTGATGAAAAAAAAAATAAAATTCCA-GCAACTGTTGTA--CATGGTGCTACTATTGAAATTATTTGGACTTTTATTCCGGCTTTAATTTTATTAACCGTAGCAATTCCATCTTTTGCCTTATTATATTCAATGGATGA---AGTAATAGATCCTATTATTACTTTAAAAGTGATCGGTAGTCAATGGTATTGGAGCTATGAATATTC
>JN618619.1tax_d:Eukaryotak:Stramenopilesp:Oomyceteso:Peronosporalesf:Peronosporaceaeg:Phytophthoras:Phytophthora+colocasiae
---------------------------------------------------------------------------------------AATTATGATTGTTGTATTTGTATGTTGGATGTTATTTAGAGTTAT-TACTCTTTTTGATGAAAAAAAAAATAAAATTCCA-GCAACTGTTGTA--CATGGTGCTACTATTGAAATTATTTGGACTTTTATTCCGGCTTTAATTTTATTAACCGTAGCAATTCCATCTTTTGCCTTATTATATTCAATGGATGA---AGTAATAGATCCTATTATTACTTTAAAAGTGATCGGTAGTCAATGGTATTGGAGCTATGAATATTC
>JN618657.1tax_d:Eukaryotak:Stramenopilesp:Oomyceteso:Peronosporalesf:Peronosporaceaeg:Phytophthoras:Phytophthora+colocasiae
---------------------------------------------------------------------------------------AATTATGATTGTTGTATTTGTATGTTGGATGTTATTTAGAGTTAT-TACTCTTTTTGATGAAAAAAAAAATAAAATTCCA-GCAACTGTTGTA--CATGGTGCTACTATTGAAATTATTTGGACTTCTATTCCGGCTTTAATTTTATTAACCGTAGCAATTCCATCTTTTGCCTTATTATATTCAATGGATGA---AGTAATAGATCCTATTATTACTTTAAAAGTGATCGGTAGTCAATGGTATTGGAGCTATGAATATTC
>JN618658.1tax_d:Eukaryotak:Stramenopilesp:Oomyceteso:Peronosporalesf:Peronosporaceaeg:Phytophthoras:Phytophthora+colocasiae
---------------------------------------------------------------------------------------AATTATGATTGTTGTATTTGTATGTTGGATGTTATTTAGAGTTAT-TACTCTTTTTGATGAAAAAAAAAATAAAATTCCA-GCAACTGTTGTA--CATGGTGCTACTATTGAAATTATTTGGACTTCTATTCCGGCTTTAATTTTATTAACCGTAGCAATTCCATCTTTTGCCTTATTATATTCAATGGATGA---AGTAATAGATCCTATTATTACTTTAAAAGTGATCGGTAGTCAATGGTATTGGAGCTATGAATATTC
>JN618660.1tax_d:Eukaryotak:Stramenopilesp:Oomyceteso:Peronosporalesf:Peronosporaceaeg:Phytophthoras:Phytophthora+colocasiae
---------------------------------------------------------------------------------------AATTATGATTGTTGTATTTGTATGTTGGATGTTATTTAGAGTTAT-TACTCTTTTTGATGAAAAAAAAAATAAAATTCCA-GCAACTGTTGTA--CATGGTGCTACTATTGAAATTATTTGGACTTCTATTCCGGCTTTAATTTTATTAACCGTAGCAATTCCATCTTTTGCCTTATTATATTCAATGGATGA---AGTAATAGATCCTATTATTACTTTAAAAGTGATCGGTAGTCAATGGTATTGGAGCTATGAATATTC
>JN618665.1tax_d:Eukaryotak:Stramenopilesp:Oomyceteso:Peronosporalesf:Peronosporaceaeg:Phytophthoras:Phytophthora+colocasiae
---------------------------------------------------------------------------------------AATTATGATTGTTGTATTTGTATGTTGGATGTTATTTAGAGTTAT-TACTCTTTTTGATGAAAAAAAAAATAAAATTCCA-GCAACTGTTGTA--CATGGTGCTACTATTGAAATTATTTGGACTTCTATTCCGGCTTTAATTTTATTAACCGTAGCAATTCCATCTTTTGCCTTATTATATTCAATGGATGA---AGTAATAGATCCTATTATTACTTTAAAAGTGATCGGTAGTCAATGGTATTGGAGCTATGAATATTC
>JN618666.1tax_d:Eukaryotak:Stramenopilesp:Oomyceteso:Peronosporalesf:Peronosporaceaeg:Phytophthoras:Phytophthora+colocasiae
---------------------------------------------------------------------------------------AATTATGATTGTTGTATTTGTATGTTGGATGTTATTTAGAGTTAT-TACTCTTTTTGATGAAAAAAAAAATAAAATTCCA-GCAACTGTTGTA--CATGGTGCTACTATTGAAATTATTTGGACTTCTATTCCGGCTTTAATTTTATTAACCGTAGCAATTCCATCTTTTGCCTTATTATATTCAATGGATGA---AGTAATAGATCCTATTATTACTTTAAAAGTGATCGGTAGTCAATGGTATTGGAGCTATGAATATTC
>JN618667.1tax_d:Eukaryotak:Stramenopilesp:Oomyceteso:Peronosporalesf:Peronosporaceaeg:Phytophthoras:Phytophthora+colocasiae
---------------------------------------------------------------------------------------AATTATGATTGTTGTATTTGTATGTTGGATGTTATTTAGAGTTAT-TACTCTTTTTGATGAAAAAAAAAATAAAATTCCA-GCAACTGTTGTA--CATGGTGCTACTATTGAAATTATTTGGACTTCTATTCCGGCTTTAATTTTATTAACCGTAGCAATTCCATCTTTTGCCTTATTATATTCAATGGATGA---AGTAATAGATCCTATTATTACTTTAAAAGTGATCGGTAGTCAATGGTATTGGAGCTATGAATATTC
>JN618668.1tax_d:Eukaryotak:Stramenopilesp:Oomyceteso:Peronosporalesf:Peronosporaceaeg:Phytophthoras:Phytophthora+colocasiae
---------------------------------------------------------------------------------------AATTATGATTGTTGTATTTGTATGTTGGATGTTATTTAGAGTTAT-TACTCTTTTTGATGAAAAAAAAAATAAAATTCCA-GCAACTGTTGTA--CATGGTGCTACTATTGAAATTATTTGGACTTCTATTCCGGCTTTAATTTTATTAACCGTAGCAATTCCATCTTTTGCCTTATTATATTCAATGGATGA---AGTAATAGATCCTATTATTACTTTAAAAGTGATCGGTAGTCAATGGTATTGGAGCTATGAATATTC
>JN618669.1tax_d:Eukaryotak:Stramenopilesp:Oomyceteso:Peronosporalesf:Peronosporaceaeg:Phytophthoras:Phytophthora+colocasiae
---------------------------------------------------------------------------------------AATTATGATTGTTGTATTTGTATGTTGGATGTTATTTAGAGTTAT-TACTCTTTTTGATGAAAAAAAAAATAAAATTCCA-GCAACTGTTGTA--CATGGTGCTACTATTGAAATTATTTGGACTTCTATTCCGGCTTTAATTTTATTAACCGTAGCAATTCCATCTTTTGCCTTATTATATTCAATGGATGA---AGTAATAGATCCTATTATTACTTTAAAAGTGATCGGTAGTCAATGGTATTGGAGCTATGAATATTC
>JN618670.1tax_d:Eukaryotak:Stramenopilesp:Oomyceteso:Peronosporalesf:Peronosporaceaeg:Phytophthoras:Phytophthora+colocasiae
---------------------------------------------------------------------------------------AATTATGATTACTGTATTTGTTTGTTGGATGTTATTTAGAGTTAT-TACTCTTTTTGATGAAAAAAACAATAAAATCCCA-TCAACTATTGTA--CATGGTGCTACTATTGAAATTATTTGGACTTCTATTCCAGCTTTAATTCTATTAACTGTTGCAATTCCATCTTTTGCTTTATTATATTCTATGGATGA---AGTAATTGATCCAATTATAACTTTAAAAGTTATAGGTAGTCAATGGTATTGGAGTTATGAATATTC
>JN618675.1tax_d:Eukaryotak:Stramenopilesp:Oomyceteso:Peronosporalesf:Peronosporaceaeg:Phytophthoras:Phytophthora+colocasiae
---------------------------------------------------------------------------------------AATTATGATTGTTGTATTTGTATGTTGGATGTTATTTAGAGTTAT-TACTCTTTTTGATGAAAAAAAAAATAAAATTCCA-GCAACTGTTGTA--CATGGTGCTACTATTGAAATTATTTGGACTTCTATTCCGGCTTTAATTTTATTAACCGTAGCAATTCCATCTTTTGCCTTATTATATTCAATGGATGA---AGTAATAGATCCTATTATTACTTTAAAAGTGATCGGTAGTCAATGGTATTGGAGCTATGAATATTC
>JN618676.1tax_d:Eukaryotak:Stramenopilesp:Oomyceteso:Peronosporalesf:Peronosporaceaeg:Phytophthoras:Phytophthora+colocasiae
---------------------------------------------------------------------------------------AATTATGATTGTTGTATTTGTATGTTGGATGTTATTTAGAGTTAT-TACTCTTTTTGATGAAAAAAAAAATAAAATTCCA-GCAACTGTTGTA--CATGGTGCTACTATTGAAATTATTTGGACTTCTATTCCGGCTTTAATTTTATTAACCGTAGCAATTCCATCTTTTGCCTTATTATATTCAATGGATGA---AGTAATAGATCCTATTATTACTTTAAAAGTGATCGGTAGTCAATGGTATTGGAGCTATGAATATTC
>JN618677.1tax_d:Eukaryotak:Stramenopilesp:Oomyceteso:Peronosporalesf:Peronosporaceaeg:Phytophthoras:Phytophthora+colocasiae
---------------------------------------------------------------------------------------AATTATGATTGTTGTATTTGTATGTTGGATGTTATTTAGAGTTAT-TACTCTTTTTGATGAAAAAAAAAATAAAATTCCA-GCAACTGTTGTA--CATGGTGCTACTATTGAAATTATTTGGACTTCTATTCCGGCTTTAATTTTATTAACCGTAGCAATTCCATCTTTTGCCTTATTATATTCAATGGATGA---AGTAATAGATCCTATTATTACTTTAAAAGTGATCGGTAGTCAATGGTATTGGAGCTATGAATATTC
>JN618678.1tax_d:Eukaryotak:Stramenopilesp:Oomyceteso:Peronosporalesf:Peronosporaceaeg:Phytophthoras:Phytophthora+colocasiae
---------------------------------------------------------------------------------------AATTATGATTGTTGTATTTGTATGTTGGATGTTATTTAGAGTTAT-TACTCTTTTTGATGAAAAAAAAAATAAAATTCCA-GCAACTGTTGTA--CATGGTGCTACTATTGAAATTATTTGGACTTCTATTCCGGCTTTAATTTTATTAACCGTAGCAATTCCATCTTTTGCCTTATTATATTCAATGGATGA---AGTAATAGATCCTATTATTACTTTAAAAGTGATCGGTAGTCAATGGTATTGGAGCTATGAATATTC
>JN618680.1tax_d:Eukaryotak:Stramenopilesp:Oomyceteso:Peronosporalesf:Peronosporaceaeg:Phytophthoras:Phytophthora+colocasiae
---------------------------------------------------------------------------------------AATTATGATTGTTGTATTTGTATGTTGGATGTTATTTAGAGTTAT-TACTCTTTTTGATGAAAAAAAAAATAAAATTCCA-GCAACTGTTGTA--CATGGTGCTACTATTGAAATTATTTGGACTTCTATTCCGGCTTTAATTTTATTAACCGTAGCAATTCCATCTTTTGCATTATTATATTCAATGGATGA---AGTAATAGATCCTATTATTACTTTAAAAGTGATCGGTAGTCAATGGTATTGGAGCTATGAATATTC
>JN618683.1tax_d:Eukaryotak:Stramenopilesp:Oomyceteso:Peronosporalesf:Peronosporaceaeg:Phytophthoras:Phytophthora+colocasiae
---------------------------------------------------------------------------------------AATTATGATTGTTGTATTTGTATGTTGGATGTTATTTAGAGTTAT-TACTCTTTTTGATGAAAAAAAAAATAAAATTCCA-GCAACTGTTGTA--CATGGTGCTACTATTGAAATTATTTGGACTTCTATTCCGGCTTTAATTTTATTAACCGTAGCAATTCCATCTTTTGCCTTATTATATTCAATGGATGA---AGTAATAGATCCTATTATTACTTTAAAAGTGATCGGTAGTCAATGGTATTGGAGCTATGAATATTC
>KJ595346.1tax_d:Eukaryotak:Stramenopilesp:Oomyceteso:Peronosporalesf:Pythiaceaeg:Pythiums:Pythium+coloratum
---------------------------------------------------------------------------------------AATTATTGTAACAGTTTTTGTATGTTGGTTGTTATTTAGAGTAAT-CACTTTATTTGATGAAAAAAAAACCCCAATACCT-GCTACTTTTGTA--CATGGAGCTACTATTGAAATTATTTGGACAACTATTCCAGCATTAATTTTATTAACAGTAGCCGTTCCATCATTTGCTTTATTATATTCTATGGATGA---AATTATTGATCCTATTATTACTTTAAAAGTAATTGGTAGTCAATGGTATTGGAGCTATGAGTATTC
>DQ365723.1tax_d:Eukaryotak:Stramenopilesp:Oomyceteso:Peronosporalesf:Peronosporaceaeg:Peronosporas:Peronospora+conglomerata
---------------------------------------------------------------------------------------AATTATAGTTACGGTATTTGTATGCTGGATGTTATTTCGAGTTAT-TACTCTTTTTGATGAAAAAAAAAATAAAATTCCA-GCAACTGTAGTA--CATGGTGCAACTATTGAAATTATTTGGACTTCTATTCCTGCTTTAATTTTATTAATTGTCGCAATACCTTCTTTTGCTTTATTATATTCTATGGATGA---AATGATTGATCCAATTATTACCTTAAAAGTAATTGGAAATCAATGGTACTGGAGTTATGAATATTC
>KJ651362.1tax_d:Eukaryotak:Stramenopilesp:Oomyceteso:Peronosporalesf:Peronosporaceaeg:Peronosporas:Peronospora+conglomerata
---------------------------------------------------------------------------------------AATTATAATTACGGTATTTGTATGCTGGATGTTATTTCGAGTTAT-TACTCTTTTTGATGAAAAAAAAAATAAAATTCCA-GCAACTGTAGTA--CATGGTGCAACTATTGAAATTATTTGGACTTCTATTCCTGCTTTAATTTTATTAATTGTCGCAATACCTTCTTTTGCTTTATTATATTCTATGGATGA---AATGATTGATCCAATTATTACCTTAAAAGTAATTGGAAATCAATGGTACTGGAGTTATGAATATTC
>KJ654216.1tax_d:Eukaryotak:Stramenopilesp:Oomyceteso:Peronosporalesf:Peronosporaceaeg:Peronosporas:Peronospora+conglomerata
---------------------------------------------------------------------------------------AATTATAGTTACGGTATTTGTATGCTGGATGTTATTTCGAGTTAT-TACTCTTTTTGATGAAAAAAAAAATAAAATTCCA-GCAACTGTAGTA--CATGGTGCAACTATTGAAATTATTTGGACTTCTATTCCTGCTTTAATTTTATTAATTGTCGCAATACCTTCTTTTGCTTTATTATATTCTATGGATGA---AATGATTGATCCAATTATTACCTTAAAAGTAATTGGAAATCAATGGTACTGGAGTTATGAATATTC
>KJ595361.1tax_d:Eukaryotak:Stramenopilesp:Oomyceteso:Peronosporalesf:Pythiaceaeg:Pythiums:Pythium+conidiophorum
---------------------------------------------------------------------------------------AATTATTGTAACAGTTTTTGTTTGTTGGATGTTATTTAGAGTTAT-TACTCTATTTGATGAAACTAAAAATCCCGTTCCA-GCTACTTTTGTT--CATGGTGCAACTATTGAAATTATTTGGACTACTATTCCAGCTTTAATTTTATTAACAGTAGCTGTTCCTTCATTTGCTCTTTTATATTCTATGGATGA---AATCATAGATCCTATTATTACTTTAAAAGTAATTGGTAGTCAATGGTATTGGAGTTATGAATATTC
>KJ654204.1tax_d:Eukaryotak:Stramenopilesp:Oomyceteso:Peronosporalesf:Peronosporaceaeg:Peronosporas:Peronospora+consolidae
---------------------------------------------------------------------------------------AATTATCGTTACAGTTTTTGTTTGTTGGATGTTATTTAGAGTTAT-TACTCTTTTTGATGAAAAAAAAAATAAAATACCT-TCAACAGTAGTG--CATGGTGCGACAATTGAAATTATTTGGACTTCAATTCCAGCTTTAATTTTATTAACAGTTGCAATTCCTTCTTTTGCTTTATTATATTCAATGGATGA---AGTAATTGACCCTATTATTACATTAAAAGTAATAGGAAATCAATGGTATTGGAGTTATGAATATTC
>KJ595358.1tax_d:Eukaryotak:Stramenopilesp:Oomyceteso:Peronosporalesf:Pythiaceaeg:Pythiums:Pythium+contiguanum
---------------------------------------------------------------------------------------AATTATTGTAACAGTTTTTGTTTGTTGGATGTTATTTAGAGTAAT-TACTTTATTTGATGAAAAAAAAAATCCTATTCCT-GCAACTTTTGTA--CATGGTGCTACTATTGAAATTATTTGGACAACTATCCCTGCATTAATTTTATTAACTGTAGCTGTTCCATCATTTGCTTTATTATATTCTATGGATGA---AATTATTGATCCTATTATTACTCTAAAAGTAATAGGTAGTCAATGGTATTGGAGTTATGAATATTC
>KJ654248.1tax_d:Eukaryotak:Stramenopilesp:Oomyceteso:Peronosporalesf:Peronosporaceaeg:Peronosporas:Peronospora+coronillae
---------------------------------------------------------------------------------------AATTATTGTTACAGTATTTGTTTGTTGGATGTTATTTAGAATTAT-TACTCTTTTTAATGAAAAAAAAAATAAAACTCCT-GCAACTATTGTA--CATGGAGCGACTATTGAAATTATTTGGACATCTATTCCCGCTTTTATTTTGTTAACTGTTGCTATACCCTCATTTGCTTTATTATATTCTATGGATGA---AGTAATTGATCCAATTATTACATTAAAAGTAATAGGTAATCAATGGTATTGGAGTTATGAATATTC
>KJ651363.1tax_d:Eukaryotak:Stramenopilesp:Oomyceteso:Peronosporalesf:Peronosporaceaeg:Peronosporas:Peronospora+corydalis
---------------------------------------------------------------------------------------AATTATAGTTACTGTTTTTGTGTGTTGGATGTTATTTAGAGTTAT-TACTCTTTTTGATGAAAAAATAAATAAAATCCCA-GCAACTGTAGTA--CACGGAGCAACTATTGAAATTATTTGGACTTCTATTCCAGCCTTCATTTTACTAACTATTGCTATACCTTCATTTGCTTTATTATATTCAATGGATGA---AGTAATAGATCCAATTATTACTTTAAAAGTAATTGGAAATCAATGGTATTGGAGTTATGAGTATTC
>KJ654280.1tax_d:Eukaryotak:Stramenopilesp:Oomyceteso:Peronosporalesf:Peronosporaceaeg:Peronosporas:Peronospora+corydalis
---------------------------------------------------------------------------------------AATTATAGTTACTGTTTTTGTGTGTTGGATGTTATTTAGAGTTAT-TACTCTTTTTGATGAAAAAATAAATAAAATCCCA-GCAACTGTAGTA--CACGGAGCAACTATTGAAATTATTTGGACTTCTATTCCAGCCTTCATTTTACTAACTATTGCTATACCTTCATTTGCTTTATTATATTCAATGGATGA---AGTAATAGATCCAATTATTACTTTAAAAGTAATTGGAAATCAATGGTATTGGAGTTATGAGTATTC
>KJ654206.1tax_d:Eukaryotak:Stramenopilesp:Oomyceteso:Peronosporalesf:Peronosporaceaeg:Peronosporas:Peronospora+corydalisintermediae
---------------------------------------------------------------------------------------AATTATAGTTACTGTTTTTGTGTGTTGGATGTTGTTTAGAGTTAT-TACTCTTTTTGATGAAAAAATAAATAAAATTCCA-GCAACTGCCGTA--CACGGAGCGACTATTGAAATTATTTGGACTTCTATTCCAGCATTAATTTTACTAACTATTGCTATACCTTCATTTGCTTTATTATATTCAATGGATGA---AGTAATAGATCCAATTATTACTTTAAAAGTAATTGGGAATCAATGGTATTGGAGTTATGAGTATTC
>KJ651364.1tax_d:Eukaryotak:Stramenopilesp:Oomyceteso:Peronosporalesf:Peronosporaceaeg:Peronosporas:Peronospora+cristata
---------------------------------------------------------------------------------------AATTATCGTTACTGTATTTGTTTGTTGGATGTTATTTAGAGTTAT-TATTCTTTTTGATGAAAAAAAAAATAAAATTCCT-GCAACAGTAGTA--CATGGAGCTACTATCGAAATTATTTGGACTTCAATTCCAGCTTTAATTTTACTAACTGTTGCAGTTCCTTCGTTTGCATTATTATATTCAATGGATGA---AGTAATTGACCCAATTATTACATTAAAAGTAATTGGAAATCAATGGTATTGGAGTTATGAATATTC
>KJ651365.1tax_d:Eukaryotak:Stramenopilesp:Oomyceteso:Peronosporalesf:Peronosporaceaeg:Peronosporas:Peronospora+cristata
---------------------------------------------------------------------------------------AATTATCGTTACTGTATTTGTTTGTTGGATGTTATTTAGAGTTAT-TATTCTTTTTGATGAAAAAAAAAATAAAATTCCT-GCAACAGTAGTA--CATGGAGCTACTATCGAAATTATTTGGACTTCAATTCCAGCTTTAATTTTACTAACTGTTGCAGTTCCTTCGTTTGCATTATTATATTCAATGGATGA---AGTAATTGACCCAATTATTACATTAAAAGTAATTGGAAATCAATGGTATTGGAGTTATGAATATTC
>KJ651366.1tax_d:Eukaryotak:Stramenopilesp:Oomyceteso:Peronosporalesf:Peronosporaceaeg:Peronosporas:Peronospora+cristata
---------------------------------------------------------------------------------------AATTATCGTTACTGTATTTGTTTGTTGGATGTTATTTAGAGTTAT-TATTCTTTTTGATGAAAAAAAAAATAAAATTCCT-GCAACAGTAGTA--CATGGAGCTACTATCGAAATTATTTGGACTTCAATTCCAGCTTTAATTTTACTAACTGTTGCAGTTCCTTCGTTTGCATTATTATATTCAATGGATGA---AGTAATTGACCCAATTATTACATTAAAAGTAATTGGAAATCAATGGTATTGGAGTTATGAATATTC
>KJ651367.1tax_d:Eukaryotak:Stramenopilesp:Oomyceteso:Peronosporalesf:Peronosporaceaeg:Peronosporas:Peronospora+cristata
---------------------------------------------------------------------------------------AATTATCGTTACTGTATTTGTTTGTTGGATGTTATTTAGAGTTAT-TATTCTTTTTGATGAAAAAAAAAATAAAATTCCT-GCAACAGTAGTA--CATGGAGCTACTATCGAAATTATTTGGACTTCAATTCCAGCTTTAATTTTACTAACTGTTGCAGTTCCTTCGTTTGCATTATTATATTCAATGGATGA---AGTAATTGACCCAATTATTACATTAAAAGTAATTGGAAATCAATGGTATTGGAGTTATGAATATTC
>AY129188.1tax_d:Eukaryotak:Stramenopilesp:Oomyceteso:Peronosporalesf:Peronosporaceaeg:Phytophthoras:Phytophthora+cryptogea
---------------------------------------------------------------------------------------AATTATGATTACTGTATTTGTTTGTTGGATGTTATTTAGAGTTAT-CACTCTTTTTGATGAAAAAAAAAATAATATTCCA-GCAACAGTAGTA--CATGGTGCAACTATTGAAATTATTTGGACTTCTATTCCAGCTTTAATTTTATTAACTGTTGCAGTTCCTTCTTTTGCTTTATTATATTCTATGGATGA---AGTAATTGACCCTATTATTACTTTAAAAGTAATCGGTAGTCAATGGTATTGGAGTTATGAGTATTC
>GQ984233.1tax_d:Eukaryotak:Stramenopilesp:Oomyceteso:Peronosporalesf:Peronosporaceaeg:Phytophthoras:Phytophthora+cryptogea
---------------------------------------------------------------------------------------AATTATGATTACTGTATTTGTTTGTTGGATGTTATTTAGAGTTAT-CACTCTTTTTGATGAAAAAAAAAATAATATTCCA-GCAACAGTAGTA--CATGGTGCAACTATTGAAATTATTTGGACTTCTATTCCAGCTTTAATTTTATTAACTGTTGCAGTTCCTTCTTTTGCTTTATTATATTCTATGGATGA---AGTAATTGACCCTATTATTACTTTAAAAGTAATCGGTAGTCAATGGTATTGGAGTTATGAGTATTC
>GU221986.1tax_d:Eukaryotak:Stramenopilesp:Oomyceteso:Peronosporalesf:Peronosporaceaeg:Phytophthoras:Phytophthora+cryptogea
---------------------------------------------------------------------------------------AATTATGATTACTGTATTTGTTTGTTGGATGTTATTTAGAGTTAT-TACTCTTTTTGATGAAAAAAAAAATAAAATTCCT-GCAACAGTCGTA--CATGGTGCAACTATTGAAATTATTTGGACTTCTATTCCAGCTTTAATTTTATTAACTGTTGCCGTTCCTTCTTTTGCTTTATTATATTCTATGGATGA---AGTAATTGACCCTATTATTACTTTAAAAGTAATAGGTAGTCAATGGTATTGGAGTTATGAATATTC
>GU221987.1tax_d:Eukaryotak:Stramenopilesp:Oomyceteso:Peronosporalesf:Peronosporaceaeg:Phytophthoras:Phytophthora+cryptogea
---------------------------------------------------------------------------------------AATTATGATTACTGTATTTGTTTGTTGGATGTTATTTAGAGTTAT-CACTCTTTTTGATGAAAAAAAAAATAAAATTCCA-GCAACAGTAGTA--CATGGTGCAACTATTGAAATTATTTGGACTTCTATTCCAGCTTTAATTTTATTAACTGTTGCAGTTCCTTCTTTTGCTTTATTATATTCTATGGATGA---AGTAATTGACCCTATTATTACTTTAAAAGTAATCGGTAGTCAATGGTATTGGAGTTATGAGTATTC
>GU221988.1tax_d:Eukaryotak:Stramenopilesp:Oomyceteso:Peronosporalesf:Peronosporaceaeg:Phytophthoras:Phytophthora+cryptogea
---------------------------------------------------------------------------------------AATTATGATTACTGTATTTGTTTGTTGGATGTTATTTAGAGTTAT-CACTCTTTTTGATGAAAAAAAAAATAAAATTCCA-GCAACAGTAGTA--CATGGTGCAACTATTGAAATTATTTGGACTTCTATTCCAGCTTTAATTTTATTAACTGTTGCAGTTCCTTCTTTTGCTTTATTATATTCTATGGATGA---AGTAATTGACCCTATTATTACTTTAAAAGTAATCGGTAGTCAATGGTATTGGAGTTATGAGTATTC
>GU221989.1tax_d:Eukaryotak:Stramenopilesp:Oomyceteso:Peronosporalesf:Peronosporaceaeg:Phytophthoras:Phytophthora+cryptogea
---------------------------------------------------------------------------------------AATTATGATTACTGTATTTGTTTGTTGGATGTTATTTAGAGTTAT-TACTCTTTTTGATGAAAAAAAAAATAAAATTCCT-GCAACAGTAGTA--CATGGTGCAACTATTGAAATTATTTGGACTTCTATTCCAGCTTTAATTTTATTAACTGTTGCCGTTCCTTCTTTTGCTTTATTATATTCTATGGATGA---AGTAATTGACCCTATTATTACTTTAAAAGTAATAGGTAGTCAATGGTATTGGAGTTATGAATATTC
>GU221990.1tax_d:Eukaryotak:Stramenopilesp:Oomyceteso:Peronosporalesf:Peronosporaceaeg:Phytophthoras:Phytophthora+cryptogea
---------------------------------------------------------------------------------------AATTATGATTACTGTATTTGTTTGTTGGATGTTATTTAGAGTTAT-CACTCTTTTTGATGAAAAAAAAAATAATATTCCA-GCAACAGTAGTA--CATGGTGCAACTATTGAAATTATTTGGACTTCTATTCCAGCTTTAATTTTATTAACTGTTGCAGTTCCTTCTTTTGCTTTATTATATTCTATGGATGA---AGTAATTGACCCTATTATTACTTTAAAAGTAATCGGTAGTCAATGGTATTGGAGTTATGAGTATTC
>GU221991.1tax_d:Eukaryotak:Stramenopilesp:Oomyceteso:Peronosporalesf:Peronosporaceaeg:Phytophthoras:Phytophthora+cryptogea
---------------------------------------------------------------------------------------AATTATGATTACTGTATTTGTTTGTTGGATGTTATTTAGAGTTAT-TACTCTTTTTGATGAAAAAGAAAATAAAATTCCT-GCAACAGTAGTA--CATGGTGCAACTATTGAAATTATTTGGACTTCTATTCCAGCTTTAATTTTATTAACTATTGCTGTACCTTCTTTTGCTTTATTATATTCTATGGATGA---AGTAATTGACCCAATTATTACTTTAAAAGTAATCGGTAGTCAATGGTATTGGAGTTATGAATATTC
>GU221992.1tax_d:Eukaryotak:Stramenopilesp:Oomyceteso:Peronosporalesf:Peronosporaceaeg:Phytophthoras:Phytophthora+cryptogea
---------------------------------------------------------------------------------------AATTATGATTACTGTATTTGTTTGTTGGATGTTATTTAGAGTTAT-TACTCTTTTTGATGAAAAAAAAAATAAAATTCCT-GCAACAGTCGTA--CATGGTGCAACTATTGAAATTATTTGGACTTCTATTCCAGCTTTAATTTTATTAACTGTTGCCGTTCCTTCTTTTGCTTTATTATATTCTATGGATGA---AGTAATTGACCCTATTATTACTTTAAAAGTAATAGGTAGTCAATGGTATTGGAGTTATGAATATTC
>GU221993.1tax_d:Eukaryotak:Stramenopilesp:Oomyceteso:Peronosporalesf:Peronosporaceaeg:Phytophthoras:Phytophthora+cryptogea
---------------------------------------------------------------------------------------AATTATGATTACTGTATTTGTTTGTTGGATGTTATTTAGAGTTAT-CACTCTTTTTGATGAAAAAAAAAATAAAATTCCA-GCAACAGTAGTA--CATGGTGCAACTATTGAAATTATTTGGACTTCTATTCCAGCTTTAATTTTATTAACTGTTGCAGTTCCTTCTTTTGCTTTATTATATTCTATGGATGA---AGTAATTGACCCTATTATTACTTTAAAAGTAATCGGTAGTCAATGGTATTGGAGTTATGAGTATTC
>GU221994.1tax_d:Eukaryotak:Stramenopilesp:Oomyceteso:Peronosporalesf:Peronosporaceaeg:Phytophthoras:Phytophthora+cryptogea
---------------------------------------------------------------------------------------AATTATGATTACTGTATTTGTTTGTTGGATGTTATTTAGAGTTAT-TACTCTTTTTGATGAAAAAAAAAATAAAATTCCA-GCAACAGTAGTA--CATGGTGCAACTATTGAAATTATTTGGACTTCTATTCCAGCTTTAATTTTATTAACTGTTGCAGTTCCTTCTTTTGCTTTATTATATTCTATGGATGA---AGTAATTGACCCTATTATTACATTAAAAGTAATTGGTAGTCAATGGTATTGGAGTTATGAGTATTC
>JF771418.1tax_d:Eukaryotak:Stramenopilesp:Oomyceteso:Peronosporalesf:Peronosporaceaeg:Phytophthoras:Phytophthora+cryptogea
---------------------------------------------------------------------------------------AATTATGATTACTGTATTTGTTTGTTGGATGTTATTTAGAGTTAT-CACTCTTTTTGATGAAAAAAAAAATAATATTCCA-GCAACAGTAGTA--CATGGTGCAACTATTGAAATTATTTGGACTTCTATTCCAGCTTTAATTTTATTAACTGTTGCAGTTCCTTCTTTTGCTTTATTATATTCTATGGATGA---AGTAATTGACCCTATTATTACTTTAAAAGTAATCGGTAGTCAATGGTATTGGAGTTATGAGTATTC
>JF771419.1tax_d:Eukaryotak:Stramenopilesp:Oomyceteso:Peronosporalesf:Peronosporaceaeg:Phytophthoras:Phytophthora+cryptogea
---------------------------------------------------------------------------------------AATTATGATTACTGTATTTGTTTGTTGGATGTTATTTAGAGTTAT-CACTCTTTTTGATGAAAAAAAAAATAATATTCCA-GCAACAGTAGTA--CATGGTGCAACTATTGAAATTATTTGGACTTCTATTCCAGCTTTAATTTTATTAACTGTTGCAGTTCCTTCTTTTGCTTTATTATATTCTATGGATGA---AGTAATTGACCCTATTATTACTTTAAAAGTAATCGGTAGTCAATGGTATTGGAGTTATGAGTATTC
>JF771424.1tax_d:Eukaryotak:Stramenopilesp:Oomyceteso:Peronosporalesf:Peronosporaceaeg:Phytophthoras:Phytophthora+cryptogea
---------------------------------------------------------------------------------------AATTATGATTACTGTATTTGTTTGTTGGATGTTATTTAGAGTTAT-CACTCTTTTTGATGAAAAAAAAAATAATATTCCA-GCAACAGTAGTA--CATGGTGCAACTATTGAAATTATTTGGACTTCTATTCCAGCTTTAATTTTATTAACTGTTGCAGTTCCTTCTTTTGCTTTATTATATTCTATGGATGA---AGTAATTGACCCTATTATTACTTTAAAAGTAATCGGTAGTCAATGGTATTGGAGTTATGAGTATTC
>JF771425.1tax_d:Eukaryotak:Stramenopilesp:Oomyceteso:Peronosporalesf:Peronosporaceaeg:Phytophthoras:Phytophthora+cryptogea
---------------------------------------------------------------------------------------AATTATGATTACTGTATTTGTTTGTTGGATGTTATTTAGAGTTAT-CACTCTTTTTGATGAAAAAAAAAATAATATTCCA-GCAACAGTAGTA--CATGGTGCAACTATTGAAATTATTTGGACTTCTATTCCAGCTTTAATTTTATTAACTGTTGCAGTTCCTTCTTTTGCTTTATTATATTCTATGGATGA---AGTAATTGACCCTATTATTACTTTAAAAGTAATCGGTAGTCAATGGTATTGGAGTTATGAGTATTC
>JF771426.1tax_d:Eukaryotak:Stramenopilesp:Oomyceteso:Peronosporalesf:Peronosporaceaeg:Phytophthoras:Phytophthora+cryptogea
---------------------------------------------------------------------------------------AATTATGATTACTGTATTTGTTTGTTGGATGTTATTTAGAGTTAT-CACTCTTTTTGATGAAAAAAAAAATAATATTCCA-GCAACAGTAGTA--CATGGTGCAACTATTGAAATTATTTGGACTTCTATTCCAGCTTTAATTTTATTAACTGTTGCAGTTCCTTCTTTTGCTTTATTATATTCTATGGATGA---AGTAATTGACCCTATTATTACTTTAAAAGTAATCGGTAGTCAATGGTATTGGAGTTATGAGTATTC
>GU071763.1tax_d:Eukaryotak:Stramenopilesp:Oomyceteso:Peronosporalesf:Pythiaceaeg:Globisporangiums:Globisporangium+irregulare
---------------------------------------------------------------------------------------AATCGTTGTAACTATTTTTGTTTGTTGGATGTTATTTAGAGTTAT-TACTCTTTTTGATGAAAAAAAAAATAAAATTCCT-TCTACTGTTGTA--CACGGTGCAACTATTGAAATTATTTGGACTTCAGTACCAGCTTTAATTTTATTAACAGTAGCAGTACCTTCATTTGCTTTATTATATTCAATGGATGA---AGTTATTGATCCTATTATAACTTTAAAAGTAATAGGAAGTCAATGGTATTGGAGTTATGAATATTC
>EU826099.1tax_d:Eukaryotak:Stramenopilesp:Oomyceteso:Peronosporalesf:Peronosporaceaeg:Pseudoperonosporas:Pseudoperonospora+cubensis
---------------------------------------------------------------------------------------AATTGTAGTTACAGTATTCGTTTGTTGGATGTTATTTAGAGTTAT-TACTCTTTTTGATGAAAAAAAAAATAAAATTCCA-GCTACTGTTGTA--CATGGTGCTACTATTGAAATTATTTGGACTTCAATTCCAGCTTTAATTTTATTAATTGTAGCAATTCCTTCGTTTGCATTATTATATTCTATGGATGA---AGTAATTGATCCTATTATTACATTAAAAGTTATTGGAAGTCAATGGTATTGGAGTTATGAATATTC
>HM635909.1tax_d:Eukaryotak:Stramenopilesp:Oomyceteso:Peronosporalesf:Peronosporaceaeg:Pseudoperonosporas:Pseudoperonospora+cubensis
---------------------------------------------------------------------------------------AATTGTAGTTACAGTATTCGTTTGTTGGATGTTATTTAGAGTTAT-TACTCTTTTTGATGAAAAAAAAAATAAAATTCCA-GCTACTGTTGTA--CATGGTGCTACTATTGAAATTATTTGGACTTCAATTCCAGCTTTAATTTTATTAATTGTAGCAATTCCTTCGTTTGCCTTATTATATTCTATGGATGA---AGTAATTGATCCTATCATTACATTAAAAGTTATTGGAAGTCAATGGTATTGGAGTTATGAATATTC
>HM635910.1tax_d:Eukaryotak:Stramenopilesp:Oomyceteso:Peronosporalesf:Peronosporaceaeg:Pseudoperonosporas:Pseudoperonospora+cubensis
---------------------------------------------------------------------------------------AATTGTAGTTACAGTATTCGTTTGTTGGATGTTATTTAGAGTTAT-TACTCTTTTTGATGAAAAAAAAAATAAAATTCCA-GCTACTGTTGTA--CATGGTGCTACTATTGAAATTATTTGGACTTCAATTCCAGCTTTAATTTTATTAATTGTAGCAATTCCTTCGTTTGCCTTATTATATTCTATGGATGA---AGTAATTGATCCTATCATTACATTAAAAGTTATTGGAAGTCAATGGTATTGGAGTTATGAATATTC
>HM635911.1tax_d:Eukaryotak:Stramenopilesp:Oomyceteso:Peronosporalesf:Peronosporaceaeg:Pseudoperonosporas:Pseudoperonospora+cubensis
---------------------------------------------------------------------------------------AATTGTAGTTACAGTATTCGTTTGTTGGATGTTATTTAGAGTTAT-TACTCTTTTTGATGAAAAAAAAAATAAAATTCCA-GCTACTGTTGTA--CATGGTGCTACTATTGAAATTATTTGGACTTCAATTCCAGCTTTAATTTTATTAATTGTAGCAATTCCTTCGTTTGCCTTATTATATTCTATGGATGA---AGTAATTGATCCTATCATTACATTAAAAGTTATTGGAAGTCAATGGTATTGGAGTTATGAATATTC
>HM635912.1tax_d:Eukaryotak:Stramenopilesp:Oomyceteso:Peronosporalesf:Peronosporaceaeg:Pseudoperonosporas:Pseudoperonospora+cubensis
---------------------------------------------------------------------------------------AATTGTAGTTACAGTATTCGTTTGTTGGATGTTATTTAGAGTTAT-TACTCTTTTTGATGAAAAAAAAAATAAAATTCCA-GCTACTGTTGTA--CATGGTGCTACTATTGAAATTATTTGGACTTCAATTCCAGCTTTAATTTTATTAATTGTAGCAATTCCTTCGTTTGCCTTATTATATTCTATGGATGA---AGTAATTGATCCTATCATTACATTAAAAGTTATTGGAAGTCAATGGTATTGGAGTTATGAATATTC
>HM635913.1tax_d:Eukaryotak:Stramenopilesp:Oomyceteso:Peronosporalesf:Peronosporaceaeg:Pseudoperonosporas:Pseudoperonospora+cubensis
---------------------------------------------------------------------------------------AATTGTAGTTACAGTATTCGTTTGTTGGATGTTATTTAGAGTTAT-TACTCTTTTTGATGAAAAAAAAAATAAAATTCCA-GCTACTGTTGTA--CATGGTGCTACTATTGAAATTATTTGGACTTCAATTCCAGCTTTAATTTTATTAATTGTAGCAATTCCTTCGTTTGCCTTATTATATTCTATGGATGA---AGTAATTGATCCTATCATTACATTAAAAGTTATTGGAAGTCAATGGTATTGGAGTTATGAATATTC
>HM635914.1tax_d:Eukaryotak:Stramenopilesp:Oomyceteso:Peronosporalesf:Peronosporaceaeg:Pseudoperonosporas:Pseudoperonospora+cubensis
---------------------------------------------------------------------------------------AATTGTAGTTACAGTATTCGTTTGTTGGATGTTATTTAGAGTTAT-TACTCTTTTTGATGAAAAAAAAAATAAAATTCCA-GCTACTGTTGTA--CATGGTGCTACTATTGAAATTATTTGGACTTCAATTCCAGCTTTAATTTTATTAATTGTAGCAATTCCTTCGTTTGCCTTATTATATTCTATGGATGA---AGTAATTGATCCTATCATTACATTAAAAGTTATTGGAAGTCAATGGTATTGGAGTTATGAATATTC
>HM635915.1tax_d:Eukaryotak:Stramenopilesp:Oomyceteso:Peronosporalesf:Peronosporaceaeg:Pseudoperonosporas:Pseudoperonospora+cubensis
---------------------------------------------------------------------------------------AATTGTAGTTACAGTATTCGTTTGTTGGATGTTATTTAGAGTTAT-TACTCTTTTTGATGAAAAAAAAAATAAAATTCCA-GCTACTGTTGTA--CATGGTGCTACTATTGAAATTATTTGGACTTCAATTCCAGCTTTAATTTTATTAATTGTAGCAATTCCTTCGTTTGCCTTATTATATTCTATGGATGA---AGTAATTGATCCTATCATTACATTAAAAGTTATTGGAAGTCAATGGTATTGGAGTTATGAATATTC
>HM635916.1tax_d:Eukaryotak:Stramenopilesp:Oomyceteso:Peronosporalesf:Peronosporaceaeg:Pseudoperonosporas:Pseudoperonospora+cubensis
---------------------------------------------------------------------------------------AATTGTAGTTACAGTATTCGTTTGTTGGATGTTATTTAGAGTTAT-TACTCTTTTTGATGAAAAAAAAAATAAAATTCCA-GCTACTGTTGTA--CATGGTGCTACTATTGAAATTATTTGGACTTCAATTCCAGCTTTAATTTTATTAATTGTAGCAATTCCTTCGTTTGCCTTATTATATTCTATGGATGA---AGTAATTGATCCTATCATTACATTAAAAGTTATTGGAAGTCAATGGTATTGGAGTTATGAATATTC
>HM635917.1tax_d:Eukaryotak:Stramenopilesp:Oomyceteso:Peronosporalesf:Peronosporaceaeg:Pseudoperonosporas:Pseudoperonospora+cubensis
---------------------------------------------------------------------------------------AATTGTAGTTACAGTATTCGTTTGTTGGATGTTATTTAGAGTTAT-TACTCTTTTTGATGAAAAAAAAAATAAAATTCCA-GCTACTGTTGTA--CATGGTGCTACTATTGAAATTATTTGGACTTCAATTCCAGCTTTAATTTTATTAATTGTAGCAATTCCTTCGTTTGCCTTATTATATTCTATGGATGA---AGTAATTGATCCTATCATTACATTAAAAGTTATTGGAAGTCAATGGTATTGGAGTTATGAATATTC
>HM635918.1tax_d:Eukaryotak:Stramenopilesp:Oomyceteso:Peronosporalesf:Peronosporaceaeg:Pseudoperonosporas:Pseudoperonospora+cubensis
---------------------------------------------------------------------------------------AATTGTAGTTACAGTATTCGTTTGTTGGATGTTATTTAGAGTTAT-TACTCTTTTTGATGAAAAAAAAAATAAAATTCCA-GCTACTGTTGTA--CATGGTGCTACTATTGAAATTATTTGGACTTCAATTCCAGCTTTAATTTTATTAATTGTAGCAATTCCTTCGTTTGCCTTATTATATTCTATGGATGA---AGTAATTGATCCTATCATTACATTAAAAGTTATTGGAAGTCAATGGTATTGGAGTTATGAATATTC
>HM635919.1tax_d:Eukaryotak:Stramenopilesp:Oomyceteso:Peronosporalesf:Peronosporaceaeg:Pseudoperonosporas:Pseudoperonospora+cubensis
---------------------------------------------------------------------------------------AATTGTAGTTACAGTATTCGTTTGTTGGATGTTATTTAGAGTTAT-TACTCTTTTTGATGAAAAAAAAAATAAAATTCCA-GCTACTGTTGTA--CATGGTGCTACTATTGAAATTATTTGGACTTCAATTCCAGCTTTAATTTTATTAATTGTAGCAATTCCTTCGTTTGCCTTATTATATTCTATGGATGA---AGTAATTGATCCTATCATTACATTAAAAGTTATTGGAAGTCAATGGTATTGGAGTTATGAATATTC
>HM635920.1tax_d:Eukaryotak:Stramenopilesp:Oomyceteso:Peronosporalesf:Peronosporaceaeg:Pseudoperonosporas:Pseudoperonospora+cubensis
---------------------------------------------------------------------------------------AATTGTAGTTACAGTATTCGTTTGTTGGATGTTATTTAGAGTTAT-TACTCTTTTTGATGAAAAAAAAAATAAAATTCCA-GCTACTGTTGTA--CATGGTGCTACTATTGAAATTATTTGGACTTCAATTCCAGCTTTAATTTTATTAATTGTAGCAATTCCTTCGTTTGCCTTATTATATTCTATGGATGA---AGTAATTGATCCTATCATTACATTAAAAGTTATTGGAAGTCAATGGTATTGGAGTTATGAATATTC
>HM635921.1tax_d:Eukaryotak:Stramenopilesp:Oomyceteso:Peronosporalesf:Peronosporaceaeg:Pseudoperonosporas:Pseudoperonospora+cubensis
---------------------------------------------------------------------------------------AATTGTAGTTACAGTATTCGTTTGTTGGATGTTATTTAGAGTTAT-TACTCTTTTTGATGAAAAAAAAAATAAAATTCCA-GCTACTGTTGTA--CATGGTGCTACTATTGAAATTATTTGGACTTCAATTCCAGCTTTAATTTTATTAATTGTAGCAATTCCTTCGTTTGCCTTATTATATTCTATGGATGA---AGTAATTGATCCTATCATTACATTAAAAGTTATTGGAAGTCAATGGTATTGGAGTTATGAATATTC
>HM635922.1tax_d:Eukaryotak:Stramenopilesp:Oomyceteso:Peronosporalesf:Peronosporaceaeg:Pseudoperonosporas:Pseudoperonospora+cubensis
---------------------------------------------------------------------------------------AATTGTAGTTACAGTATTCGTTTGTTGGATGTTATTTAGAGTTAT-TACTCTTTTTGATGAAAAAAAAAATAAAATTCCA-GCTACTGTTGTA--CATGGTGCTACTATTGAAATTATTTGGACTTCAATTCCAGCTTTAATTTTATTAATTGTAGCAATTCCTTCGTTTGCCTTATTATATTCTATGGATGA---AGTAATTGATCCTATCATTACATTAAAAGTTATTGGAAGTCAATGGTATTGGAGTTATGAATATTC
>HM635923.1tax_d:Eukaryotak:Stramenopilesp:Oomyceteso:Peronosporalesf:Peronosporaceaeg:Pseudoperonosporas:Pseudoperonospora+cubensis
---------------------------------------------------------------------------------------AATTGTAGTTACAGTATTCGTTTGTTGGATGTTATTTAGAGTTAT-TACTCTTTTTGATGAAAAAAAAAATAAAATTCCA-GCTACTGTTGTA--CATGGTGCTACTATTGAAATTATTTGGACTTCAATTCCAGCTTTAATTTTATTAATTGTAGCAATTCCTTCGTTTGCCTTATTATATTCTATGGATGA---AGTAATTGATCCTATCATTACATTAAAAGTTATTGGAAGTCAATGGTATTGGAGTTATGAATATTC
>HM635924.1tax_d:Eukaryotak:Stramenopilesp:Oomyceteso:Peronosporalesf:Peronosporaceaeg:Pseudoperonosporas:Pseudoperonospora+cubensis
---------------------------------------------------------------------------------------AATTGTAGTTACAGTATTCGTTTGTTGGATGTTATTTAGAGTTAT-TACTCTTTTTGATGAAAAAAAAAATAAAATTCCA-GCTACTGTTGTA--CATGGTGCTACTATTGAAATTATTTGGACTTCAATTCCAGCTTTAATTTTATTAATTGTAGCAATTCCTTCGTTTGCCTTATTATATTCTATGGATGA---AGTAATTGATCCTATCATTACATTAAAAGTTATTGGAAGTCAATGGTATTGGAGTTATGAATATTC
>HM635926.1tax_d:Eukaryotak:Stramenopilesp:Oomyceteso:Peronosporalesf:Peronosporaceaeg:Pseudoperonosporas:Pseudoperonospora+cubensis
---------------------------------------------------------------------------------------AATTGTAGTTACAGTATTCGTTTGTTGGATGTTATTTAGAGTTAT-TACTCTTTTTGATGAAAAAAAAAATAAAATTCCA-GCTACTGTTGTA--CATGGTGCTACTATTGAAATTATTTGGACTTCAATTCCAGCTTTAATTTTATTAATTGTAGCAATTCCTTCGTTTGCCTTATTATATTCTATGGATGA---AGTAATTGATCCTATCATTACATTAAAAGTTATTGGAAGTCAATGGTATTGGAGTTATGAATATTC
>HM635927.1tax_d:Eukaryotak:Stramenopilesp:Oomyceteso:Peronosporalesf:Peronosporaceaeg:Pseudoperonosporas:Pseudoperonospora+cubensis
---------------------------------------------------------------------------------------AATTGTAGTTACAGTATTCGTTTGTTGGATGTTATTTAGAGTTAT-TACTCTTTTTGATGAAAAAAAAAATAAAATTCCA-GCTACTGTTGTA--CATGGTGCTACTATTGAAATTATTTGGACTTCAATTCCAGCTTTAATTTTATTAATTGTAGCAATTCCTTCGTTTGCCTTATTATATTCTATGGATGA---AGTAATTGATCCTATCATTACATTAAAAGTTATTGGAAGTCAATGGTATTGGAGTTATGAATATTC
>HM635928.1tax_d:Eukaryotak:Stramenopilesp:Oomyceteso:Peronosporalesf:Peronosporaceaeg:Pseudoperonosporas:Pseudoperonospora+cubensis
---------------------------------------------------------------------------------------AATTGTAGTTACAGTATTCGTTTGTTGGATGTTATTTAGAGTTAT-TACTCTTTTTGATGAAAAAAAAAATAAAATTCCA-GCTACTGTTGTA--CATGGTGCTACTATTGAAATTATTTGGACTTCAATTCCAGCTTTAATTTTATTAATTGTAGCAATTCCTTCGTTTGCCTTATTATATTCTATGGATGA---AGTAATTGATCCTATCATTACATTAAAAGTTATTGGAAGTCAATGGTATTGGAGTTATGAATATTC
>HM635929.1tax_d:Eukaryotak:Stramenopilesp:Oomyceteso:Peronosporalesf:Peronosporaceaeg:Pseudoperonosporas:Pseudoperonospora+cubensis
---------------------------------------------------------------------------------------AATTGTAGTTACAGTATTCGTTTGTTGGATGTTATTTAGAGTTAT-TACTCTTTTTGATGAAAAAAAAAATAAAATTCCA-GCTACTGTTGTA--CATGGTGCTACTATTGAAATTATTTGGACTTCAATTCCAGCTTTAATTTTATTAATTGTAGCAATTCCTTCGTTTGCCTTATTATATTCTATGGATGA---AGTAATTGATCCTATCATTACATTAAAAGTTATTGGAAGTCAATGGTATTGGAGTTATGAATATTC
>HM635930.1tax_d:Eukaryotak:Stramenopilesp:Oomyceteso:Peronosporalesf:Peronosporaceaeg:Pseudoperonosporas:Pseudoperonospora+cubensis
---------------------------------------------------------------------------------------AATTGTAGTTACAGTATTCGTTTGTTGGATGTTATTTAGAGTTAT-TACTCTTTTTGATGAAAAAAAAAATAAAATTCCA-GCTACTGTTGTA--CATGGTGCTACTATTGAAATTATTTGGACTTCAATTCCAGCTTTAATTTTATTAATTGTAGCAATTCCTTCGTTTGCCTTATTATATTCTATGGATGA---AGTAATTGATCCTATCATTACATTAAAAGTTATTGGAAGTCAATGGTATTGGAGTTATGAATATTC
>HM635931.1tax_d:Eukaryotak:Stramenopilesp:Oomyceteso:Peronosporalesf:Peronosporaceaeg:Pseudoperonosporas:Pseudoperonospora+cubensis
---------------------------------------------------------------------------------------AATTGTAGTTACAGTATTCGTTTGTTGGATGTTATTTAGAGTTAT-TACTCTTTTTGATGAAAAAAAAAATAAAATTCCA-GCTACTGTTGTA--CATGGTGCTACTATTGAAATTATTTGGACTTCAATTCCAGCTTTAATTTTATTAATTGTAGCAATTCCTTCGTTTGCCTTATTATATTCTATGGATGA---AGTAATTGATCCTATCATTACATTAAAAGTTATTGGAAGTCAATGGTATTGGAGTTATGAATATTC
>HM635933.1tax_d:Eukaryotak:Stramenopilesp:Oomyceteso:Peronosporalesf:Peronosporaceaeg:Pseudoperonosporas:Pseudoperonospora+cubensis
---------------------------------------------------------------------------------------AATTGTAGTTACAGTATTCGTTTGTTGGATGTTATTTAGAGTTAT-TACTCTTTTTGATGAAAAAAAAAATAAAATTCCA-GCTACTGTTGTA--CATGGTGCTACTATTGAAATTATTTGGACTTCAATTCCAGCTTTAATTTTATTAATTGTAGCAATTCCTTCGTTTGCCTTATTATATTCTATGGATGA---AGTAATTGATCCTATCATTACATTAAAAGTTATTGGAAGTCAATGGTATTGGAGTTATGAATATTC
>HM635942.1tax_d:Eukaryotak:Stramenopilesp:Oomyceteso:Peronosporalesf:Peronosporaceaeg:Pseudoperonosporas:Pseudoperonospora+cubensis
---------------------------------------------------------------------------------------AATTGTAGTTACAGTATTCGTTTGTTGGATGTTATTTAGAGTTAT-TACTCTTTTTGATGAAAAAAAAAATAAAATTCCA-GCTACTGTTGTA--CATGGTGCTACTATTGAAATTATTTGGACTTCAATTCCAGCTTTAATTTTATTAATTGTAGCAATTCCTTCGTTTGCCTTATTATATTCTATGGATGA---AGTAATTGATCCTATCATTACATTAAAAGTTATTGGAAGTCAATGGTATTGGAGTTATGAATATTC
>HM988994.1tax_d:Eukaryotak:Stramenopilesp:Oomyceteso:Peronosporalesf:Peronosporaceaeg:Pseudoperonosporas:Pseudoperonospora+cubensis
---------------------------------------------------------------------------------------AATTGTAGTTACAGTATTTGTTTGTTGGATGTTATTTAGAGTTAT-TACTTTTTTTGATGAAAAAAAAAATAAAATTCCA-GCTACTGTTGTA--CATGGTGCTACTATTGAAATTATTTGGACTTCAATTCCAGCTTTAATTTTATTAATTGTAGCAATTCCTTCGTTTGCATTATTATATTCTATGGATGA---AGTAATTGACCCTATTATTACATTAAAAGTTATTGGAAGTCAATGGTATTGGAGTTATGAATATTC
>HM988995.1tax_d:Eukaryotak:Stramenopilesp:Oomyceteso:Peronosporalesf:Peronosporaceaeg:Pseudoperonosporas:Pseudoperonospora+cubensis
---------------------------------------------------------------------------------------AATTGTAGTTACAGTATTCGTTTGTTGGATGTTATTTAGAGTTAT-TACTCTTTTTGATGAAAAAAAAAATAAAATTCCA-GCTACTGTTGTA--CATGGTGCTACTATTGAAATTATTTGGACTTCAATTCCAGCTTTAATTTTATTAATTGTAGCAATTCCTTCGTTTGCATTATTATATTCTATGGATGA---AGTAATTGACCCTATTATTACATTAAAAGTTATTGGAAGTCAATGGTATTGGAGTTATGAATATTC
>HM988996.1tax_d:Eukaryotak:Stramenopilesp:Oomyceteso:Peronosporalesf:Peronosporaceaeg:Pseudoperonosporas:Pseudoperonospora+cubensis
---------------------------------------------------------------------------------------AATTGTAGTTACAGTATTCGTTTGTTGGATGTTATTTAGAGTTAT-TACTCTTTTTGATGAAAAAAAAAATAAAATTCCA-GCTACTGTTGTA--CATGGTGCTACTATTGAAATTATTTGGACTTCAATTCCAGCTTTAATTTTATTAATTGTAGCAATTCCTTCGTTTGCCTTATTATATTCTATGGATGA---AGTAATTGATCCTATCATTACATTAAAAGTTATTGGAAGTCAATGGTATTGGAGTTATGAATATTC
>HM988997.1tax_d:Eukaryotak:Stramenopilesp:Oomyceteso:Peronosporalesf:Peronosporaceaeg:Pseudoperonosporas:Pseudoperonospora+cubensis
---------------------------------------------------------------------------------------AATTGTAGTTACAGTATTCGTTTGTTGGATGTTATTTAGAGTTAT-TACTCTTTTTGATGAAAAAAAAAATAAAATTCCA-GCTACTGTTGTA--CATGGTGCTACTATTGAAATTATTTGGACTTCAATTCCAGCTTTAATTTTATTAATTGTAGCAATTCCTTCGTTTGCCTTATTATATTCTATGGATGA---AGTAATTGATCCTATCATTACATTAAAAGTTATTGGAAGTCAATGGTATTGGAGTTATGAATATTC
>HM988998.1tax_d:Eukaryotak:Stramenopilesp:Oomyceteso:Peronosporalesf:Peronosporaceaeg:Pseudoperonosporas:Pseudoperonospora+cubensis
---------------------------------------------------------------------------------------AATTGTAGTTACAGTATTCGTTTGTTGGATGTTATTTAGAGTTAT-TACTCTTTTTGATGAAAAAAAAAATAAAATTCCA-GCTACTGTTGTA--CATGGTGCTACTATTGAAATTATTTGGACTTCAATTCCAGCTTTAATTTTATTAATTGTAGCAATTCCTTCGTTTGCCTTATTATATTCTATGGATGA---AGTAATTGATCCTATCATTACATTAAAAGTTATTGGAAGTCAATGGTATTGGAGTTATGAATATTC
>HM988999.1tax_d:Eukaryotak:Stramenopilesp:Oomyceteso:Peronosporalesf:Peronosporaceaeg:Pseudoperonosporas:Pseudoperonospora+cubensis
---------------------------------------------------------------------------------------AATTGTAGTTACAGTATTCGTTTGTTGGATGTTATTTAGAGTTAT-TACTCTTTTTGATGAAAAAAAAAATAAAATTCCA-GCTACTGTTGTA--CATGGTGCTACTATTGAAATTATTTGGACTTCAATTCCAGCTTTAATTTTATTAATTGTAGCAATTCCTTCGTTTGCCTTATTATATTCTATGGATGA---AGTAATTGATCCTATCATTACATTAAAAGTTATTGGAAGTCAATGGTATTGGAGTTATGAATATTC
>HM989000.1tax_d:Eukaryotak:Stramenopilesp:Oomyceteso:Peronosporalesf:Peronosporaceaeg:Pseudoperonosporas:Pseudoperonospora+cubensis
---------------------------------------------------------------------------------------AATTGTAGTTACAGTATTCGTTTGTTGGATGTTATTTAGAGTTAT-TACTCTTTTTGATGAAAAAAAAAATAAAATTCCA-GCTACTGTTGTA--CATGGTGCTACTATTGAAATTATTTGGACTTCAATTCCAGCTTTAATTTTATTAATTGTAGCAATTCCTTCGTTTGCCTTATTATATTCTATGGATGA---AGTAATTGATCCTATCATTACATTAAAAGTTATTGGAAGTCAATGGTATTGGAGTTATGAATATTC
>HM989001.1tax_d:Eukaryotak:Stramenopilesp:Oomyceteso:Peronosporalesf:Peronosporaceaeg:Pseudoperonosporas:Pseudoperonospora+cubensis
---------------------------------------------------------------------------------------AATTGTAGTTACAGTATTCGTTTGTTGGATGTTATTTAGAGTTAT-TACTCTTTTTGATGAAAAAAAAAATAAAATTCCA-GCTACTGTTGTA--CATGGTGCTACTATTGAAATTATTTGGACTTCAATTCCAGCTTTAATTTTATTAATTGTAGCAATTCCTTCGTTTGCCTTATTATATTCTATGGATGA---AGTAATTGATCCTATCATTACATTAAAAGTTATTGGAAGTCAATGGTATTGGAGTTATGAATATTC
>HM989002.1tax_d:Eukaryotak:Stramenopilesp:Oomyceteso:Peronosporalesf:Peronosporaceaeg:Pseudoperonosporas:Pseudoperonospora+cubensis
---------------------------------------------------------------------------------------AATTGTAGTTACAGTATTCGTTTGTTGGATGTTATTTAGAGTTAT-TACTCTTTTTGATGAAAAAAAAAATAAAATTCCA-GCTACTGTTGTA--CATGGTGCTACTATTGAAATTATTTGGACTTCAATTCCAGCTTTAATTTTATTAATTGTAGCAATTCCTTCGTTTGCATTATTATATTCTATGGATGA---AGTAATTGACCCTATTATTACATTAAAAGTTATTGGAAGTCAATGGTATTGGAGTTATGAATATTC
>HM989003.1tax_d:Eukaryotak:Stramenopilesp:Oomyceteso:Peronosporalesf:Peronosporaceaeg:Pseudoperonosporas:Pseudoperonospora+cubensis
---------------------------------------------------------------------------------------AATTGTAGTTACAGTATTCGTTTGTTGGATGTTATTTAGAGTTAT-TACTCTTTTTGATGAAAAAAAAAATAAAATTCCA-GCTACTGTTGTA--CATGGTGCTACTATTGAAATTATTTGGACTTCAATTCCAGCTTTAATTTTATTAATTGTAGCAATTCCTTCGTTTGCATTATTATATTCTATGGATGA---AGTAATTGACCCTATTATTACATTAAAAGTTATTGGAAGTCAATGGTATTGGAGTTATGAATATTC
>HM989004.1tax_d:Eukaryotak:Stramenopilesp:Oomyceteso:Peronosporalesf:Peronosporaceaeg:Pseudoperonosporas:Pseudoperonospora+cubensis
---------------------------------------------------------------------------------------AATTGTAGTTACAGTATTCGTTTGTTGGATGTTATTTAGAGTTAT-TACTCTTTTTGATGAAAAAAAAAATAAAATTCCA-GCTACTGTTGTA--CATGGTGCTACTATTGAAATTATTTGGACTTCAATTCCAGCTTTAATTTTATTAATTGTAGCAATTCCTTCGTTTGCATTATTATATTCTATGGATGA---AGTAATTGACCCTATTATTACATTAAAAGTTATTGGAAGTCAATGGTATTGGAGTTATGAATATTC
>HM989005.1tax_d:Eukaryotak:Stramenopilesp:Oomyceteso:Peronosporalesf:Peronosporaceaeg:Pseudoperonosporas:Pseudoperonospora+cubensis
---------------------------------------------------------------------------------------AATTGTAGTTACAGTATTCGTTTGTTGGATGTTATTTAGAGTTAT-TACTCTTTTTGATGAAAAAAAAAATAAAATTCCA-GCTACTGTTGTA--CATGGTGCTACTATTGAAATTATTTGGACTTCAATTCCAGCTTTAATTTTATTAATTGTAGCAATTCCTTCGTTTGCCTTATTATATTCTATGGATGA---AGTAATTGATCCTATCATTACATTAAAAGTTATTGGAAGTCAATGGTATTGGAGTTATGAATATTC
>HM989006.1tax_d:Eukaryotak:Stramenopilesp:Oomyceteso:Peronosporalesf:Peronosporaceaeg:Pseudoperonosporas:Pseudoperonospora+cubensis
---------------------------------------------------------------------------------------AATTGTAGTTACAGTATTCGTTTGTTGGATGTTATTTAGAGTTAT-TACTCTTTTTGATGAAAAAAAAAATAAAATTCCA-GCTACTGTTGTA--CATGGTGCTACTATTGAAATTATTTGGACTTCAATTCCAGCTTTAATTTTATTAATTGTAGCAATTCCTTCGTTTGCCTTATTATATTCTATGGATGA---AGTAATTGATCCTATCATTACATTAAAAGTTATTGGAAGTCAATGGTATTGGAGTTATGAATATTC
>JF414537.1tax_d:Eukaryotak:Stramenopilesp:Oomyceteso:Peronosporalesf:Peronosporaceaeg:Pseudoperonosporas:Pseudoperonospora+cubensis
---------------------------------------------------------------------------------------AATTGTAGTTACAGTATTCGTTTGTTGGATGTTATTTAGAGTTAT-TACTCTTTTTGATGAAAAAAAAAATAAAATTCCA-GCTACTGTTGTA--CATGGTGCTACTATTGAAATTATTTGGACTTCAATTCCAGCTTTAATTTTATTAATTGTAGCAATTCCTTCGTTTGCATTATTATATTCTATGGATGA---AGTAATTGATCCTATTATTACATTAAAAGTTATTGGAAGTCAATGGTATTGGAGTTATGAATATAC
>JF414538.1tax_d:Eukaryotak:Stramenopilesp:Oomyceteso:Peronosporalesf:Peronosporaceaeg:Pseudoperonosporas:Pseudoperonospora+cubensis
---------------------------------------------------------------------------------------AATTGTAGTTACAGTATTCGTTTGTTGGATGTTATTTAGAGTTAT-TACTCTTTTTGATGAAAAAAAAAATAAAATTCCA-GCTACTGTTGTA--CATGGTGCTACTATTGAAATTATTTGGACTTCAATTCCAGCTTTAATTTTATTAATTGTAGCAATTCCTTCGTTTGCATTATTATATTCTATGGATGA---AGTAATTGATCCTATTATTACATTAAAAGTTATTGGAAGTCAATGGTATTGGAGTTATGAATATTC
>JF414539.1tax_d:Eukaryotak:Stramenopilesp:Oomyceteso:Peronosporalesf:Peronosporaceaeg:Pseudoperonosporas:Pseudoperonospora+cubensis
---------------------------------------------------------------------------------------AATTGTAGTTACAGTATTCGTTCGTTGGATGTTATTTAGAGTTAT-TACTCTTTTTGATGAAAAAAAAAATAAAATTCCA-GCTACTGTTGTA--CATGGTGCTACTATTGAAATTATTTGGACTTCAATTCCAGCTTTAATTTTATTAATTGTAGCAATTCCTTCGTTTGCATTATTATATTCTATGGATGA---AGTAATTGATCCTATTATTACATTAAAAGTTATTGGAAGTCAATGGTATTGGAGTTATGAATATTC
>JF414540.1tax_d:Eukaryotak:Stramenopilesp:Oomyceteso:Peronosporalesf:Peronosporaceaeg:Pseudoperonosporas:Pseudoperonospora+cubensis
---------------------------------------------------------------------------------------AATTGTAGTTACAGTATTCGTTTGTTGGATGTTATTTAGAGTTAT-TACTCTTTTTGATGAAAAAAAAAATAAAATTCCA-GCTACTGTTGTA--CATGGTGCTACTATTGAAATTATTTGGACTTCAATTCCAGCTTTAATTTTATTAATTGTAGCAATTCCTTCGTTTGCATTATTATATTCTATGGATGA---AGTAATTGATCCTATTATTACATTAAAAGTTATTGGAAGTCAATGGTATTGGAGTTATGAATATTC
>JF414541.1tax_d:Eukaryotak:Stramenopilesp:Oomyceteso:Peronosporalesf:Peronosporaceaeg:Pseudoperonosporas:Pseudoperonospora+cubensis
---------------------------------------------------------------------------------------AATTGTAGTTACAGTATTCGTTTGTTGGATGTTATTTAGAGTTAT-TACTCTTTTTAATGAAAAAAAAAATAAAATTCCA-GCTACTGTTGTA--CATGGTGCTACTATTGAAATTATTTGGACTTCAATTCCAGCTTTAATTTTATTAATTGTAGCAATTCCTTCGTTTGCCTTATTATATTCTATGGATGA---AGTAATTGATCCTATCATTACATTAAAAGTTATTGGAAGTCAATGGTATTGGAGTTATGAATATTC
>JF414542.1tax_d:Eukaryotak:Stramenopilesp:Oomyceteso:Peronosporalesf:Peronosporaceaeg:Pseudoperonosporas:Pseudoperonospora+cubensis
---------------------------------------------------------------------------------------AATTGTAGTTACAGTATTCGTTTGTTGGATGTTATTTAGAGTTAT-TACTCTTTTTGATGAAAAAAAAAATAAAATTCCA-GCTACTGTTGTA--CATGGTGCTACTATTGAAATTATTTGGACTTCAATTCCAGCTTTAATTTTATTAATTGTAGCAATTCCTTCGTTTGCATTATTATATTCTATGGATGA---AGTAATTGATCCTATTATTACATTAAAAGTTATTGGAAGTCAATGGTATTGGAGTTATGAATATTC
>JF414543.1tax_d:Eukaryotak:Stramenopilesp:Oomyceteso:Peronosporalesf:Peronosporaceaeg:Pseudoperonosporas:Pseudoperonospora+cubensis
---------------------------------------------------------------------------------------AATTGTAGTTACAGTATTCGTTTGTTGGATGTTATTTAGAGTTAT-TACTCTTTTTGATGAAAAAAAAAATAAAATTCCA-GCTACTGTTGTA--CATGGTGCTACTATTGAAATTATTTGGACTTCAATTCCAGCTTTAATTTTATTAATTGTAGCAATTCCTTCGTTTGCATTATTATATTCTATGGATGA---AGTAATTGATCCTATTATTACATTAAAAGTTATTGGAAGTCAATGGTATTGGAGTTATGAATATTC
>JF414544.1tax_d:Eukaryotak:Stramenopilesp:Oomyceteso:Peronosporalesf:Peronosporaceaeg:Pseudoperonosporas:Pseudoperonospora+cubensis
[truncated: 1,045,675 more chars]
